# Supplementary material for: Telomeric repeat-containing RNA increases in aged human cells
Source: Nucleic Acids Res. 2025 Jul 10;53(13):gkaf597. doi: 10.1093/nar/gkaf597 (PMC12242772; doi:10.1093/nar/gkaf597)
Supplement: gkaf597_Supplemental_Files [file gkaf597_supplemental_files.zip]

Archive with 10 entries (10 files):
- Supplementary Table 1_Hsieh.xlsx
- Supplementary Table 2_Hsieh .xlsx
- Supplementary Table 3_Hsieh.xlsx
- Supplementary Table 4_Hsieh_.xlsx
- Supplementary Table 5_Hsieh_.xlsx
- Supplementary Table 6_Hsieh_.xlsx
- Supplementary Table 7_Hsieh_.xlsx
- Supplementary Table 8_Hsieh_.xlsx
- Supplementary Table 9_Hsieh_.xlsx
- Supp_info_NAR_Hsieh_June_2025.pdf
