# Supplementary material for: Telomeric repeat-containing RNA increases in aged human cells
Source: Nucleic Acids Res. 2025 Jul 10;53(13):gkaf597. doi: 10.1093/nar/gkaf597 (PMC12242772; doi:10.1093/nar/gkaf597)
Supplement: gkaf597_Supplemental_Files [file gkaf597_supplemental_files.zip › Supplementary Table 1_Hsieh.xlsx]

## Sheet: Supplementary Table1
Supplementary Table1: TERRA transcription regions at chromosome ends
ID	chrom	arm	start	end	strand	Type	Length (kb)
chr1p	chr1	p	1	4290	-	Type I	4.29
chr1q	chr1	q	248383544	248387328	+	Type I	3.785
chr2p	chr2	p	1	3900	-	Type I	3.9
chr2q	chr2	q	242693843	242696752	+	Type I	2.91
chr3p	chr3	p	1	2900	-	Type I	2.9
chr3q	chr3	q	201099630	201105948	+	Type I	6.319
chr4p	chr4	p	1	3500	-	Type I	3.5
chr4q	chr4	q	193571951	193574945	+	Type I	2.995
chr5p	chr5	p	1	2800	-	Type I	2.8
chr5p-2	chr5	p	40624	41274	-	Type II	0.65
chr5q	chr5	q	200000000	200000000	+	Type I	2.041
chr6p	chr6	p	1	2900	-	Type I	2.9
chr6q	chr6	q	200000000	200000000	+	Type I	4.688
chr7p	chr7	p	1	3900	-	Type I	3.9
chr7q	chr7	q	200000000	200000000	+	Type I	2.228
chr8p	chr8	p	1	3079	-	Type I	3.079
chr8q	chr8	q	NA	NA	NA	Not	NA
chr9p	chr9	p	1	5003	-	Type I	5.003
chr9q	chr9	q	200000000	200000000	+	Type I	3.458
chr10p	chr10	p	1	2650	-	Type II	2.65
chr10q	chr10	q	100000000	100000000	+	Type I	3.734
chr11p	chr11	p	1	2779	-	Type I	2.779
chr11q	chr11	q	100000000	100000000	+	Type I	3.419
chr12p	chr12	p	1	3600	-	Type I	3.6
chr12q	chr12	q	NA	NA	NA	Not	NA
chr13p	chr13	p	NA	NA	NA	Not	NA
chr13q	chr13	q	100000000	100000000	+	Type I	3.974
chr14p	chr14	p	NA	NA	NA	Not	NA
chr14q	chr14	q	100000000	100000000	+	Type I	2.842
chr15p	chr15	p	1	3450	-	Type I	3.45
chr15q	chr15	q	100000000	100000000	+	Type I	3.744
chr16p	chr16	p	1	3697	-	Type I	3.697
chr16q	chr16	q	100000000	100000000	+	Type I	3.153
chr17p	chr17	p	1	2400	-	Type II	2.4
chr17q	chr17	q	80000000	80000000	+	Type I	3.546
chr18p	chr18	p	1	2050	-	Type I	2.05
chr18p-2	chr18	p	55415	56092	-	Type II	0.677
chr18q	chr18	q	80000000	80000000	+	Type I	3.888
chr19p	chr19	p	1	3300	-	Type I	3.3
chr19q	chr19	q	60000000	60000000	+	Type I	3.223
chr20p	chr20	p	1	3198	-	Type I	3.198
chr20p-2	chr20	p	70769	71145	-	Type I	0.376
chr20q	chr20	q	70000000	70000000	+	Type I	3.656
chr21p	chr21	p	NA	NA	NA	Not	NA
chr21q	chr21	q	50000000	50000000	+	Type I	5.056
chr22p	chr22	p	NA	NA	NA	Not	NA
chr22q	chr22	q	50000000	50000000	+	Type I	3.506
chrXp	chrX	p	NA	NA	NA	Not	NA
chrXq	chrX	q	200000000	200000000	+	Type I	3.448
