# Supplementary material for: Telomeric repeat-containing RNA increases in aged human cells
Source: Nucleic Acids Res. 2025 Jul 10;53(13):gkaf597. doi: 10.1093/nar/gkaf597 (PMC12242772; doi:10.1093/nar/gkaf597)
Supplement: gkaf597_Supplemental_Files [file gkaf597_supplemental_files.zip › Supplementary Table 2_Hsieh .xlsx]

## Sheet: Supplementary Table 2
Supplementary Table 2: Features of TERRA transcription regions at chromosome ends
ID	chrom	CAGE-tags	TSS based on	Promoter repeats	Type	Subtelomeric genes	TERRA enrichment	Nanopore reads
chr1p	chr1	X	TERRA enrichment	29nt, 61nt	Type I	-	O	O
chr1q	chr1	O	CAGE-tags	37nt, 61nt	Type I	-	O	O
chr2p	chr2	X	TERRA enrichment	37nt, 61nt	Type I	-	O	O
chr2q	chr2	O	CAGE-tags	37nt, 29nt, 61nt	Type I	-	O	O
chr3p	chr3	X	TERRA enrichment	29nt	Type I	-	O	X
chr3q	chr3	X	TERRA enrichment	37nt, 29nt, 61nt	Type I	DDX11L8	O	O
chr4p	chr4	X	TERRA enrichment	61nt	Type I	-	O	O
chr4q	chr4	O	CAGE-tags	37nt, 61nt	Type I	-	O	X
chr5p	chr5	O	CAGE-tags	37nt, 29nt, 61nt	Type I	-	O	X
chr5p-2	chr5	X	TERRA enrichment	No	Type II	-	O	O
chr5q	chr5	O	CAGE-tags	37nt, 61nt	Type I	-	O	O
chr6p	chr6	X	TERRA enrichment	61nt	Type I	-	O	X
chr6q	chr6	X	TERRA enrichment	37nt, 29nt, 61nt	Type I	-	O	O
chr7p	chr7	O	CAGE-tags	37nt, 61nt	Type I	-	O	O
chr7q	chr7	X	TERRA enrichment	29nt	Type I	-	O	O
chr8p	chr8	X	TERRA enrichment	37nt, 61nt	Type I	-	O	O
chr8q	chr8	X	NA	No	Not	-	X	X
chr9p	chr9	O	CAGE-tags	37nt, 29nt, 61nt	Type I	DDX11L5	O	O
chr9q	chr9	O	CAGE-tags	37nt, 61nt	Type I	-	O	O
chr10p	chr10	X	TERRA enrichment	No	Type II	-	O	O
chr10q	chr10	O	CAGE-tags	37nt, 61nt	Type I	-	O	O
chr11p	chr11	X	TERRA enrichment	37nt, 29nt, 61nt	Type I	FO538575.1; WASHC1	O	O
chr11q	chr11	X	TERRA enrichment	37nt, 29nt, 61nt	Type I	-	O	O
chr12p	chr12	X	TERRA enrichment	37nt, 29nt, 61nt	Type I	DDX11L5; WASH8P	O	O
chr12q	chr12	X	NA	No	Not	-	X	X
chr13p	chr13	X	NA	No	Not	-	X	X
chr13q	chr13	O	CAGE-tags	37nt, 29nt, 61nt	Type I	-	O	O
chr14p	chr14	X	NA	No	Not	-	X	X
chr14q	chr14	X	TERRA enrichment	61nt	Type I	-	O	O
chr15p	chr15	X	TERRA enrichment	61nt	Type I	-	O	O
chr15q	chr15	X	TERRA enrichment	37nt, 29nt, 61nt	Type I	DDX11L9; WASH3P	O	O
chr16p	chr16	O	CAGE-tags	37nt, 29nt, 61nt	Type I	DDX11L16; WASH6P	O	O
chr16q	chr16	O	CAGE-tags	37nt, 61nt	Type I	-	O	X
chr17p	chr17	X	TERRA enrichment	No	Type II	-	O	X
chr17q	chr17	O	CAGE-tags	37nt, 61nt	Type I	-	O	O
chr18p	chr18	X	TERRA enrichment	37nt	Type I	-	O	X
chr18p-2	chr18	X	TERRA enrichment	No	Type II	-	O	O
chr18q	chr18	X	TERRA enrichment	61nt	Type I	-	O	O
chr19p	chr19	X	TERRA enrichment	37nt, 29nt, 61nt	Type I	DDX11L10	O	O
chr19q	chr19	O	CAGE-tags	37nt, 29nt, 61nt	Type I	-	O	O
chr20p	chr20	O	CAGE-tags	37nt, 61nt	Type I	-	O	O
chr20p-2	chr20	O	TERRA enrichment	37nt, 61nt	Type I	DDX11L8; WASH6P	O	O
chr20q	chr20	X	TERRA enrichment	37nt, 29nt, 61nt	Type I	WASH7P	O	O
chr21p	chr21	X	NA	No	Not	-	X	X
chr21q	chr21	O	CAGE-tags	37nt, 61nt	Type I	-	O	O
chr22p	chr22	X	NA	No	Not	-	X	X
chr22q	chr22	O	CAGE-tags	37nt, 29nt, 61nt	Type I	-	O	X
chrXp	chrX	X	NA	No	Not	-	X	X
chrXq	chrX	X	TERRA enrichment	37nt, 29nt, 61nt	Type I	DDX11L16	O	O
Note 1: Transcription start sites (TSS) are identified by CAGE-tags or TERRA enrichments.
Note 2: TERRA transcription region of chr6p is ambigous due to a low TERRA enrichment and no 37 bp repeat element
