# Supplementary material for: Telomeric repeat-containing RNA increases in aged human cells
Source: Nucleic Acids Res. 2025 Jul 10;53(13):gkaf597. doi: 10.1093/nar/gkaf597 (PMC12242772; doi:10.1093/nar/gkaf597)
Supplement: gkaf597_Supplemental_Files [file gkaf597_supplemental_files.zip › Supplementary Table 3_Hsieh.xlsx]

## Sheet: Supplementary Table 3
Supplementary Table 3: TERRA promoter composition at chromosome ends
Region	61nt	29nt	37nt	TERRA transcription	Control RNA-seq counts	TERRA-captured Random counts	TERRA-captured Specific counts	CPM Ctrl	CPM random	CPM specific			5'	core	3'
chr1p	O	O	X	YES	0	1	5	0	0.0232542	0.130812		Class	61nt	29nt	37nt	count
chr2p	O	X	O	YES	0	1	3	0	0.0232542	0.0784869		1	O	O	O	16
chr3p	X	O	X	YES	0	1	45	0	0.0232542	1.1773		2	X	O	O	0
chr4p	O	X	X	YES	0	1	123	0	0.0232542	3.21796		3	O	X	O	13
chr5p	O	O	O	YES	0	2	22	0	0.0465084	0.575571		4	O	O	X	1
chr5p-2	X	X	X	YES	0	25	399	0	0.0581355	10.4388		5	O	X	X	5
chr6p	O	X	X	YES	0	1	150	0	0.0232542	3.92435		6	X	O	X	2
chr7p	O	X	O	YES	1	123	968	0.0095564	2.86026	25.3251		7	X	X	O	1
chr8p	O	X	O	YES	1	74	337	0.0095564	1.72081	8.8167		8	X	X	X	11
chr9p	O	O	O	YES	0	2	19	0	0.0465084	0.497084
chr10p	X	X	X	YES	0	0	26	0	0	0.68022		Class	61nt	29nt	37nt	count
chr11p	O	O	O	YES	1	158	2683	0.0095564	3.67416	70.1935		29 nt	O	O	O	19
chr12p	O	O	O	YES	0	0	153	0	0	4.00283			X	O	O
chr15p	O	X	X	YES	0	0	140	0	0	3.66272			O	O	X
chr16p	O	O	O	YES	0	0	32	0	0	0.837194			X	O	X
chr17p	X	X	X	YES	7	23	5626	0.0668948	0.534846	147.189		no 29nt	O	X	O	30
chr18p	X	X	O	YES	0	0	2	0	0	0.0523246			O	X	X
chr18p-2	X	X	X	YES	0	0	1	0	0	0.0261623			X	X	O
chr19p	O	O	O	YES	0	18	8	0	0.418575	0.209298			X	X	X
chr20p	O	X	O	YES	0	14	100	0	0.325559	2.61623
chr20p-2	O	X	O	YES	35	865	3246	0.334474	20.1149	84.9229
chr1q	O	X	O	YES	0	0	25	0	0	0.654058
chr2q	O	O	O	YES	0	0	75	0	0	1.96217
chr3q	O	O	O	YES	4	38	1236	0.0382256	0.883659	32.3366
chr4q	O	X	O	YES	1	268	2523	0.0095564	6.23212	66.0075
chr5q	O	X	O	YES	0	2	78	0	0.0465084	2.04066
chr6q	O	O	O	YES	1	12	167	0.0095564	0.27905	4.36911
chr7q	X	O	X	YES	0	0	2	0	0	0.0523246
chr9q	O	X	O	YES	0	1	66	0	0.0232542	1.72671
chr10q	O	X	O	YES	0	0	55	0	0	1.43893
chr11q	O	O	O	YES	0	0	3	0	0	0.0784869
chr13q	O	O	O	YES	1	0	14	0.0095564	0	0.366272
chr14q	O	X	X	YES	0	0	42	0	0	1.09882
chr15q	O	X	O	YES	0	6	62	0	0.139525	1.62206
chr16q	O	X	O	YES	0	6	110	0	0.139525	2.87785
chr17q	O	X	X	YES	0	6	30	0	0.139525	0.784869
chr18q	O	O	O	YES	0	5	24	0	0.116271	0.627895
chr19q	O	X	O	YES	0	0	11	0	0	0.287785
chr20q	O	O	O	YES	0	1	147	0	0.0232542	3.84586
chr21q	O	O	O	YES	0	1	50	0	0.0232542	1.30812
chr22q	O	O	O	YES	0	4	8	0	0.0930167	0.209298
chrXq	O	O	O	YES	0	0	29	0	0	0.758707
chr8q	X	X	X	NOT	NA	NA	NA	NA	NA	NA
chr13p	X	X	X	NOT	NA	NA	NA	NA	NA	NA
chr14p	X	X	X	NOT	NA	NA	NA	NA	NA	NA
chr17p	X	X	X	NOT	NA	NA	NA	NA	NA	NA
chr21p	X	X	X	NOT	NA	NA	NA	NA	NA	NA
chr22p	X	X	X	NOT	NA	NA	NA	NA	NA	NA
chrXp	X	X	X	NOT	NA	NA	NA	NA	NA	NA
				Total reads	104641962	43003011	38222923
