# Supplementary material for: Telomeric repeat-containing RNA increases in aged human cells
Source: Nucleic Acids Res. 2025 Jul 10;53(13):gkaf597. doi: 10.1093/nar/gkaf597 (PMC12242772; doi:10.1093/nar/gkaf597)
Supplement: gkaf597_Supplemental_Files [file gkaf597_supplemental_files.zip › Supplementary Table 4_Hsieh_.xlsx]

## Sheet: Supplementary Table 4.1
Supplementary Table 4.1. Summary of Type III TERRA transcription regions
chrom	start	end	repeats	Illumina TERRA enrichment	Nanopore read	Promoter type	Length (bp)
chr5	40105	40374	(GGGTCA)n	YES	YES	No	269
chr5	40624	41274	(CTAACC)n#r8	YES	YES	No	650
chr18	55415	56092	(CCCTAA)n#r30	YES	YES	No	677
chr20	70769	71145	(ACCCTA)n#r20	YES	YES	37 nt, 61 nt	376
chr18	109432	110090	(CCCTAA)n#r31	YES	YES	No	658
chr7	113891	114667	(ACCCTA)n#r6	YES	YES	No	776
chr18	163477	164129	(CCCTAA)n#r32	YES	YES	No	652
chr19	196784	197215	(ACCCTA)n#r19	YES	YES	37 nt, 61 nt	431
chr11	201433	202799	(ACCCTA)n#r9	YES	YES	No	1366
chr18	258981	259259	(ACCCTA)n#r16	YES	YES	No	278
chr14	1658454	1658752	(CCCTAA)n#r25	YES	YES	37 nt	298
chr15	1869829	1870135	(CCCCTAA)n#r5	YES	YES	37 nt	306
chr21	2338353	2338659	(CCCTAA)n#r38	YES	YES	37 nt	306
chr22	3840064	3840370	(CCCTAA)n#r41	YES	YES	37 nt	306
chr14	4020348	4020641	(CCCTAA)n#r26	YES	YES	37 nt	293
chr14	5824516	5824828	(CCCTAA)n#r27	YES	YES	37 nt	312
chr22	7555463	7555756	(CCCCTAA)n#r10	YES	YES	37 nt	293
chr21	7621867	7622180	(CCCCTAA)n#r8	YES	YES	37 nt	313
chr21	9813380	9813633	(CCCTAA)n#r39	YES	YES	37 nt	253
chr13	10451443	10451736	(CCCCTAA)n#r3	YES	YES	37 nt	293
chr22	10654629	10654941	(CCCTAA)n#r42	YES	YES	37 nt	312
chr13	12799786	12800051	(CCCTAA)n#r24	YES	YES	37 nt	265
chr18	15145915	15146213	(CCCCTAA)n#r7	YES	YES	No	298
chr20	30055826	30056098	(CCCTAA)n#r37	YES	YES	37 nt	272
chr4	49233319	49233612	(CCCCTAA)n#r2	YES	YES	37 nt	293
chr20	66107271	66108099	(TTAGGG)n#r7	YES	YES	37 nt, 61 nt	828
chr9	80342589	80342837	(CCCTAA)n#r13	YES	YES	37 nt	248
chr2	89592615	89592836	(CCCCTAA)n#r1	YES	YES	37 nt	221
chr3	95749196	95749500	(CCCTAA)n#r6	YES	YES	37 nt	304
*chr2	114027657	114028207	(CTAACC)n#r2	YES	YES	37 nt, 61 nt	550
chr2	132248363	132248634	(CCCTAA)n#r4	YES	YES	No	271
chr1	142497451	142497672	(GGTTAGG)n	YES	YES	37 nt	221
chr1	143351943	143352164	(GGTTAGG)n#r1	YES	YES	37 nt	221
chr1	143814920	143815132	(CCCCTAA)n	YES	YES	37 nt	212
chr8	146246320	146246547	(GGTTAG)n#r6	YES	YES	No	227
chr16	12454	12829	(ACCCTG)n#r6	YES	NO	No	375
chr18	217405	217986	(CCCTAA)n#r33	YES	NO	No	581
chr9	44188463	44188727	(CCCTAA)n#r12	YES	NO	37 nt	264
chr20	47049125	47049342	(CTAACC)n#r30	YES	NO	No	217
chr22	51299626	51299887	(GTTAGG)n#r20	YES	NO	No	261
chr7	68572564	68572800	(CTAACC)n#r11	YES	NO	No	236
chr2	114049245	114049497	(ACCCTA)n#r3	YES	NO	No	252
chrX	154247847	154248203	(GGGTCA)n#r3	YES	NO	No	356
chr10	57233	57561	(CCCTAA)n#Simple_repeat	NO	NO	NO	328
chr19	681159	681570	(CCCTGA)n#Simple_repeat	NO	NO	NO	411
chr19	1556066	1556375	(GACCCCA)n#Simple_repeat	NO	NO	NO	309
chr20	2546293	2546579	(GTGAGG)n#Simple_repeat	NO	NO	NO	286
chr8	2780258	2780555	(ACCTCACTGG)n#Simple_repeat	NO	NO	NO	297
chr21	11703853	11704149	(CCCCTAA)n#Simple_repeat	NO	NO	NO	296
chr14	13085664	13085867	(CCCCTAA)n#Simple_repeat	NO	NO	NO	203
chr22	16083347	16083550	(CCCCTAA)n#Simple_repeat	NO	NO	NO	203
chr15	16572288	16572555	(CCCCTAA)n#Simple_repeat	NO	NO	NO	267
chr22	17078847	17079146	(ACCCTA)n#Simple_repeat	NO	NO	NO	299
chr15	19137720	19138309	(TAACCC)n#Simple_repeat	NO	NO	NO	589
chrX	23982358	23982607	(GTTAGG)n#Simple_repeat	NO	NO	NO	249
chr20	30318747	30319000	(CCCTAAC)n#Simple_repeat	NO	NO	NO	253
chr1	31284084	31289447	(GATAGGGTG)n#Simple_repeat	NO	NO	NO	5363
chr16	31918412	31918758	(ACCCTG)n#Simple_repeat	NO	NO	NO	346
chr22	38652113	38653620	(GGATGGTGAG)n#Simple_repeat	NO	NO	NO	1507
chr10	38675473	38675756	(CCCTAAC)n#Simple_repeat	NO	NO	NO	283
chr1	41396451	41399518	(CACCCT)n#Simple_repeat	NO	NO	NO	3067
chr21	42821184	42821438	(CCTAAC)n#Simple_repeat	NO	NO	NO	254
chr7	44013504	44013816	(GTCAGG)n#Simple_repeat	NO	NO	NO	312
chr7	44023615	44023928	(GGTCAG)n#Simple_repeat	NO	NO	NO	313
chr17	45860583	45860874	(CCCTCCAACC)n#Simple_repeat	NO	NO	NO	291
chrX	46513872	46514085	(CTGACC)n#Simple_repeat	NO	NO	NO	213
chr22	47054991	47055200	(ACTAACCC)n#Simple_repeat	NO	NO	NO	209
chr20	53271124	53271587	(CCCTCA)n#Simple_repeat	NO	NO	NO	463
chr3	66242928	66244351	(CCTGAC)n#Simple_repeat	NO	NO	NO	1423
chr18	76621036	76621346	(ACCCTA)n#Simple_repeat	NO	NO	NO	310
chr2	89437624	89437903	(ACCCTA)n#Simple_repeat	NO	NO	NO	279
chr16	93595960	93596549	(GGTTAG)n#Simple_repeat	NO	NO	NO	589
chr14	94824182	94824594	(TAACCC)n#Simple_repeat	NO	NO	NO	412
chr12	112511442	112511649	(ACCCTA)n#Simple_repeat	NO	NO	NO	207
chr2	132788123	132788395	(CCCTAA)n#Simple_repeat	NO	NO	NO	272
chr9	145884279	145884882	(CCCCTCA)n#Simple_repeat	NO	NO	NO	603
chrX	154182905	154183138	(GTCAGG)n#Simple_repeat	NO	NO	NO	233
chr6	159871953	159872408	(CTCACC)n#Simple_repeat	NO	NO	NO	455
chr1	226980258	226980750	(TGACCC)n#Simple_repeat	NO	NO	NO	492

## Sheet: Supplementary Table 4.2
Supplementary Table 4.2. Alignment of Type III TERRA transcription regions
chrom	start	end	Symbol	ID	Arm	U2OS Ctrl Raw	U2OS Random Raw	U2OS Specific Raw	U2OS Control CPM	U2OS Random CPM	U2OS Specific CPM
chr1	143814920	143815132	chr1_ITS	(CCCCTAA)n#Simple_repeat	q	0	0	36	0	0	0.941843
chr11	201433	202799	chr11_ITS	(ACCCTA)n#Simple_repeat_r9	p	0	0	1	0	0	0.0261623
chr13	10451443	10451736	chr13_ITS	(CCCCTAA)n#Simple_repeat_r3	p	1	1	590	0.0095564	0.00232542	15.4358
chr14	1658454	1658752	chr14_ITS_1	(CCCTAA)n#Simple_repeat_r25	p	0	5	35	0	0.0116271	0.915681
chr14	4020348	4020641	chr14_ITS_2	(CCCTAA)n#Simple_repeat_r26	p	1	2	190	0.0095564	0.00465084	4.97084
chr14	5824516	5824828	chr14_ITS_3	(CCCTAA)n#Simple_repeat_r27	p	0	3	88	0	0.00697626	2.30228
chr15	1869829	1870135	chr15_ITS	(CCCCTAA)n#Simple_repeat_r5	p	0	2	17	0	0.00465084	0.444759
chr18	258981	259259	chr18_ITS_1	(ACCCTA)n#Simple_repeat_r16	p	0	0	5	0	0	0.130812
chr18	15145915	15146213	chr18_ITS_2	(CCCCTAA)n#Simple_repeat_r7	p	0	0	15	0	0	0.392435
chr19	196784	197215	chr19_ITS	(ACCCTA)n#Simple_repeat_r19	p	0	0	82	0	0	2.14531
chr2	89592615	89592836	chr2_ITS_1	(CCCCTAA)n#Simple_repeat_r1	q	0	1	14	0	0.00232542	0.366272
chr2	114027657	114028207	chr2_ITS_2	(CTAACC)n#Simple_repeat_r2	q	0	8	94	0	0.0186033	2.45926
chr20	30055826	30056098	chr20_ITS_1	(CCCTAA)n#Simple_repeat_r37	q	0	2	16	0	0.00465084	0.418597
chr20	66107271	66108099	chr20_ITS_2	(TTAGGG)n#Simple_repeat_r7	q	0	4	492	0	0.00930167	12.8719
chr22	7555463	7555756	chr22_ITS_1	(CCCCTAA)n#Simple_repeat_r10	p	0	2	7	0	0.00465084	0.183136
chr22	3840064	3840370	chr22_ITS_2	(CCCTAA)n#Simple_repeat_r41	p	0	2	22	0	0.00465084	0.575571
chr3	95749196	95749500	chr3_ITS	(CCCTAA)n#Simple_repeat_r6	p	0	38	102	0	0.0883659	2.66856
chr7	113891	114667	chr7_ITS	(ACCCTA)n#Simple_repeat_r6	p	0	6	8	0	0.0139525	0.209298
chr8	146246320	146246547	chr8_ITS	(GGTTAG)n#Simple_repeat_r6	q	0	1	71	0	0.00232542	1.85752
Total enrichment sites:19
