# Supplementary material for: Telomeric repeat-containing RNA increases in aged human cells
Source: Nucleic Acids Res. 2025 Jul 10;53(13):gkaf597. doi: 10.1093/nar/gkaf597 (PMC12242772; doi:10.1093/nar/gkaf597)
Supplement: gkaf597_Supplemental_Files [file gkaf597_supplemental_files.zip › Supplementary Table 5_Hsieh_.xlsx]

## Sheet: Supplementary Table 5.1
Supplementary Table 5.1. TERRA alignment info of nanopore RNA-direct RNA-seq with MAPQ and FLAG values
U2OS TERRA-capture Nanopore					HeLa TERRA-capture Nanopore
Read ID	Flag	MAPQ			Read ID	Flag	MAPQ
fcf97ade-b069-4793-bad2-edd5dbca150f	2048	1			3b11294c-539e-47e8-bdc3-7c30dafd34bc	272	0
fc6ea12a-0999-4d7b-ae92-56bbfacd9618	16	1			3867217f-17d9-44fb-919f-146467c71d6d	16	2
fb27900a-b4d3-445e-9e8c-35b325b1b28a	272	0			04618071-64a0-4748-976a-cb5826335825	272	0
fb27900a-b4d3-445e-9e8c-35b325b1b28a	0	11			6c8fc9d0-babb-4665-975d-387e735275c9	272	0
faf5a100-d578-4a16-baf6-bf654e9a70db	256	0			04618071-64a0-4748-976a-cb5826335825	272	0
faf5a100-d578-4a16-baf6-bf654e9a70db	0	26			97c6a268-fd55-438e-a26d-d8d419f4568f	272	0
f89b564c-f852-4f03-98be-e17dbac17003	16	1			bc4dd218-c104-49fe-b8e9-0846d45aedeb	272	0
f744fed9-3fc8-426e-bed2-91aeea21b6a1	16	5			6c8fc9d0-babb-4665-975d-387e735275c9	16	1
f744fed9-3fc8-426e-bed2-91aeea21b6a1	272	0			32499a0c-06fd-4a7c-b3a5-8d49fa147c62	272	0
f744fed9-3fc8-426e-bed2-91aeea21b6a1	256	0			bc4dd218-c104-49fe-b8e9-0846d45aedeb	16	16
f744fed9-3fc8-426e-bed2-91aeea21b6a1	256	0			3b11294c-539e-47e8-bdc3-7c30dafd34bc	272	0
f744fed9-3fc8-426e-bed2-91aeea21b6a1	272	0			6fcc7498-3ede-46f5-bc3d-ea89869dbbca	272	0
f744fed9-3fc8-426e-bed2-91aeea21b6a1	256	0			cb494ab8-1d97-420c-8ac4-ae43d5d9632e	272	0
f46f7010-08df-4f7b-90c9-29674627c646	272	0			fa1e703e-baf5-4d79-8bdd-da55de65a8d1	272	0
f46f7010-08df-4f7b-90c9-29674627c646	256	0			7d01ef28-25c6-430c-8116-30187afef648	272	0
f46f7010-08df-4f7b-90c9-29674627c646	272	0			bd72ef30-2812-4eb9-a889-6a8e435c0ea9	272	0
f46f7010-08df-4f7b-90c9-29674627c646	16	1			a74b889d-6d1f-426c-b8a3-abbe29b2c994	272	0
f46f7010-08df-4f7b-90c9-29674627c646	272	0			7eeec55e-1ce1-430f-9284-f544fb65c948	2064	7
f46f7010-08df-4f7b-90c9-29674627c646	272	0			97c6a268-fd55-438e-a26d-d8d419f4568f	272	0
f17b100e-f02a-4f7d-ac74-033411086722	272	0			c129ee0a-a7ab-455b-b403-12ef57731351	272	0
f17b100e-f02a-4f7d-ac74-033411086722	256	0			5b6883ee-9f51-4c9c-aac8-31132239bb7a	272	0
f17b100e-f02a-4f7d-ac74-033411086722	272	0			22a894e6-9fa7-4d3d-a0dd-93a4817440ca	272	0
f17b100e-f02a-4f7d-ac74-033411086722	256	0			a3fc6ad7-d4e8-420b-9b81-631f781eae4d	256	0
f17b100e-f02a-4f7d-ac74-033411086722	0	1			bc4dd218-c104-49fe-b8e9-0846d45aedeb	272	0
f17b100e-f02a-4f7d-ac74-033411086722	256	0			eec24722-39ec-4384-ac69-dc317d4ab56b	272	0
f0be69d0-cca7-4465-b20f-db2d45b5e0dd	256	0			3b11294c-539e-47e8-bdc3-7c30dafd34bc	272	0
f0be69d0-cca7-4465-b20f-db2d45b5e0dd	272	0			cb494ab8-1d97-420c-8ac4-ae43d5d9632e	2064	14
f0be69d0-cca7-4465-b20f-db2d45b5e0dd	256	0			fa1e703e-baf5-4d79-8bdd-da55de65a8d1	2064	12
f0be69d0-cca7-4465-b20f-db2d45b5e0dd	256	0			7d01ef28-25c6-430c-8116-30187afef648	272	0
f0be69d0-cca7-4465-b20f-db2d45b5e0dd	256	0			a74b889d-6d1f-426c-b8a3-abbe29b2c994	16	9
f0be69d0-cca7-4465-b20f-db2d45b5e0dd	16	1			7eeec55e-1ce1-430f-9284-f544fb65c948	272	0
ef82c77d-e3ca-41a0-b73e-682f7af2d671	272	0			43c4c951-7094-47ae-8d49-5f3481e18edf	272	0
ef82c77d-e3ca-41a0-b73e-682f7af2d671	16	1			2f90548d-bba6-4055-abc2-1766d23a63f4	272	0
ef82c77d-e3ca-41a0-b73e-682f7af2d671	272	0			67bbcae6-1efa-4a81-9940-6eb12f79f36a	16	60
ef82c77d-e3ca-41a0-b73e-682f7af2d671	272	0			767c571c-e21c-46d8-aa56-2e7def880291	272	0
ee007f5a-a863-4e6c-8260-fb6ce6eab817	2048	8			1ed28bb5-4bc3-4867-80e4-642c6804d307	16	60
edb5778a-237a-4a68-b31c-7a355e492478	272	0			f2af8bfb-2b3b-48de-b9ba-608ca210467b	16	60
edb5778a-237a-4a68-b31c-7a355e492478	272	0			35b70e3c-b1e4-4897-b46e-a400f6b9ff01	16	60
edb5778a-237a-4a68-b31c-7a355e492478	2048	1			de4e5dd6-136f-4184-8613-4598a1152a9c	16	60
edb5778a-237a-4a68-b31c-7a355e492478	256	0			c33967e9-301f-4845-94c1-88b26c69ce04	16	60
edb5778a-237a-4a68-b31c-7a355e492478	256	0			77ff24ca-43b9-45c5-806f-02dcb11c7829	16	60
edb5778a-237a-4a68-b31c-7a355e492478	272	0			c33967e9-301f-4845-94c1-88b26c69ce04	16	60
eaeb5439-860c-4fbb-b148-6fc23f23ac74	0	25			0bb3dfb4-a8b7-40a0-9ba0-016b199d82ef	272	0
e9f9ff08-db6a-4ece-a731-a519c55a07eb	256	0			7e2d88d0-3144-4b92-9221-036be35d8d44	16	60
e9f9ff08-db6a-4ece-a731-a519c55a07eb	16	1			15daee33-3548-431f-9d05-19f0d4161033	16	60
e9f9ff08-db6a-4ece-a731-a519c55a07eb	272	0			294414d8-47b3-413a-9943-3dec8be4afeb	16	60
e9f9ff08-db6a-4ece-a731-a519c55a07eb	272	0			b8ad524c-aeb1-4a7e-ab3d-223c6768da1f	16	60
e9f9ff08-db6a-4ece-a731-a519c55a07eb	256	0			429d11a5-dff4-4a0d-9551-80cafe2ac8b3	16	60
e974db81-02c6-4ef3-891e-f1b23fa926b3	272	0			4dff4995-f8df-4756-8b0c-683ca8a7d62d	16	60
e974db81-02c6-4ef3-891e-f1b23fa926b3	272	0			7f508667-760d-45cc-b44a-45579a6a06b0	16	60
e974db81-02c6-4ef3-891e-f1b23fa926b3	0	1			678727cc-84dd-4cc9-98f9-54e0c6c59d03	16	60
e974db81-02c6-4ef3-891e-f1b23fa926b3	272	0			a3fc6ad7-d4e8-420b-9b81-631f781eae4d	16	60
e974db81-02c6-4ef3-891e-f1b23fa926b3	256	0			ab822147-289d-4377-8fec-11aa5e3935ac	16	60
e8e8ed75-8e90-47c1-a028-8cb8d433db38	256	0			101bb394-4dec-40f6-83e3-900445777b13	16	60
e8e8ed75-8e90-47c1-a028-8cb8d433db38	2064	3			506b89a8-6961-4b7d-845d-529cbdcd8bdc	16	60
e87a3c9e-b91c-4463-adc5-8dea0b6fd899	256	0			f8434ee5-206b-47be-9369-81fdd2754414	16	60
e81fb93a-a05a-4cf1-adc6-9d691fbd3967	2048	21			f5475107-b025-4133-8219-ced0f5992d2b	16	60
e8027825-4226-4541-8150-39a5e3704b27	256	0			ee8257a1-be4c-40be-a147-e86bcb92020b	16	60
e8027825-4226-4541-8150-39a5e3704b27	256	0			ee8257a1-be4c-40be-a147-e86bcb92020b	16	60
e8027825-4226-4541-8150-39a5e3704b27	256	0			855eb05d-5ba1-4eee-b19d-3c4d88113326	16	60
e8027825-4226-4541-8150-39a5e3704b27	0	1			855eb05d-5ba1-4eee-b19d-3c4d88113326	16	60
e8027825-4226-4541-8150-39a5e3704b27	256	0			10ea4748-be10-47d3-b1f6-77ce78dc2962	16	60
e8027825-4226-4541-8150-39a5e3704b27	256	0			41802646-b9d8-4409-9aad-9fc0d1b62921	16	60
e5e78739-fdaf-4f91-9743-5328bd59677b	0	1			1ba8790f-c3ef-4f0b-ae92-3726fc627d71	16	60
e5e78739-fdaf-4f91-9743-5328bd59677b	256	0			c2b81c6d-620c-4c27-a79c-067df7edd032	16	36
e5e78739-fdaf-4f91-9743-5328bd59677b	256	0			b735994f-1508-44d0-8da8-bcf896a4533c	272	0
e5e78739-fdaf-4f91-9743-5328bd59677b	272	0			733ac83a-499b-4852-a253-b4a3e3f2d4fd	272	0
e5e78739-fdaf-4f91-9743-5328bd59677b	256	0			615bd2a2-9016-4f0b-824e-bfe91109254d	272	0
e5e78739-fdaf-4f91-9743-5328bd59677b	256	0			7ce6e575-f8bd-4c6f-b8ae-25a977f3a0ad	256	0
e5b76261-38c3-418d-946e-e0acb70ed732	256	0			04618071-64a0-4748-976a-cb5826335825	256	0
e5b76261-38c3-418d-946e-e0acb70ed732	256	0			6c8fc9d0-babb-4665-975d-387e735275c9	256	0
e5b76261-38c3-418d-946e-e0acb70ed732	256	0			b735994f-1508-44d0-8da8-bcf896a4533c	256	0
e5b76261-38c3-418d-946e-e0acb70ed732	16	1			67c447a6-2a76-456e-87d6-e5528444fb05	0	60
e5b76261-38c3-418d-946e-e0acb70ed732	256	0			0bb3dfb4-a8b7-40a0-9ba0-016b199d82ef	16	1
e5b76261-38c3-418d-946e-e0acb70ed732	256	0			8eff6243-2511-4872-b9ad-aa8287e57e9a	0	39
e4ffb934-3e4a-41e0-bc22-94136cf36f8f	0	1			cd5bc81a-3ac6-4e73-83cb-01fb6df33414	0	60
e4ffb934-3e4a-41e0-bc22-94136cf36f8f	272	0			eec24722-39ec-4384-ac69-dc317d4ab56b	256	0
e4ffb934-3e4a-41e0-bc22-94136cf36f8f	256	0			f217ed35-493f-4774-97f0-9dbd300c8f62	0	31
e4ffb934-3e4a-41e0-bc22-94136cf36f8f	256	0			fcaaeb37-b29f-4a12-873f-ecd347b40115	256	0
e4ffb934-3e4a-41e0-bc22-94136cf36f8f	256	0			bd72ef30-2812-4eb9-a889-6a8e435c0ea9	256	0
e4ffb934-3e4a-41e0-bc22-94136cf36f8f	272	0			c129ee0a-a7ab-455b-b403-12ef57731351	256	0
e469ce52-e6bd-4ec2-9925-9b0026d331f8	2048	1			b5766285-5432-4a6f-8080-7e3ae4c06428	272	0
e469ce52-e6bd-4ec2-9925-9b0026d331f8	2064	2			04618071-64a0-4748-976a-cb5826335825	256	0
e2b83510-2ab5-4e48-8b27-4e2d095877d3	0	1			43c4c951-7094-47ae-8d49-5f3481e18edf	256	0
e2b83510-2ab5-4e48-8b27-4e2d095877d3	256	0			7d01ef28-25c6-430c-8116-30187afef648	256	0
e21d155e-e94f-4ca3-80d4-5e4484223c09	256	0			7eeec55e-1ce1-430f-9284-f544fb65c948	256	0
e21d155e-e94f-4ca3-80d4-5e4484223c09	256	0			bc4dd218-c104-49fe-b8e9-0846d45aedeb	256	0
e21d155e-e94f-4ca3-80d4-5e4484223c09	256	0			3b11294c-539e-47e8-bdc3-7c30dafd34bc	256	0
e21d155e-e94f-4ca3-80d4-5e4484223c09	272	0			3867217f-17d9-44fb-919f-146467c71d6d	256	0
e21d155e-e94f-4ca3-80d4-5e4484223c09	0	1			97c6a268-fd55-438e-a26d-d8d419f4568f	256	0
e21d155e-e94f-4ca3-80d4-5e4484223c09	272	0			a74b889d-6d1f-426c-b8a3-abbe29b2c994	256	0
e152dd56-99c5-4e44-8a4c-67445a1aebfa	272	0			32499a0c-06fd-4a7c-b3a5-8d49fa147c62	256	0
e152dd56-99c5-4e44-8a4c-67445a1aebfa	256	0			22a894e6-9fa7-4d3d-a0dd-93a4817440ca	0	1
dfa495a7-5e45-4018-827d-3506baaef511	2048	6			7e264c94-839a-4656-a2f7-6f7570101def	256	0
df3f5c7c-6cff-4e64-9dea-27fde83f404a	2048	2			cb494ab8-1d97-420c-8ac4-ae43d5d9632e	256	0
dd3bf7c4-8cb7-4a26-96f4-9a21de873cbf	256	0			fa1e703e-baf5-4d79-8bdd-da55de65a8d1	256	0
dd3bf7c4-8cb7-4a26-96f4-9a21de873cbf	256	0			bdc52a21-55de-4c12-a401-b32ed19afcf6	256	0
dd3bf7c4-8cb7-4a26-96f4-9a21de873cbf	256	0			2f90548d-bba6-4055-abc2-1766d23a63f4	256	0
dd3bf7c4-8cb7-4a26-96f4-9a21de873cbf	0	1			f4f68931-9fc4-4c09-9a9f-35e1d3a68c16	0	1
dc725aab-4cb1-49db-81e1-35dbb8e4f882	2064	24			b5766285-5432-4a6f-8080-7e3ae4c06428	16	1
dc19fb9c-4595-4599-9c4c-85925315f695	0	1			04618071-64a0-4748-976a-cb5826335825	16	2
dc19fb9c-4595-4599-9c4c-85925315f695	256	0			8df79230-d5cb-44b0-b07d-93db44d2b148	0	60
dc19fb9c-4595-4599-9c4c-85925315f695	256	0			b5766285-5432-4a6f-8080-7e3ae4c06428	272	0
d77d8d0a-2755-4dbf-b255-3e1d3759b755	256	0			915cd865-0925-4cfb-ab8b-0e71226f0591	0	5
d77d8d0a-2755-4dbf-b255-3e1d3759b755	256	0			995d3517-ed7c-429c-804d-3d5c04b7f31a	272	0
d77d8d0a-2755-4dbf-b255-3e1d3759b755	16	1			6c8fc9d0-babb-4665-975d-387e735275c9	272	0
d77d8d0a-2755-4dbf-b255-3e1d3759b755	256	0			7e264c94-839a-4656-a2f7-6f7570101def	272	0
d77d8d0a-2755-4dbf-b255-3e1d3759b755	256	0			6c8fc9d0-babb-4665-975d-387e735275c9	272	0
d77d8d0a-2755-4dbf-b255-3e1d3759b755	256	0			d403981d-d2d2-4f64-82bf-0e44409b37a5	16	19
d6ce818a-6d34-498d-9449-2a2a068aac2e	2048	3			fd8409e5-0a9a-4bf3-be1b-603c7f18a8b8	16	16
d6728a27-7b6f-4ec5-b987-66372a075773	272	0			a4494dff-480e-48d2-b399-85b3553e87fa	16	26
d6728a27-7b6f-4ec5-b987-66372a075773	256	0			6a00a54f-9b5e-4633-b1e1-cddcc19763b3	16	60
d6728a27-7b6f-4ec5-b987-66372a075773	0	1			b735994f-1508-44d0-8da8-bcf896a4533c	272	0
d6728a27-7b6f-4ec5-b987-66372a075773	272	0			5b454d5b-2553-49f2-8360-a5d5e56341f3	2064	55
d6728a27-7b6f-4ec5-b987-66372a075773	272	0			1bf59292-2017-48a9-962b-4a5440d7bd64	16	1
d6728a27-7b6f-4ec5-b987-66372a075773	256	0			7ce6e575-f8bd-4c6f-b8ae-25a977f3a0ad	272	0
d34807bb-20cc-4836-ae8c-a1a086cbe88a	2048	1			f010352a-00b5-4be8-a56e-31bd9a90fddb	16	1
d2484703-0b54-428c-983c-01a52a24a5b3	2048	1			2f6af5bf-d1c0-46b8-b097-8b9bdaf227a9	272	0
d2283b85-c878-4463-a454-3ee15e7128e1	272	0			c15f8c66-f2d3-4537-b539-ac83efd2aead	272	0
d2283b85-c878-4463-a454-3ee15e7128e1	272	0			43c4c951-7094-47ae-8d49-5f3481e18edf	256	0
d2283b85-c878-4463-a454-3ee15e7128e1	272	0			7e264c94-839a-4656-a2f7-6f7570101def	256	0
d2283b85-c878-4463-a454-3ee15e7128e1	0	1			f4f68931-9fc4-4c09-9a9f-35e1d3a68c16	272	0
d2283b85-c878-4463-a454-3ee15e7128e1	256	0			f4f68931-9fc4-4c09-9a9f-35e1d3a68c16	272	0
d2283b85-c878-4463-a454-3ee15e7128e1	256	0			bdc52a21-55de-4c12-a401-b32ed19afcf6	272	0
d169521f-ad27-4485-a398-383b9ffae5d0	2048	4			fcaaeb37-b29f-4a12-873f-ecd347b40115	272	0
d1589a9c-f92a-4a31-ba1e-9a5974f53e57	2048	10			bdc52a21-55de-4c12-a401-b32ed19afcf6	272	0
cfdf9f78-3884-434a-bf14-880f62e774a8	0	1			c38666fa-39b5-45e2-8200-08289076b85a	16	33
cfdf9f78-3884-434a-bf14-880f62e774a8	272	0			2f6af5bf-d1c0-46b8-b097-8b9bdaf227a9	272	0
cfdf9f78-3884-434a-bf14-880f62e774a8	272	0			14073fe6-f4cf-47f6-ada5-19cd2b414e27	272	0
cf833b49-b28e-4677-ab43-27edacc7ff1f	2048	5			d0d7e67b-dd6f-4e55-9212-017bcfdc17b4	16	60
cef4bdae-d665-45bb-89d3-20225da41cf4	272	0			c22838ab-2b49-41cd-89c9-74b66fb1a280	16	60
cef4bdae-d665-45bb-89d3-20225da41cf4	256	0			9f823be3-38d9-4e60-b525-21cfc8d5113e	16	60
cef4bdae-d665-45bb-89d3-20225da41cf4	256	0			b09033b1-a3df-45df-9d68-ec67ff1bcbd4	16	35
cef4bdae-d665-45bb-89d3-20225da41cf4	16	1			0c12352a-a7ba-4a15-85b4-7eb252236e2b	16	60
cef4bdae-d665-45bb-89d3-20225da41cf4	272	0			0894b66b-9829-45b7-9402-ca3f344abdaf	16	41
cc32a064-8f3b-49b9-8110-23a9940bc253	16	1			477ebaef-0057-47cb-aa39-4b61d2bd2426	16	60
cc32a064-8f3b-49b9-8110-23a9940bc253	272	0			dd0065ca-9d44-4b25-9ffc-bc6b711846fc	16	48
cc32a064-8f3b-49b9-8110-23a9940bc253	272	0			eb884f39-61ee-42b7-8068-01f75f251222	16	60
cbc7341a-b1ce-4bba-b218-57e6fd4a7d4c	0	1			b16e72f4-f118-4dc8-b070-cfbc8cd7bb43	16	60
cb9b4438-1469-4121-b5a2-819105ca70ca	2048	1			df2b50b2-8c9d-42b1-a006-fe99c0c78289	16	39
cb7006e4-0e1a-4572-bc58-138686b0bea5	272	0			1c401af2-7c0d-47c6-b124-4ab8b992c964	272	0
cb7006e4-0e1a-4572-bc58-138686b0bea5	0	1			79a81ec1-09db-4f22-b4f5-fd8c6f3f9376	16	39
cb7006e4-0e1a-4572-bc58-138686b0bea5	272	0			b1e61066-cbcf-4658-a7e9-a3a3e5d9317b	272	0
cb7006e4-0e1a-4572-bc58-138686b0bea5	272	0			b98dce71-d8fb-4d57-89ec-1ab2e8b1f737	16	60
cb7006e4-0e1a-4572-bc58-138686b0bea5	272	0			d4a92d4e-5544-49a5-9b71-8aa78a1f8482	16	60
cb7006e4-0e1a-4572-bc58-138686b0bea5	272	0			5b454d5b-2553-49f2-8360-a5d5e56341f3	16	1
cb2325bc-9036-44f5-aa81-5afd7bf05e6d	2048	11			1c401af2-7c0d-47c6-b124-4ab8b992c964	272	0
c9b464d6-fe65-4304-944b-4875a48cb923	16	1			6a0919e7-0d69-4d24-aace-caa85e41dd83	272	0
c98521ef-7f1a-45d7-bf00-67ef2970424b	2048	6			1c720fdd-b5a0-4779-ae4a-41c7286c8c87	16	60
c7a5d316-811b-4988-a67b-0b7862938834	272	0			87b87628-21fa-460b-adc4-d5d331e68eb2	272	0
c7a5d316-811b-4988-a67b-0b7862938834	256	0			0ee47113-8ff7-4cf4-97b2-499ce6daf172	16	60
c7a5d316-811b-4988-a67b-0b7862938834	256	0			47d65808-a9e0-4626-bcdc-a61faccf01c4	16	60
c7a5d316-811b-4988-a67b-0b7862938834	256	0			026818b7-9b14-4849-b99b-7714630b865d	272	0
c7a5d316-811b-4988-a67b-0b7862938834	272	0			a8f91e7c-462d-4872-821e-093e15a37e03	16	60
c7140621-6231-404a-8499-ba69375a102d	256	0			6a0919e7-0d69-4d24-aace-caa85e41dd83	272	0
c7140621-6231-404a-8499-ba69375a102d	0	1			911d2732-935a-41d0-888f-5e069c7c4b16	16	46
c7140621-6231-404a-8499-ba69375a102d	256	0			1a37eb4c-5a70-4512-a766-dfadd3f0c803	16	60
c7140621-6231-404a-8499-ba69375a102d	256	0			8f11735f-2a8b-4d4d-b86e-1cbc0bcdcda8	272	0
c7140621-6231-404a-8499-ba69375a102d	256	0			7f499797-f112-4371-8f10-2aa26899177f	16	60
c7140621-6231-404a-8499-ba69375a102d	272	0			5bc39830-923d-40c0-a5e8-68049456f0fd	16	60
c6de8bd5-0f4b-4df4-9b01-fbbcff020890	2048	11			ffdf0df7-c56c-4335-8332-3b43eecd9352	16	2
c66632db-955b-4706-8b89-160478871e97	272	0			dfe782d6-e806-4911-ad39-e6c08f21f876	16	41
c66632db-955b-4706-8b89-160478871e97	256	0			ee04f647-3206-4050-9727-e6a937eb0e9a	16	60
c66632db-955b-4706-8b89-160478871e97	16	1			25826b80-afb7-424e-a391-2a77004853ce	272	0
c66632db-955b-4706-8b89-160478871e97	272	0			09327b42-669c-45f5-ae12-c1055b4f444a	16	60
c66632db-955b-4706-8b89-160478871e97	256	0			11699bd9-061d-4583-984b-a83ac67313e1	2064	6
c66632db-955b-4706-8b89-160478871e97	256	0			477ebaef-0057-47cb-aa39-4b61d2bd2426	2064	17
c48a55f7-727e-4d2a-9ec7-9e791ca1b0f3	2048	29			bc4dd218-c104-49fe-b8e9-0846d45aedeb	2048	60
c48a55f7-727e-4d2a-9ec7-9e791ca1b0f3	272	0			eec24722-39ec-4384-ac69-dc317d4ab56b	2048	60
c48a55f7-727e-4d2a-9ec7-9e791ca1b0f3	272	0			3b11294c-539e-47e8-bdc3-7c30dafd34bc	0	60
c48a55f7-727e-4d2a-9ec7-9e791ca1b0f3	256	0			6fcc7498-3ede-46f5-bc3d-ea89869dbbca	2048	60
c48a55f7-727e-4d2a-9ec7-9e791ca1b0f3	256	0			cb494ab8-1d97-420c-8ac4-ae43d5d9632e	0	60
c48a55f7-727e-4d2a-9ec7-9e791ca1b0f3	256	0			2f90548d-bba6-4055-abc2-1766d23a63f4	0	60
c445d4e6-a779-4a82-8e4e-c79b5ee45305	272	0			fa1e703e-baf5-4d79-8bdd-da55de65a8d1	0	60
c445d4e6-a779-4a82-8e4e-c79b5ee45305	256	0			ab42a0dc-5f46-4444-a748-893eb90ba675	0	60
c445d4e6-a779-4a82-8e4e-c79b5ee45305	272	0			7d01ef28-25c6-430c-8116-30187afef648	0	60
c445d4e6-a779-4a82-8e4e-c79b5ee45305	0	9			bd72ef30-2812-4eb9-a889-6a8e435c0ea9	2048	60
c2f58db7-fcad-4ec4-8fc4-93f599d90149	272	0			a74b889d-6d1f-426c-b8a3-abbe29b2c994	2048	60
c2f58db7-fcad-4ec4-8fc4-93f599d90149	0	1			7eeec55e-1ce1-430f-9284-f544fb65c948	0	60
c2f58db7-fcad-4ec4-8fc4-93f599d90149	256	0			97c6a268-fd55-438e-a26d-d8d419f4568f	2048	60
c2f58db7-fcad-4ec4-8fc4-93f599d90149	272	0			c129ee0a-a7ab-455b-b403-12ef57731351	0	60
c2f58db7-fcad-4ec4-8fc4-93f599d90149	272	0			5b6883ee-9f51-4c9c-aac8-31132239bb7a	2048	60
c2bfa4b5-b56f-4b6b-aa12-e7f1c5c64c68	2048	35			43c4c951-7094-47ae-8d49-5f3481e18edf	2048	7
c2a6addd-72cd-4143-bd2d-0ea9193ef6d6	2064	1			bc4dd218-c104-49fe-b8e9-0846d45aedeb	272	0
c15910c8-f2cd-4440-b142-1bdbb7b9d97b	256	0			3b11294c-539e-47e8-bdc3-7c30dafd34bc	2064	1
c15910c8-f2cd-4440-b142-1bdbb7b9d97b	256	0			ab42a0dc-5f46-4444-a748-893eb90ba675	272	0
c15910c8-f2cd-4440-b142-1bdbb7b9d97b	256	0			bd72ef30-2812-4eb9-a889-6a8e435c0ea9	272	0
c15910c8-f2cd-4440-b142-1bdbb7b9d97b	272	0			c129ee0a-a7ab-455b-b403-12ef57731351	2064	1
c15910c8-f2cd-4440-b142-1bdbb7b9d97b	256	0			5b6883ee-9f51-4c9c-aac8-31132239bb7a	16	1
c15910c8-f2cd-4440-b142-1bdbb7b9d97b	0	1			b5766285-5432-4a6f-8080-7e3ae4c06428	256	0
c06a66d1-71a8-41b8-ae42-333fc1105633	272	0			995d3517-ed7c-429c-804d-3d5c04b7f31a	272	0
c06a66d1-71a8-41b8-ae42-333fc1105633	256	0			767c571c-e21c-46d8-aa56-2e7def880291	256	0
c06a66d1-71a8-41b8-ae42-333fc1105633	2064	1			1ed28bb5-4bc3-4867-80e4-642c6804d307	256	0
c06a66d1-71a8-41b8-ae42-333fc1105633	256	0			f217ed35-493f-4774-97f0-9dbd300c8f62	272	0
c06a66d1-71a8-41b8-ae42-333fc1105633	256	0			0bb3dfb4-a8b7-40a0-9ba0-016b199d82ef	256	0
c06a66d1-71a8-41b8-ae42-333fc1105633	256	0			6a00a54f-9b5e-4633-b1e1-cddcc19763b3	256	0
bd101779-493a-43ad-a86a-0178d8db77df	272	0			d403981d-d2d2-4f64-82bf-0e44409b37a5	256	0
bd101779-493a-43ad-a86a-0178d8db77df	0	1			7ce6e575-f8bd-4c6f-b8ae-25a977f3a0ad	256	0
bd101779-493a-43ad-a86a-0178d8db77df	272	0			1bf59292-2017-48a9-962b-4a5440d7bd64	256	0
bca1bb00-5c89-4fa7-b96d-44d9dada8a98	256	0			fd8409e5-0a9a-4bf3-be1b-603c7f18a8b8	256	0
bca1bb00-5c89-4fa7-b96d-44d9dada8a98	16	1			a4494dff-480e-48d2-b399-85b3553e87fa	256	0
bb4a75b8-ad06-47eb-9d42-a4dc8afeedda	272	0			f010352a-00b5-4be8-a56e-31bd9a90fddb	256	0
bb4a75b8-ad06-47eb-9d42-a4dc8afeedda	272	0			2f6af5bf-d1c0-46b8-b097-8b9bdaf227a9	256	0
bb4a75b8-ad06-47eb-9d42-a4dc8afeedda	0	18			eec24722-39ec-4384-ac69-dc317d4ab56b	256	0
bb4a75b8-ad06-47eb-9d42-a4dc8afeedda	256	0			915cd865-0925-4cfb-ab8b-0e71226f0591	256	0
bb4a75b8-ad06-47eb-9d42-a4dc8afeedda	256	0			7eeec55e-1ce1-430f-9284-f544fb65c948	256	0
bb4a75b8-ad06-47eb-9d42-a4dc8afeedda	272	0			995d3517-ed7c-429c-804d-3d5c04b7f31a	256	0
bae7ed94-f8cd-4e27-9ed8-5585041972da	0	0			b5766285-5432-4a6f-8080-7e3ae4c06428	272	0
bae7ed94-f8cd-4e27-9ed8-5585041972da	272	0			a3fc6ad7-d4e8-420b-9b81-631f781eae4d	256	0
bae7ed94-f8cd-4e27-9ed8-5585041972da	272	0			3867217f-17d9-44fb-919f-146467c71d6d	256	0
bacd1bb5-ab8c-41fd-ab79-421276633243	272	0			eec24722-39ec-4384-ac69-dc317d4ab56b	256	0
bacd1bb5-ab8c-41fd-ab79-421276633243	16	1			ab42a0dc-5f46-4444-a748-893eb90ba675	256	0
ba781b52-cddb-4e61-909f-26a6c91bf527	2048	13			fcaaeb37-b29f-4a12-873f-ecd347b40115	256	0
b8e638a7-ad1b-42b5-abf3-dcc925004510	272	0			5b6883ee-9f51-4c9c-aac8-31132239bb7a	256	0
b8e638a7-ad1b-42b5-abf3-dcc925004510	272	0			bd72ef30-2812-4eb9-a889-6a8e435c0ea9	256	0
b8e638a7-ad1b-42b5-abf3-dcc925004510	256	0			c129ee0a-a7ab-455b-b403-12ef57731351	256	0
b8e638a7-ad1b-42b5-abf3-dcc925004510	16	1			6fcc7498-3ede-46f5-bc3d-ea89869dbbca	256	0
b8e638a7-ad1b-42b5-abf3-dcc925004510	272	0			97c6a268-fd55-438e-a26d-d8d419f4568f	256	0
b8e638a7-ad1b-42b5-abf3-dcc925004510	256	0			fa1e703e-baf5-4d79-8bdd-da55de65a8d1	256	0
b7c89edf-dc1c-48a3-a3fb-93cd0463c1bf	16	1			2f90548d-bba6-4055-abc2-1766d23a63f4	256	0
b7c89edf-dc1c-48a3-a3fb-93cd0463c1bf	272	0			32499a0c-06fd-4a7c-b3a5-8d49fa147c62	256	0
b7c89edf-dc1c-48a3-a3fb-93cd0463c1bf	256	0			22a894e6-9fa7-4d3d-a0dd-93a4817440ca	256	0
b7c89edf-dc1c-48a3-a3fb-93cd0463c1bf	256	0			f4f68931-9fc4-4c09-9a9f-35e1d3a68c16	256	0
b7c89edf-dc1c-48a3-a3fb-93cd0463c1bf	272	0			a3fc6ad7-d4e8-420b-9b81-631f781eae4d	272	0
b7c89edf-dc1c-48a3-a3fb-93cd0463c1bf	272	0			2f90548d-bba6-4055-abc2-1766d23a63f4	2048	1
b6afe287-426e-4c0b-b4e7-d03df260b296	16	1			c15f8c66-f2d3-4537-b539-ac83efd2aead	256	0
b6afe287-426e-4c0b-b4e7-d03df260b296	256	0			8eff6243-2511-4872-b9ad-aa8287e57e9a	272	0
b4ff775e-f70d-4e0e-81cb-840d7d7d84ed	16	1			cd5bc81a-3ac6-4e73-83cb-01fb6df33414	272	0
b4ff775e-f70d-4e0e-81cb-840d7d7d84ed	272	0			67c447a6-2a76-456e-87d6-e5528444fb05	272	0
b4ff775e-f70d-4e0e-81cb-840d7d7d84ed	256	0			b1e61066-cbcf-4658-a7e9-a3a3e5d9317b	272	0
b4ff775e-f70d-4e0e-81cb-840d7d7d84ed	256	0			e95c70d5-c662-414c-bf29-9b85f9bd6d65	272	0
b4ff775e-f70d-4e0e-81cb-840d7d7d84ed	256	0			1c401af2-7c0d-47c6-b124-4ab8b992c964	16	1
b4fbe6d8-1d74-4599-b947-36d009bddf16	2048	5			1c401af2-7c0d-47c6-b124-4ab8b992c964	16	1
b40c0b82-9359-46f0-9221-b6e4948be09d	256	0			8f11735f-2a8b-4d4d-b86e-1cbc0bcdcda8	16	1
b40c0b82-9359-46f0-9221-b6e4948be09d	256	0			5b454d5b-2553-49f2-8360-a5d5e56341f3	272	0
b40c0b82-9359-46f0-9221-b6e4948be09d	256	0			733ac83a-499b-4852-a253-b4a3e3f2d4fd	272	0
b40c0b82-9359-46f0-9221-b6e4948be09d	16	1			7ce6e575-f8bd-4c6f-b8ae-25a977f3a0ad	16	2
b40c0b82-9359-46f0-9221-b6e4948be09d	272	0			f010352a-00b5-4be8-a56e-31bd9a90fddb	272	0
b40c0b82-9359-46f0-9221-b6e4948be09d	256	0			87b87628-21fa-460b-adc4-d5d331e68eb2	16	12
b33f830e-5d45-4b36-9ace-4242e7bbb404	272	0			026818b7-9b14-4849-b99b-7714630b865d	16	1
b33f830e-5d45-4b36-9ace-4242e7bbb404	256	0			ffdf0df7-c56c-4335-8332-3b43eecd9352	272	0
b33f830e-5d45-4b36-9ace-4242e7bbb404	272	0			2f6af5bf-d1c0-46b8-b097-8b9bdaf227a9	272	0
b33f830e-5d45-4b36-9ace-4242e7bbb404	256	0			fcaaeb37-b29f-4a12-873f-ecd347b40115	16	1
b33f830e-5d45-4b36-9ace-4242e7bbb404	256	0			f4f68931-9fc4-4c09-9a9f-35e1d3a68c16	272	0
b33f830e-5d45-4b36-9ace-4242e7bbb404	16	1			cb494ab8-1d97-420c-8ac4-ae43d5d9632e	272	0
b311a26a-b354-4aa1-ad53-d83deb8a3c8c	272	0			bdc52a21-55de-4c12-a401-b32ed19afcf6	272	0
b311a26a-b354-4aa1-ad53-d83deb8a3c8c	256	0			bc4dd218-c104-49fe-b8e9-0846d45aedeb	272	0
b311a26a-b354-4aa1-ad53-d83deb8a3c8c	0	1			6fcc7498-3ede-46f5-bc3d-ea89869dbbca	272	0
b311a26a-b354-4aa1-ad53-d83deb8a3c8c	256	0			fa1e703e-baf5-4d79-8bdd-da55de65a8d1	272	0
b311a26a-b354-4aa1-ad53-d83deb8a3c8c	272	0			7d01ef28-25c6-430c-8116-30187afef648	2064	1
b311a26a-b354-4aa1-ad53-d83deb8a3c8c	256	0			a74b889d-6d1f-426c-b8a3-abbe29b2c994	272	0
b2d081aa-5b21-4a0b-a51a-4baa97f52a75	2048	30			7eeec55e-1ce1-430f-9284-f544fb65c948	272	0
b21cfb2c-b07d-4ed3-9a59-299826d07709	16	1			43c4c951-7094-47ae-8d49-5f3481e18edf	16	1
b21cfb2c-b07d-4ed3-9a59-299826d07709	256	0			c129ee0a-a7ab-455b-b403-12ef57731351	272	0
b21cfb2c-b07d-4ed3-9a59-299826d07709	256	0			32499a0c-06fd-4a7c-b3a5-8d49fa147c62	16	1
b21cfb2c-b07d-4ed3-9a59-299826d07709	256	0			67bbcae6-1efa-4a81-9940-6eb12f79f36a	256	0
b21cfb2c-b07d-4ed3-9a59-299826d07709	256	0			767c571c-e21c-46d8-aa56-2e7def880291	256	0
af8ef4bb-ac50-40c0-9150-6599c9f8b8c1	256	0			1ed28bb5-4bc3-4867-80e4-642c6804d307	256	0
af8ef4bb-ac50-40c0-9150-6599c9f8b8c1	256	0			b5766285-5432-4a6f-8080-7e3ae4c06428	256	0
af8ef4bb-ac50-40c0-9150-6599c9f8b8c1	0	1			22a894e6-9fa7-4d3d-a0dd-93a4817440ca	272	0
af8ef4bb-ac50-40c0-9150-6599c9f8b8c1	256	0			f217ed35-493f-4774-97f0-9dbd300c8f62	272	0
af8ef4bb-ac50-40c0-9150-6599c9f8b8c1	272	0			915cd865-0925-4cfb-ab8b-0e71226f0591	256	0
af8ef4bb-ac50-40c0-9150-6599c9f8b8c1	272	0			7e264c94-839a-4656-a2f7-6f7570101def	256	0
af52d212-cffa-4084-8fab-b42104d4b29b	272	0			f4f68931-9fc4-4c09-9a9f-35e1d3a68c16	272	0
af52d212-cffa-4084-8fab-b42104d4b29b	16	1			615bd2a2-9016-4f0b-824e-bfe91109254d	272	0
af52d212-cffa-4084-8fab-b42104d4b29b	256	0			67bbcae6-1efa-4a81-9940-6eb12f79f36a	272	0
af52d212-cffa-4084-8fab-b42104d4b29b	256	0			767c571c-e21c-46d8-aa56-2e7def880291	272	0
aa7ed93f-db0b-45f0-949d-d29a520572a3	256	0			1ed28bb5-4bc3-4867-80e4-642c6804d307	272	0
aa7ed93f-db0b-45f0-949d-d29a520572a3	256	0			2c9217ee-fd82-4ac2-b26f-b82868200c71	0	56
aa7ed93f-db0b-45f0-949d-d29a520572a3	0	1			67c447a6-2a76-456e-87d6-e5528444fb05	256	0
aa7ed93f-db0b-45f0-949d-d29a520572a3	256	0			22a894e6-9fa7-4d3d-a0dd-93a4817440ca	256	0
aa7ed93f-db0b-45f0-949d-d29a520572a3	272	0			c15f8c66-f2d3-4537-b539-ac83efd2aead	256	0
aa7ed93f-db0b-45f0-949d-d29a520572a3	272	0			c15f8c66-f2d3-4537-b539-ac83efd2aead	256	0
aa5e92d7-fef8-4e0a-9e5f-27c9eb77ef71	256	0			0bb3dfb4-a8b7-40a0-9ba0-016b199d82ef	256	0
aa5e92d7-fef8-4e0a-9e5f-27c9eb77ef71	256	0			6a00a54f-9b5e-4633-b1e1-cddcc19763b3	256	0
aa5e92d7-fef8-4e0a-9e5f-27c9eb77ef71	0	3			d403981d-d2d2-4f64-82bf-0e44409b37a5	256	0
aa5e92d7-fef8-4e0a-9e5f-27c9eb77ef71	256	0			7ce6e575-f8bd-4c6f-b8ae-25a977f3a0ad	256	0
aa5e92d7-fef8-4e0a-9e5f-27c9eb77ef71	256	0			fd8409e5-0a9a-4bf3-be1b-603c7f18a8b8	256	0
a9c67c3d-5d4e-450e-8826-2ba94c593aae	2048	1			a4494dff-480e-48d2-b399-85b3553e87fa	256	0
a9687662-3d0e-4917-9bc0-cfcf2888be7a	272	0			2f6af5bf-d1c0-46b8-b097-8b9bdaf227a9	256	0
a9687662-3d0e-4917-9bc0-cfcf2888be7a	16	1			f010352a-00b5-4be8-a56e-31bd9a90fddb	256	0
a9687662-3d0e-4917-9bc0-cfcf2888be7a	256	0			615bd2a2-9016-4f0b-824e-bfe91109254d	272	0
a9687662-3d0e-4917-9bc0-cfcf2888be7a	256	0			615bd2a2-9016-4f0b-824e-bfe91109254d	272	0
a89848b8-9b1f-445b-b1a3-228d5bf15705	2048	1			995d3517-ed7c-429c-804d-3d5c04b7f31a	256	0
a75f598f-dac7-4f40-b0cf-439ac85ff132	16	1			7e264c94-839a-4656-a2f7-6f7570101def	16	1
a75f598f-dac7-4f40-b0cf-439ac85ff132	256	0			32499a0c-06fd-4a7c-b3a5-8d49fa147c62	272	0
a75f598f-dac7-4f40-b0cf-439ac85ff132	256	0			7d01ef28-25c6-430c-8116-30187afef648	272	0
a75f598f-dac7-4f40-b0cf-439ac85ff132	256	0			bd72ef30-2812-4eb9-a889-6a8e435c0ea9	272	0
a75f598f-dac7-4f40-b0cf-439ac85ff132	272	0			7e264c94-839a-4656-a2f7-6f7570101def	272	0
a6bd3aeb-b77a-4216-b255-a672b42f812b	0	25			2f90548d-bba6-4055-abc2-1766d23a63f4	272	0
a4729e71-5813-4496-b70e-12421a264e75	272	0			6c8fc9d0-babb-4665-975d-387e735275c9	256	0
a4729e71-5813-4496-b70e-12421a264e75	256	0			a3fc6ad7-d4e8-420b-9b81-631f781eae4d	2064	29
a4729e71-5813-4496-b70e-12421a264e75	272	0			915cd865-0925-4cfb-ab8b-0e71226f0591	256	0
a4729e71-5813-4496-b70e-12421a264e75	16	3			915cd865-0925-4cfb-ab8b-0e71226f0591	256	0
a4729e71-5813-4496-b70e-12421a264e75	256	0			615bd2a2-9016-4f0b-824e-bfe91109254d	0	1
a4729e71-5813-4496-b70e-12421a264e75	256	0			3867217f-17d9-44fb-919f-146467c71d6d	272	0
a430f2a7-fc70-4dd9-9937-90c62ab1cbe4	2048	1			fcaaeb37-b29f-4a12-873f-ecd347b40115	272	0
a3b0f95c-a8e6-4b28-b18f-8a63e4f0e608	2048	2			67bbcae6-1efa-4a81-9940-6eb12f79f36a	256	0
a2a26598-a4e5-4bf6-aaa3-7cf24e8ce773	256	0			767c571c-e21c-46d8-aa56-2e7def880291	0	1
a1306739-e5df-4f41-a4f6-dc53c39f317b	272	0			1ed28bb5-4bc3-4867-80e4-642c6804d307	256	0
a12df4b9-097c-47d1-acc7-0f05d87119de	256	0			915cd865-0925-4cfb-ab8b-0e71226f0591	272	0
a12df4b9-097c-47d1-acc7-0f05d87119de	256	0			cd5bc81a-3ac6-4e73-83cb-01fb6df33414	272	0
a12df4b9-097c-47d1-acc7-0f05d87119de	256	0			2c9217ee-fd82-4ac2-b26f-b82868200c71	272	0
a12df4b9-097c-47d1-acc7-0f05d87119de	256	0			67c447a6-2a76-456e-87d6-e5528444fb05	272	0
a12df4b9-097c-47d1-acc7-0f05d87119de	256	0			f3b62a18-6991-49d0-989f-038e3f5d25f5	16	60
a12df4b9-097c-47d1-acc7-0f05d87119de	16	1			6a0919e7-0d69-4d24-aace-caa85e41dd83	16	60
a0df4ad1-c493-42e0-b4dc-7e1592c51929	0	1			6a0919e7-0d69-4d24-aace-caa85e41dd83	16	60
a0df4ad1-c493-42e0-b4dc-7e1592c51929	272	0			14073fe6-f4cf-47f6-ada5-19cd2b414e27	16	60
a0df4ad1-c493-42e0-b4dc-7e1592c51929	256	0			b16e72f4-f118-4dc8-b070-cfbc8cd7bb43	272	0
a0df4ad1-c493-42e0-b4dc-7e1592c51929	256	0			1542ca73-72e9-4490-9a0f-e3561dc3812b	16	60
9d62f4eb-8a3c-44dc-b279-480045236d9d	0	1			b1e61066-cbcf-4658-a7e9-a3a3e5d9317b	16	1
9d62f4eb-8a3c-44dc-b279-480045236d9d	256	0			25826b80-afb7-424e-a391-2a77004853ce	16	25
9d62f4eb-8a3c-44dc-b279-480045236d9d	256	0			d0d7e67b-dd6f-4e55-9212-017bcfdc17b4	272	0
9d62f4eb-8a3c-44dc-b279-480045236d9d	256	0			8430e332-7980-4604-bf99-6aa88cfd2aef	16	60
9d62f4eb-8a3c-44dc-b279-480045236d9d	256	0			c22838ab-2b49-41cd-89c9-74b66fb1a280	272	0
9cd8791c-fa9c-4751-a97f-e8c598c8af83	2048	1			b09033b1-a3df-45df-9d68-ec67ff1bcbd4	272	0
9b658d84-b66c-4f3a-9d55-f9bf175f0395	0	25			e95c70d5-c662-414c-bf29-9b85f9bd6d65	16	1
9aa9ad59-f9b1-4e10-9252-9223f099ec8c	272	0			0894b66b-9829-45b7-9402-ca3f344abdaf	272	0
9aa9ad59-f9b1-4e10-9252-9223f099ec8c	2064	1			b735994f-1508-44d0-8da8-bcf896a4533c	16	36
9aa9ad59-f9b1-4e10-9252-9223f099ec8c	272	0			911d2732-935a-41d0-888f-5e069c7c4b16	272	0
9aa9ad59-f9b1-4e10-9252-9223f099ec8c	256	0			c38666fa-39b5-45e2-8200-08289076b85a	272	0
9aa9ad59-f9b1-4e10-9252-9223f099ec8c	256	0			b021152a-c73e-44a9-a9c5-7f9d78ce2f7a	16	60
9aa9ad59-f9b1-4e10-9252-9223f099ec8c	256	0			1c401af2-7c0d-47c6-b124-4ab8b992c964	272	0
9a066ff5-94ae-4e29-96d0-39652fcb80d1	2048	2			f20402ad-1ebc-4eb9-ad17-afd44bb4e086	16	36
994ae0fb-bb89-4dfa-b044-89e1e3dbce17	256	0			1c401af2-7c0d-47c6-b124-4ab8b992c964	272	0
994ae0fb-bb89-4dfa-b044-89e1e3dbce17	256	0			8f11735f-2a8b-4d4d-b86e-1cbc0bcdcda8	272	0
98205dcd-0ab1-4266-9f08-5aa5e3df06a2	16	1			5b454d5b-2553-49f2-8360-a5d5e56341f3	272	0
98205dcd-0ab1-4266-9f08-5aa5e3df06a2	256	0			9f823be3-38d9-4e60-b525-21cfc8d5113e	272	0
98205dcd-0ab1-4266-9f08-5aa5e3df06a2	256	0			733ac83a-499b-4852-a253-b4a3e3f2d4fd	16	34
98205dcd-0ab1-4266-9f08-5aa5e3df06a2	256	0			5bc39830-923d-40c0-a5e8-68049456f0fd	272	0
97f96bf5-fcac-4544-9200-98cc4d0d9954	272	0			1bf59292-2017-48a9-962b-4a5440d7bd64	272	0
97f96bf5-fcac-4544-9200-98cc4d0d9954	256	0			dd0065ca-9d44-4b25-9ffc-bc6b711846fc	272	0
97f96bf5-fcac-4544-9200-98cc4d0d9954	256	0			7ce6e575-f8bd-4c6f-b8ae-25a977f3a0ad	272	0
97f96bf5-fcac-4544-9200-98cc4d0d9954	0	2			df2b50b2-8c9d-42b1-a006-fe99c0c78289	272	0
97f96bf5-fcac-4544-9200-98cc4d0d9954	272	0			79a81ec1-09db-4f22-b4f5-fd8c6f3f9376	272	0
97f96bf5-fcac-4544-9200-98cc4d0d9954	256	0			b98dce71-d8fb-4d57-89ec-1ab2e8b1f737	272	0
975d3092-f8e9-4c62-9f56-e47636339ab4	256	0			f010352a-00b5-4be8-a56e-31bd9a90fddb	272	0
975d3092-f8e9-4c62-9f56-e47636339ab4	0	1			87b87628-21fa-460b-adc4-d5d331e68eb2	272	0
975d3092-f8e9-4c62-9f56-e47636339ab4	256	0			026818b7-9b14-4849-b99b-7714630b865d	272	0
975d3092-f8e9-4c62-9f56-e47636339ab4	256	0			ffdf0df7-c56c-4335-8332-3b43eecd9352	272	0
975d3092-f8e9-4c62-9f56-e47636339ab4	256	0			dfe782d6-e806-4911-ad39-e6c08f21f876	272	0
975d3092-f8e9-4c62-9f56-e47636339ab4	272	0			2f6af5bf-d1c0-46b8-b097-8b9bdaf227a9	16	7
974aa8c8-c463-4b40-baa7-14ee0a5182f3	2064	1			11699bd9-061d-4583-984b-a83ac67313e1	272	0
9730b22e-1f16-44a1-9dba-2b5eb8815622	2048	2			b735994f-1508-44d0-8da8-bcf896a4533c	256	0
9430bbe2-b0ee-4e4c-ae2a-204f8a63072c	2048	4			eec24722-39ec-4384-ac69-dc317d4ab56b	272	0
92bd8802-f234-4229-95f4-e6a075f3520a	256	0			ab42a0dc-5f46-4444-a748-893eb90ba675	272	0
92bd8802-f234-4229-95f4-e6a075f3520a	256	0			43c4c951-7094-47ae-8d49-5f3481e18edf	272	0
92bd8802-f234-4229-95f4-e6a075f3520a	256	0			97c6a268-fd55-438e-a26d-d8d419f4568f	272	0
92bd8802-f234-4229-95f4-e6a075f3520a	256	0			32499a0c-06fd-4a7c-b3a5-8d49fa147c62	272	0
92b94dd2-9b18-4f6e-921b-1f24f3210489	2064	60			ab42a0dc-5f46-4444-a748-893eb90ba675	272	0
92b098c7-00c5-440a-bc3c-a75bd6ec521e	2048	2			a74b889d-6d1f-426c-b8a3-abbe29b2c994	272	0
929fcfba-e3c3-4c33-a4e8-0ce751d6fc52	2064	1			f217ed35-493f-4774-97f0-9dbd300c8f62	272	0
929fcfba-e3c3-4c33-a4e8-0ce751d6fc52	256	0			f3b62a18-6991-49d0-989f-038e3f5d25f5	272	0
9216b258-ed80-4261-98c5-edd27ea393bf	2048	28			b69c462f-0a14-497a-8c16-fdbdef063cff	16	60
90d77617-d58b-4365-9a01-990c5d952e92	16	1			0c48aae0-9a26-4839-86b0-0a83879cd97d	16	60
90d77617-d58b-4365-9a01-990c5d952e92	256	0			c60b908f-c521-4ffe-9ec4-758e09dcfcee	16	60
90d77617-d58b-4365-9a01-990c5d952e92	256	0			67bbcae6-1efa-4a81-9940-6eb12f79f36a	272	0
90d77617-d58b-4365-9a01-990c5d952e92	256	0			767c571c-e21c-46d8-aa56-2e7def880291	272	0
90d77617-d58b-4365-9a01-990c5d952e92	256	0			1ed28bb5-4bc3-4867-80e4-642c6804d307	272	0
90d77617-d58b-4365-9a01-990c5d952e92	272	0			0bb3dfb4-a8b7-40a0-9ba0-016b199d82ef	272	0
8fb9d308-8735-44e1-9ea1-b05212407105	272	0			f217ed35-493f-4774-97f0-9dbd300c8f62	256	0
8fb9d308-8735-44e1-9ea1-b05212407105	256	0			615bd2a2-9016-4f0b-824e-bfe91109254d	256	0
8fb9d308-8735-44e1-9ea1-b05212407105	256	0			ab42a0dc-5f46-4444-a748-893eb90ba675	2048	1
8fb9d308-8735-44e1-9ea1-b05212407105	272	0			5b6883ee-9f51-4c9c-aac8-31132239bb7a	256	0
8fb9d308-8735-44e1-9ea1-b05212407105	272	0			6fcc7498-3ede-46f5-bc3d-ea89869dbbca	256	0
8f777765-9bff-4d78-874b-fd92d5bea3f6	272	0			995d3517-ed7c-429c-804d-3d5c04b7f31a	256	0
8f777765-9bff-4d78-874b-fd92d5bea3f6	256	0			43c4c951-7094-47ae-8d49-5f3481e18edf	256	0
8f777765-9bff-4d78-874b-fd92d5bea3f6	0	10			c15f8c66-f2d3-4537-b539-ac83efd2aead	0	1
8f777765-9bff-4d78-874b-fd92d5bea3f6	256	0			a3fc6ad7-d4e8-420b-9b81-631f781eae4d	272	0
8f777765-9bff-4d78-874b-fd92d5bea3f6	256	0			bdc52a21-55de-4c12-a401-b32ed19afcf6	0	1
8f777765-9bff-4d78-874b-fd92d5bea3f6	256	0			f010352a-00b5-4be8-a56e-31bd9a90fddb	256	0
8f29e768-585e-4444-b4e1-2451ae0ed1f8	2064	9			733ac83a-499b-4852-a253-b4a3e3f2d4fd	256	0
8eb00982-1707-4f08-8c83-6174bbeefe27	2048	24			b735994f-1508-44d0-8da8-bcf896a4533c	256	0
8ea127ef-fb9b-4692-8890-d4350b446b8a	256	0			eec24722-39ec-4384-ac69-dc317d4ab56b	0	8
8ea127ef-fb9b-4692-8890-d4350b446b8a	256	0			ab42a0dc-5f46-4444-a748-893eb90ba675	256	0
8ea127ef-fb9b-4692-8890-d4350b446b8a	16	11			bd72ef30-2812-4eb9-a889-6a8e435c0ea9	0	1
8b735975-dc41-4ce9-ac81-f08a2b4bb395	2048	5			5b6883ee-9f51-4c9c-aac8-31132239bb7a	256	0
8b05e4e8-9f59-4607-bd2f-3a9a314b43f0	272	0			6fcc7498-3ede-46f5-bc3d-ea89869dbbca	0	1
8b05e4e8-9f59-4607-bd2f-3a9a314b43f0	256	0			97c6a268-fd55-438e-a26d-d8d419f4568f	0	1
8b05e4e8-9f59-4607-bd2f-3a9a314b43f0	256	0			995d3517-ed7c-429c-804d-3d5c04b7f31a	0	2
8b05e4e8-9f59-4607-bd2f-3a9a314b43f0	0	0			a74b889d-6d1f-426c-b8a3-abbe29b2c994	256	0
8b05e4e8-9f59-4607-bd2f-3a9a314b43f0	256	0			7d01ef28-25c6-430c-8116-30187afef648	256	0
8a52951f-44fd-4909-95dc-77e5adb2bdc1	0	1			7eeec55e-1ce1-430f-9284-f544fb65c948	256	0
8945b468-4fbe-4dff-bef3-4e48ec6a4576	2064	24			fa1e703e-baf5-4d79-8bdd-da55de65a8d1	256	0
85f02bf5-1dc0-4fd8-a16d-3df9286129a6	272	0			67bbcae6-1efa-4a81-9940-6eb12f79f36a	272	0
85eb7786-b425-44a1-beb6-93da85aeea08	256	0			0bb3dfb4-a8b7-40a0-9ba0-016b199d82ef	272	0
85eb7786-b425-44a1-beb6-93da85aeea08	0	1			8eff6243-2511-4872-b9ad-aa8287e57e9a	256	0
85eb7786-b425-44a1-beb6-93da85aeea08	256	0			f217ed35-493f-4774-97f0-9dbd300c8f62	256	0
85eb7786-b425-44a1-beb6-93da85aeea08	256	0			fcaaeb37-b29f-4a12-873f-ecd347b40115	256	0
85eb7786-b425-44a1-beb6-93da85aeea08	272	0			5b6883ee-9f51-4c9c-aac8-31132239bb7a	256	0
85eb7786-b425-44a1-beb6-93da85aeea08	256	0			6fcc7498-3ede-46f5-bc3d-ea89869dbbca	256	0
85782ed4-6762-4687-a6ed-d6ae36d0d917	256	0			3b11294c-539e-47e8-bdc3-7c30dafd34bc	256	0
85782ed4-6762-4687-a6ed-d6ae36d0d917	2048	1			04618071-64a0-4748-976a-cb5826335825	256	0
85782ed4-6762-4687-a6ed-d6ae36d0d917	272	0			2f90548d-bba6-4055-abc2-1766d23a63f4	256	0
85782ed4-6762-4687-a6ed-d6ae36d0d917	256	0			bdc52a21-55de-4c12-a401-b32ed19afcf6	256	0
8474af0f-782f-43ac-a7b9-85025e67bb55	2048	2			22a894e6-9fa7-4d3d-a0dd-93a4817440ca	256	0
845bb9d1-0ac7-4a0f-949e-c636054c0209	2048	1			c15f8c66-f2d3-4537-b539-ac83efd2aead	256	0
83a756bf-efb0-4269-a153-7ba6607938a6	272	0			11699bd9-061d-4583-984b-a83ac67313e1	0	60
83a756bf-efb0-4269-a153-7ba6607938a6	272	0
83a756bf-efb0-4269-a153-7ba6607938a6	0	9
83a756bf-efb0-4269-a153-7ba6607938a6	256	0
83a756bf-efb0-4269-a153-7ba6607938a6	256	0
83a756bf-efb0-4269-a153-7ba6607938a6	256	0
83759742-9467-40a0-b327-d061f80bd477	272	0
83759742-9467-40a0-b327-d061f80bd477	256	0
83759742-9467-40a0-b327-d061f80bd477	272	0
83759742-9467-40a0-b327-d061f80bd477	256	0
83759742-9467-40a0-b327-d061f80bd477	256	0
83759742-9467-40a0-b327-d061f80bd477	16	0
80e96eb5-582a-4bac-81a3-b9c67c26684d	272	0
80e96eb5-582a-4bac-81a3-b9c67c26684d	272	0
80e96eb5-582a-4bac-81a3-b9c67c26684d	256	0
80e96eb5-582a-4bac-81a3-b9c67c26684d	0	1
80e96eb5-582a-4bac-81a3-b9c67c26684d	256	0
80e96eb5-582a-4bac-81a3-b9c67c26684d	272	0
80966ebc-1b68-4aee-aa86-92e16c995aa8	2064	8
80324c70-6e00-49bd-a64f-e1e36fb82810	2048	1
7eb2d08b-4651-4d60-be40-9d5005b18941	256	0
7eb2d08b-4651-4d60-be40-9d5005b18941	0	8
7eb2d08b-4651-4d60-be40-9d5005b18941	256	0
7eb2d08b-4651-4d60-be40-9d5005b18941	256	0
7eb2d08b-4651-4d60-be40-9d5005b18941	256	0
7eb2d08b-4651-4d60-be40-9d5005b18941	272	0
7c3a6dca-0798-4783-8190-d5eab61adc4d	2048	5
7aeb7148-8eb0-403e-bd97-79029c03c770	256	0
7aeb7148-8eb0-403e-bd97-79029c03c770	2064	1
7aeb7148-8eb0-403e-bd97-79029c03c770	272	0
7aeb7148-8eb0-403e-bd97-79029c03c770	272	0
7809125a-6c94-46b7-be0d-e4fa931203f2	2048	5
74e8bad0-035a-4764-b40b-d79af1fb91d9	272	0
74e8bad0-035a-4764-b40b-d79af1fb91d9	256	0
74e8bad0-035a-4764-b40b-d79af1fb91d9	256	0
74e8bad0-035a-4764-b40b-d79af1fb91d9	256	0
74e8bad0-035a-4764-b40b-d79af1fb91d9	272	0
74e8bad0-035a-4764-b40b-d79af1fb91d9	2048	1
7266af80-05c8-40aa-a0b8-640a267c443e	2048	8
71b7f3ed-07de-4a8b-8e77-3427a8c9178a	256	0
71b7f3ed-07de-4a8b-8e77-3427a8c9178a	256	0
71b7f3ed-07de-4a8b-8e77-3427a8c9178a	272	0
71b7f3ed-07de-4a8b-8e77-3427a8c9178a	256	0
71b7f3ed-07de-4a8b-8e77-3427a8c9178a	0	1
71b7f3ed-07de-4a8b-8e77-3427a8c9178a	256	0
71029589-23a2-4f0d-a7b2-537f63558d1f	2064	7
70f6d5c7-16e6-4ac8-8264-6ffcd286c4ff	2048	8
6e7d6a3e-b911-457b-94d4-a2c27334baa1	2048	1
6d552c43-512d-4699-bb1e-77acc720e342	0	1
6c873b5d-4b23-47e0-b3aa-2a49763859b0	256	0
6c873b5d-4b23-47e0-b3aa-2a49763859b0	256	0
6c873b5d-4b23-47e0-b3aa-2a49763859b0	272	0
6c873b5d-4b23-47e0-b3aa-2a49763859b0	256	0
6c873b5d-4b23-47e0-b3aa-2a49763859b0	0	1
6c873b5d-4b23-47e0-b3aa-2a49763859b0	272	0
6b299a80-9b2c-4aa4-aae2-d0b5cd8faf58	2048	1
6b299a80-9b2c-4aa4-aae2-d0b5cd8faf58	256	0
6b299a80-9b2c-4aa4-aae2-d0b5cd8faf58	256	0
6b299a80-9b2c-4aa4-aae2-d0b5cd8faf58	256	0
6b0bd903-bcec-41a2-9020-e0fa4b089a1f	2048	9
6b094930-87d1-4dcd-bebf-359b8914d08e	272	0
6b094930-87d1-4dcd-bebf-359b8914d08e	256	0
69cf4410-ea46-4de8-bf25-b3b0482f5f51	2064	7
69cf4410-ea46-4de8-bf25-b3b0482f5f51	272	0
69cf4410-ea46-4de8-bf25-b3b0482f5f51	272	0
68df5396-3fd8-4d1f-83ef-3245536b8b39	256	0
68df5396-3fd8-4d1f-83ef-3245536b8b39	256	0
68df5396-3fd8-4d1f-83ef-3245536b8b39	16	1
6801d97d-2269-4da4-bc9d-9078ce642eab	2048	7
6801d97d-2269-4da4-bc9d-9078ce642eab	2048	2
67cb48f7-6d95-4393-a274-e59c028e3e60	0	1
67cb48f7-6d95-4393-a274-e59c028e3e60	256	0
67cb48f7-6d95-4393-a274-e59c028e3e60	256	0
67cb48f7-6d95-4393-a274-e59c028e3e60	256	0
67cb48f7-6d95-4393-a274-e59c028e3e60	256	0
67cb48f7-6d95-4393-a274-e59c028e3e60	272	0
6574a2ec-6a52-4a41-94f6-09d360817573	256	0
6574a2ec-6a52-4a41-94f6-09d360817573	272	0
6574a2ec-6a52-4a41-94f6-09d360817573	0	1
6574a2ec-6a52-4a41-94f6-09d360817573	256	0
6574a2ec-6a52-4a41-94f6-09d360817573	256	0
645d4808-0ad5-47fc-8f54-37bea2397e4b	2064	4
6410a9ea-7660-421b-8963-02fc084645cb	2064	4
639cbabe-b675-4b1e-97b8-e99188f62dd4	16	1
639cbabe-b675-4b1e-97b8-e99188f62dd4	256	0
639cbabe-b675-4b1e-97b8-e99188f62dd4	272	0
639cbabe-b675-4b1e-97b8-e99188f62dd4	272	0
639cbabe-b675-4b1e-97b8-e99188f62dd4	272	0
639cbabe-b675-4b1e-97b8-e99188f62dd4	256	0
61f2e55d-7b97-412a-aae6-72c5e88f582c	2048	1
6018d18a-0ac5-44af-a08a-ebf061262c09	272	0
6018d18a-0ac5-44af-a08a-ebf061262c09	256	0
6018d18a-0ac5-44af-a08a-ebf061262c09	256	0
6018d18a-0ac5-44af-a08a-ebf061262c09	256	0
6018d18a-0ac5-44af-a08a-ebf061262c09	16	1
6018d18a-0ac5-44af-a08a-ebf061262c09	256	0
5de32e09-23c4-45f4-95ba-d1e70ae0e8de	0	15
5d18eae0-676a-4da8-a715-a4d31b724d70	272	0
5d18eae0-676a-4da8-a715-a4d31b724d70	2048	1
5d18eae0-676a-4da8-a715-a4d31b724d70	272	0
5d18eae0-676a-4da8-a715-a4d31b724d70	272	0
5d18eae0-676a-4da8-a715-a4d31b724d70	272	0
5c7b495e-862f-41b9-bb48-ba25e129ea6d	2048	1
5c4fbdab-c512-49f2-a795-6f051479a437	2048	13
5c38faa1-77af-4f1c-93e5-b5e2871aa79a	272	0
5c38faa1-77af-4f1c-93e5-b5e2871aa79a	256	0
5c38faa1-77af-4f1c-93e5-b5e2871aa79a	16	1
5c38faa1-77af-4f1c-93e5-b5e2871aa79a	256	0
5c38faa1-77af-4f1c-93e5-b5e2871aa79a	272	0
5bd75eb4-4e5e-44f9-9775-5f3bcb3944bb	0	1
5bd75eb4-4e5e-44f9-9775-5f3bcb3944bb	272	0
5bd75eb4-4e5e-44f9-9775-5f3bcb3944bb	256	0
5bd75eb4-4e5e-44f9-9775-5f3bcb3944bb	272	0
5bd75eb4-4e5e-44f9-9775-5f3bcb3944bb	256	0
5bd75eb4-4e5e-44f9-9775-5f3bcb3944bb	256	0
59c74ee6-31bb-4f1c-aff0-32528f162b3c	256	0
59c74ee6-31bb-4f1c-aff0-32528f162b3c	256	0
59c74ee6-31bb-4f1c-aff0-32528f162b3c	272	0
59c74ee6-31bb-4f1c-aff0-32528f162b3c	0	9
59c74ee6-31bb-4f1c-aff0-32528f162b3c	272	0
59c74ee6-31bb-4f1c-aff0-32528f162b3c	272	0
578f74de-a370-409b-81d1-f11444303002	272	0
578f74de-a370-409b-81d1-f11444303002	256	0
578f74de-a370-409b-81d1-f11444303002	256	0
578f74de-a370-409b-81d1-f11444303002	0	1
578f74de-a370-409b-81d1-f11444303002	272	0
5753ffea-e4b6-4736-8299-7093f6ce8661	2048	1
5624be42-9f71-4964-afbc-cc962abb6803	256	0
5624be42-9f71-4964-afbc-cc962abb6803	0	1
5624be42-9f71-4964-afbc-cc962abb6803	256	0
5624be42-9f71-4964-afbc-cc962abb6803	256	0
5465fbf0-699f-4693-932a-dac8166356c3	2048	1
53e41349-dffa-4e02-a292-09bc5283b4d4	2048	1
525a58b6-9e81-43b4-bcb0-acb9e6c5ff5f	256	0
525a58b6-9e81-43b4-bcb0-acb9e6c5ff5f	256	0
51348d25-1a49-40d5-8b3c-ceb0f54c1a23	2048	35
50f7af06-8dd2-42fa-8916-a2670647d43e	272	0
50f7af06-8dd2-42fa-8916-a2670647d43e	256	0
50f7af06-8dd2-42fa-8916-a2670647d43e	256	0
4ff7bcc6-ad0f-46fd-ab22-d5c0354e97ec	256	0
4ff7bcc6-ad0f-46fd-ab22-d5c0354e97ec	0	1
4ff7bcc6-ad0f-46fd-ab22-d5c0354e97ec	256	0
4ff7bcc6-ad0f-46fd-ab22-d5c0354e97ec	256	0
4ff7bcc6-ad0f-46fd-ab22-d5c0354e97ec	272	0
4ff7bcc6-ad0f-46fd-ab22-d5c0354e97ec	256	0
4dffd7cb-ad92-44ae-ab4f-76faa2017b0c	2048	20
4c59ad81-7467-48c2-a403-3b3174ec5de9	256	0
4c59ad81-7467-48c2-a403-3b3174ec5de9	2064	1
4bfebade-5fb0-4851-bc67-47d7aaa11659	272	0
4bfebade-5fb0-4851-bc67-47d7aaa11659	272	0
4bfebade-5fb0-4851-bc67-47d7aaa11659	256	0
4bfebade-5fb0-4851-bc67-47d7aaa11659	16	1
4bfebade-5fb0-4851-bc67-47d7aaa11659	272	0
4bfebade-5fb0-4851-bc67-47d7aaa11659	272	0
4b14edc2-1494-4d22-b08d-b2797af5ddff	2064	60
49f95cc1-48c3-48c0-b28f-a9d2b204ac70	2064	1
4604c73f-5980-4112-8ec4-e36a456d9c0d	0	1
4604c73f-5980-4112-8ec4-e36a456d9c0d	272	0
4604c73f-5980-4112-8ec4-e36a456d9c0d	256	0
4604c73f-5980-4112-8ec4-e36a456d9c0d	256	0
454426ca-72c8-47f3-80fb-877d220b139f	2048	3
44287cd0-0672-4fb1-914c-3057cc094c05	2048	0
44222284-c0e4-4f1a-a7fc-26ca33581acc	256	0
44222284-c0e4-4f1a-a7fc-26ca33581acc	256	0
44222284-c0e4-4f1a-a7fc-26ca33581acc	272	0
44222284-c0e4-4f1a-a7fc-26ca33581acc	16	1
44222284-c0e4-4f1a-a7fc-26ca33581acc	272	0
44222284-c0e4-4f1a-a7fc-26ca33581acc	256	0
43c56e86-8bea-42f9-8871-262eac5e6d49	2048	1
42262a06-6120-4ddd-9088-988d6d4266dc	0	1
42262a06-6120-4ddd-9088-988d6d4266dc	272	0
42262a06-6120-4ddd-9088-988d6d4266dc	272	0
42262a06-6120-4ddd-9088-988d6d4266dc	272	0
42262a06-6120-4ddd-9088-988d6d4266dc	272	0
41ea454c-a07d-4cd7-a4f3-ba1bc97a848f	256	0
41ea454c-a07d-4cd7-a4f3-ba1bc97a848f	272	0
4146dedf-af16-4f0a-a692-c3454a7e7d41	0	2
4146dedf-af16-4f0a-a692-c3454a7e7d41	256	0
4146dedf-af16-4f0a-a692-c3454a7e7d41	256	0
4146dedf-af16-4f0a-a692-c3454a7e7d41	272	0
4146dedf-af16-4f0a-a692-c3454a7e7d41	272	0
4100d9a4-3e77-4eda-af18-d97730f1678a	272	0
4100d9a4-3e77-4eda-af18-d97730f1678a	256	0
4100d9a4-3e77-4eda-af18-d97730f1678a	272	0
4100d9a4-3e77-4eda-af18-d97730f1678a	256	0
4100d9a4-3e77-4eda-af18-d97730f1678a	256	0
4100d9a4-3e77-4eda-af18-d97730f1678a	16	1
400010d0-dd22-47ea-a62e-77bcb1b0aa43	272	0
400010d0-dd22-47ea-a62e-77bcb1b0aa43	16	1
400010d0-dd22-47ea-a62e-77bcb1b0aa43	272	0
400010d0-dd22-47ea-a62e-77bcb1b0aa43	272	0
400010d0-dd22-47ea-a62e-77bcb1b0aa43	256	0
400010d0-dd22-47ea-a62e-77bcb1b0aa43	256	0
3fb5f04b-9a23-40fb-8535-5c20a2b02df1	256	0
3fb5f04b-9a23-40fb-8535-5c20a2b02df1	256	0
3fb5f04b-9a23-40fb-8535-5c20a2b02df1	256	0
3faddd0e-fdee-4ec2-85bb-a85fd1751716	0	1
3faddd0e-fdee-4ec2-85bb-a85fd1751716	256	0
3faddd0e-fdee-4ec2-85bb-a85fd1751716	256	0
3faddd0e-fdee-4ec2-85bb-a85fd1751716	256	0
3faddd0e-fdee-4ec2-85bb-a85fd1751716	256	0
3cfde91b-6ec7-45b4-bb9e-4c149bdec5ac	2048	2
3ce8f303-4633-4113-8892-bea6cbcf95eb	2064	1
3c14250b-34b3-478b-bca5-b3d750a187c1	272	0
3c14250b-34b3-478b-bca5-b3d750a187c1	256	0
3b5d49b8-f87b-4cfe-bf7f-89d3b596b09a	16	0
3b5d49b8-f87b-4cfe-bf7f-89d3b596b09a	256	0
3b5d49b8-f87b-4cfe-bf7f-89d3b596b09a	272	0
3b5d49b8-f87b-4cfe-bf7f-89d3b596b09a	272	0
3b5d49b8-f87b-4cfe-bf7f-89d3b596b09a	256	0
3b5d49b8-f87b-4cfe-bf7f-89d3b596b09a	272	0
39a6f2e6-ea89-4a19-a429-63340536ca7c	2064	1
387b9435-a4f6-40f5-b499-c0a998bad4ff	2048	1
377bd36e-1ffd-4877-866c-00aab11b121d	2048	1
37265350-b47c-4456-a60a-aa99986e6e84	272	0
37265350-b47c-4456-a60a-aa99986e6e84	272	0
37265350-b47c-4456-a60a-aa99986e6e84	272	0
37265350-b47c-4456-a60a-aa99986e6e84	256	0
37265350-b47c-4456-a60a-aa99986e6e84	0	0
37265350-b47c-4456-a60a-aa99986e6e84	272	0
36865cd0-f1b6-491b-ae01-730794b4943a	256	0
36865cd0-f1b6-491b-ae01-730794b4943a	256	0
36865cd0-f1b6-491b-ae01-730794b4943a	272	0
36865cd0-f1b6-491b-ae01-730794b4943a	256	0
36865cd0-f1b6-491b-ae01-730794b4943a	0	1
36604bc7-9d82-4f9d-b34a-de86013dc1ef	2064	1
3588586a-c9bc-415e-98bf-6efc52e28711	0	1
3588586a-c9bc-415e-98bf-6efc52e28711	256	0
3588586a-c9bc-415e-98bf-6efc52e28711	256	0
3479eb43-d3d4-44c6-a9ae-16a958cbdaa4	2048	1
344dc356-43e1-4d10-88a7-720fcb0b92f8	256	0
344dc356-43e1-4d10-88a7-720fcb0b92f8	16	1
344dc356-43e1-4d10-88a7-720fcb0b92f8	272	0
344dc356-43e1-4d10-88a7-720fcb0b92f8	256	0
344dc356-43e1-4d10-88a7-720fcb0b92f8	272	0
344dc356-43e1-4d10-88a7-720fcb0b92f8	272	0
32f38b49-2201-4953-895e-0a018a2737e7	256	0
32f38b49-2201-4953-895e-0a018a2737e7	256	0
32f38b49-2201-4953-895e-0a018a2737e7	272	0
32f38b49-2201-4953-895e-0a018a2737e7	256	0
32f38b49-2201-4953-895e-0a018a2737e7	0	1
32f38b49-2201-4953-895e-0a018a2737e7	272	0
319d43f9-ff3b-427c-8312-f2d5c0d32107	2048	23
30f6ccd2-cca9-4a63-ac8c-c3183f9d8c91	272	0
30f6ccd2-cca9-4a63-ac8c-c3183f9d8c91	0	1
30f6ccd2-cca9-4a63-ac8c-c3183f9d8c91	256	0
30f6ccd2-cca9-4a63-ac8c-c3183f9d8c91	272	0
30f6ccd2-cca9-4a63-ac8c-c3183f9d8c91	256	0
30f6ccd2-cca9-4a63-ac8c-c3183f9d8c91	272	0
30dc1b22-9ba0-4ce2-b278-5421f2466d3c	2048	1
30d2d994-285f-4c39-9990-e4c1ea5a3712	2064	3
3073d2ff-5d29-4ce9-ad34-3febeec66954	16	1
3073d2ff-5d29-4ce9-ad34-3febeec66954	256	0
3073d2ff-5d29-4ce9-ad34-3febeec66954	256	0
3073d2ff-5d29-4ce9-ad34-3febeec66954	256	0
3073d2ff-5d29-4ce9-ad34-3febeec66954	256	0
3073d2ff-5d29-4ce9-ad34-3febeec66954	256	0
306ccd03-eaa1-45f9-b64c-5668ef52a8c1	272	0
306ccd03-eaa1-45f9-b64c-5668ef52a8c1	256	0
306ccd03-eaa1-45f9-b64c-5668ef52a8c1	0	1
306ccd03-eaa1-45f9-b64c-5668ef52a8c1	256	0
306ccd03-eaa1-45f9-b64c-5668ef52a8c1	256	0
306ccd03-eaa1-45f9-b64c-5668ef52a8c1	256	0
3014866a-5d0b-4df8-a4c2-2c01a7f0c6ab	0	7
3014866a-5d0b-4df8-a4c2-2c01a7f0c6ab	256	0
3014866a-5d0b-4df8-a4c2-2c01a7f0c6ab	256	0
3014866a-5d0b-4df8-a4c2-2c01a7f0c6ab	256	0
2f3aeb20-ae99-4eb9-8fff-8c1187f4c233	0	4
2f3aeb20-ae99-4eb9-8fff-8c1187f4c233	256	0
2f1f1384-c383-4fff-9704-55cb9fc16ad1	272	0
2f1f1384-c383-4fff-9704-55cb9fc16ad1	272	0
2f1f1384-c383-4fff-9704-55cb9fc16ad1	2048	0
2f1f1384-c383-4fff-9704-55cb9fc16ad1	256	0
2f1f1384-c383-4fff-9704-55cb9fc16ad1	256	0
2f1f1384-c383-4fff-9704-55cb9fc16ad1	256	0
2e73333d-1ed0-4222-b219-111b3ed04fa6	2064	1
2e657420-0b95-4b4a-898c-04a6fa8e4441	2048	1
2e112bac-b500-4d0a-b373-9a1ef7833c15	16	1
2e112bac-b500-4d0a-b373-9a1ef7833c15	272	0
2e112bac-b500-4d0a-b373-9a1ef7833c15	272	0
2e112bac-b500-4d0a-b373-9a1ef7833c15	256	0
2e112bac-b500-4d0a-b373-9a1ef7833c15	256	0
2cef9849-f0c2-41b4-94e2-e250a6fcd050	2048	14
2bbce967-a29c-4eb8-935f-33e48002d4a2	2064	3
2b6ffc49-c797-4998-86c1-3fc75bb1c4db	272	0
2b6ffc49-c797-4998-86c1-3fc75bb1c4db	256	0
2b6ffc49-c797-4998-86c1-3fc75bb1c4db	0	1
2b6ffc49-c797-4998-86c1-3fc75bb1c4db	256	0
29f97981-7bef-46dd-a1c4-dcab5838d768	256	0
29f97981-7bef-46dd-a1c4-dcab5838d768	16	1
29f97981-7bef-46dd-a1c4-dcab5838d768	256	0
29f97981-7bef-46dd-a1c4-dcab5838d768	272	0
29f97981-7bef-46dd-a1c4-dcab5838d768	256	0
297c7461-ee88-4c83-ba56-dc3ea0ac972e	272	0
297c7461-ee88-4c83-ba56-dc3ea0ac972e	16	3
297c7461-ee88-4c83-ba56-dc3ea0ac972e	272	0
297c7461-ee88-4c83-ba56-dc3ea0ac972e	256	0
297c7461-ee88-4c83-ba56-dc3ea0ac972e	272	0
297c7461-ee88-4c83-ba56-dc3ea0ac972e	272	0
276c59f5-d52d-4a4d-b779-d663c07f9e4e	16	1
276c59f5-d52d-4a4d-b779-d663c07f9e4e	272	0
276c59f5-d52d-4a4d-b779-d663c07f9e4e	272	0
266cec78-b14a-412e-93d3-e9cc27c82bfe	256	0
266cec78-b14a-412e-93d3-e9cc27c82bfe	256	0
266cec78-b14a-412e-93d3-e9cc27c82bfe	16	22
266cec78-b14a-412e-93d3-e9cc27c82bfe	272	0
264ae8b5-293f-409b-ac23-e2c1f4e7c1a1	272	0
264ae8b5-293f-409b-ac23-e2c1f4e7c1a1	272	0
24e13a9f-ce28-4246-8dc0-baae9821b582	272	0
24e13a9f-ce28-4246-8dc0-baae9821b582	256	0
24e13a9f-ce28-4246-8dc0-baae9821b582	256	0
24e13a9f-ce28-4246-8dc0-baae9821b582	256	0
24e13a9f-ce28-4246-8dc0-baae9821b582	0	1
24e13a9f-ce28-4246-8dc0-baae9821b582	256	0
223c0a7b-dafa-427e-a0b7-db9da31e0cac	2048	48
221bb9e3-aafa-40fe-afa5-4d4e590e3127	272	0
221bb9e3-aafa-40fe-afa5-4d4e590e3127	0	1
221bb9e3-aafa-40fe-afa5-4d4e590e3127	256	0
221bb9e3-aafa-40fe-afa5-4d4e590e3127	272	0
221bb9e3-aafa-40fe-afa5-4d4e590e3127	256	0
20cca908-2d5a-4102-880a-b8a3a085bd8a	272	0
20cca908-2d5a-4102-880a-b8a3a085bd8a	16	1
20cca908-2d5a-4102-880a-b8a3a085bd8a	272	0
1fd6f98f-3672-40a9-9348-38721de9eacc	2048	4
1f995524-9e2c-42ba-a18b-cd7b5bdacf6e	256	0
1f995524-9e2c-42ba-a18b-cd7b5bdacf6e	0	30
1f995524-9e2c-42ba-a18b-cd7b5bdacf6e	256	0
1f833625-99d5-4855-94e5-45d81ed35387	2048	5
1ee54cc8-a7b2-4c66-bc06-654806d906a9	2048	1
1e7a62c3-ae8f-41ee-a484-7cfd6a9f534c	0	17
1e7a62c3-ae8f-41ee-a484-7cfd6a9f534c	256	0
1e5acdf7-0fe7-49a3-b090-7da42611f88a	0	6
1e4a8d5d-6f1a-4244-80c2-a73ccbdf789a	256	0
1e4a8d5d-6f1a-4244-80c2-a73ccbdf789a	272	0
1d843bb4-86ae-4765-8c52-6f44b296dbd6	256	0
1d843bb4-86ae-4765-8c52-6f44b296dbd6	256	0
1d843bb4-86ae-4765-8c52-6f44b296dbd6	256	0
1d843bb4-86ae-4765-8c52-6f44b296dbd6	0	1
1d843bb4-86ae-4765-8c52-6f44b296dbd6	256	0
1c8994ce-fde4-4fa2-b24a-40e6ee47b59a	2048	2
1c1bed2f-bf61-4d61-bd1a-2b634a691c53	256	0
1c1bed2f-bf61-4d61-bd1a-2b634a691c53	256	0
1c1bed2f-bf61-4d61-bd1a-2b634a691c53	272	0
1c1bed2f-bf61-4d61-bd1a-2b634a691c53	272	0
1c1bed2f-bf61-4d61-bd1a-2b634a691c53	272	0
1c1bed2f-bf61-4d61-bd1a-2b634a691c53	0	1
1b8399de-70e9-45ed-b192-b2c0050f1e72	2048	7
1b1523ac-762a-4c53-9cbf-b8acd302374f	2064	6
1a381cc6-5af0-4967-893e-6f7c06633f71	272	0
1a381cc6-5af0-4967-893e-6f7c06633f71	256	0
1a381cc6-5af0-4967-893e-6f7c06633f71	256	0
1a381cc6-5af0-4967-893e-6f7c06633f71	272	0
1a381cc6-5af0-4967-893e-6f7c06633f71	272	0
1a381cc6-5af0-4967-893e-6f7c06633f71	0	1
17971c21-226b-4b87-9831-9f60d097a1f5	0	6
171dd641-20ea-4f79-8397-6d663e8fa4fd	256	0
171dd641-20ea-4f79-8397-6d663e8fa4fd	256	0
171dd641-20ea-4f79-8397-6d663e8fa4fd	0	1
171dd641-20ea-4f79-8397-6d663e8fa4fd	256	0
171dd641-20ea-4f79-8397-6d663e8fa4fd	272	0
171dd641-20ea-4f79-8397-6d663e8fa4fd	256	0
13a48559-d433-4345-884b-431d21988ab3	2048	1
135bd219-bddd-4734-9f0e-a3c4ff95efa7	272	0
135bd219-bddd-4734-9f0e-a3c4ff95efa7	256	0
135bd219-bddd-4734-9f0e-a3c4ff95efa7	0	1
135bd219-bddd-4734-9f0e-a3c4ff95efa7	272	0
135bd219-bddd-4734-9f0e-a3c4ff95efa7	272	0
12194b80-ce79-41e0-908a-73ea5f5bb408	0	3
12194b80-ce79-41e0-908a-73ea5f5bb408	256	0
10aa0655-c0d3-46fd-931f-0ecf85ce987c	272	0
10aa0655-c0d3-46fd-931f-0ecf85ce987c	272	0
10aa0655-c0d3-46fd-931f-0ecf85ce987c	256	0
10aa0655-c0d3-46fd-931f-0ecf85ce987c	272	0
10aa0655-c0d3-46fd-931f-0ecf85ce987c	16	1
0f52f02f-8b0f-482e-8b4c-e4f07c9bc896	256	0
0f52f02f-8b0f-482e-8b4c-e4f07c9bc896	256	0
0f52f02f-8b0f-482e-8b4c-e4f07c9bc896	16	1
0f52f02f-8b0f-482e-8b4c-e4f07c9bc896	256	0
0f52f02f-8b0f-482e-8b4c-e4f07c9bc896	256	0
0f52f02f-8b0f-482e-8b4c-e4f07c9bc896	256	0
0f45e03c-6f1f-4dbd-8b17-fc4aba79f3b1	272	0
0f45e03c-6f1f-4dbd-8b17-fc4aba79f3b1	16	1
0f45e03c-6f1f-4dbd-8b17-fc4aba79f3b1	256	0
0f45e03c-6f1f-4dbd-8b17-fc4aba79f3b1	272	0
0f45e03c-6f1f-4dbd-8b17-fc4aba79f3b1	272	0
0f45e03c-6f1f-4dbd-8b17-fc4aba79f3b1	272	0
0f057eb7-1a63-4dc9-a480-1efd82521f48	2048	6
0d71689f-2f5f-413b-ab0d-151c3255a927	2064	9
0c59821c-55d1-49f0-bdff-80885a762212	2048	15
0b885fe9-6a46-461a-9b84-e0cf1eb2e3d0	272	0
0b885fe9-6a46-461a-9b84-e0cf1eb2e3d0	0	1
0b885fe9-6a46-461a-9b84-e0cf1eb2e3d0	272	0
0b885fe9-6a46-461a-9b84-e0cf1eb2e3d0	272	0
0b885fe9-6a46-461a-9b84-e0cf1eb2e3d0	256	0
0b543421-52d7-4d61-88a3-6be3f4f5985f	2064	1
086040f0-1892-4093-8df0-9ddd3575a069	2064	1
07abc60c-75aa-403f-8299-f22f20ef0033	2064	8
03ccd623-3fc8-4e11-a2f8-9d3bbe6778b1	0	1
03ccd623-3fc8-4e11-a2f8-9d3bbe6778b1	256	0
03ccd623-3fc8-4e11-a2f8-9d3bbe6778b1	272	0
03ccd623-3fc8-4e11-a2f8-9d3bbe6778b1	256	0
03ccd623-3fc8-4e11-a2f8-9d3bbe6778b1	256	0
03ccd623-3fc8-4e11-a2f8-9d3bbe6778b1	256	0
029dfbb2-fa67-4130-8c70-015d5d590325	16	1
029dfbb2-fa67-4130-8c70-015d5d590325	272	0
029dfbb2-fa67-4130-8c70-015d5d590325	272	0
029dfbb2-fa67-4130-8c70-015d5d590325	256	0
029dfbb2-fa67-4130-8c70-015d5d590325	256	0
029dfbb2-fa67-4130-8c70-015d5d590325	272	0
02044d7b-9b23-48be-89aa-fa0364383da0	256	0
02044d7b-9b23-48be-89aa-fa0364383da0	256	0
02044d7b-9b23-48be-89aa-fa0364383da0	16	1
02044d7b-9b23-48be-89aa-fa0364383da0	272	0
02044d7b-9b23-48be-89aa-fa0364383da0	272	0
0182a664-2424-45d7-8bfc-9f89099a34bc	0	1
0182a664-2424-45d7-8bfc-9f89099a34bc	256	0
0182a664-2424-45d7-8bfc-9f89099a34bc	272	0
0182a664-2424-45d7-8bfc-9f89099a34bc	256	0
0182a664-2424-45d7-8bfc-9f89099a34bc	256	0
012ec569-b15b-4b27-be9d-9a17d61b0d08	272	0
012ec569-b15b-4b27-be9d-9a17d61b0d08	16	1
012ec569-b15b-4b27-be9d-9a17d61b0d08	256	0
012ec569-b15b-4b27-be9d-9a17d61b0d08	256	0
012ec569-b15b-4b27-be9d-9a17d61b0d08	256	0
012ec569-b15b-4b27-be9d-9a17d61b0d08	256	0
01059458-c06f-4b76-b2eb-fe6e7c6e1221	0	1
01059458-c06f-4b76-b2eb-fe6e7c6e1221	256	0
00b9af5f-383f-4fd9-820b-92abd257413f	272	0
00b9af5f-383f-4fd9-820b-92abd257413f	272	0
00b9af5f-383f-4fd9-820b-92abd257413f	0	1
00b9af5f-383f-4fd9-820b-92abd257413f	272	0
00b9af5f-383f-4fd9-820b-92abd257413f	256	0
00b9af5f-383f-4fd9-820b-92abd257413f	256	0
d498f308-31dc-431d-ab5e-8b8862a15a15	272	0
467c526d-e1a8-4676-ab04-84be16ea8d45	272	0
6ca66b3e-cab1-4518-9937-0cec5ee7641f	272	0
1d843bb4-86ae-4765-8c52-6f44b296dbd6	272	0
29f97981-7bef-46dd-a1c4-dcab5838d768	272	0
0182a664-2424-45d7-8bfc-9f89099a34bc	272	0
9d62f4eb-8a3c-44dc-b279-480045236d9d	272	0
3faddd0e-fdee-4ec2-85bb-a85fd1751716	272	0
e9f9ff08-db6a-4ece-a731-a519c55a07eb	272	0
c2f58db7-fcad-4ec4-8fc4-93f599d90149	272	0
dd3bf7c4-8cb7-4a26-96f4-9a21de873cbf	272	0
221bb9e3-aafa-40fe-afa5-4d4e590e3127	272	0
85f02bf5-1dc0-4fd8-a16d-3df9286129a6	16	8
e2b83510-2ab5-4e48-8b27-4e2d095877d3	272	0
3014866a-5d0b-4df8-a4c2-2c01a7f0c6ab	272	0
b4ff775e-f70d-4e0e-81cb-840d7d7d84ed	272	0
e2b83510-2ab5-4e48-8b27-4e2d095877d3	272	0
3deac55d-8893-4723-823a-d045298294e0	272	0
2fb0ce1f-9918-49c5-9291-9c5e242b793e	272	0
7ee049b9-45a8-4e55-b0d7-43199d9e288c	272	0
2fb0ce1f-9918-49c5-9291-9c5e242b793e	272	0
86911b8f-7c68-41fb-992d-bc7e85a06a09	16	8
7ee049b9-45a8-4e55-b0d7-43199d9e288c	272	0
b8ad69a9-e45a-475d-971f-58014930bb3d	16	0
1ab528e6-ce5c-43dd-824e-eaf56c7a9f55	272	0
49e12d45-c1c6-4ee9-9fda-4fc9fff6d7bb	272	0
1ab528e6-ce5c-43dd-824e-eaf56c7a9f55	272	0
cc32a064-8f3b-49b9-8110-23a9940bc253	272	0
36865cd0-f1b6-491b-ae01-730794b4943a	272	0
3fb5f04b-9a23-40fb-8535-5c20a2b02df1	272	0
135bd219-bddd-4734-9f0e-a3c4ff95efa7	272	0
aa5e92d7-fef8-4e0a-9e5f-27c9eb77ef71	272	0
4418048d-b365-415a-be82-893c251f9b05	2064	5
b8170e76-3d8b-4e93-b48f-bcf6bc29a968	16	60
25f1650a-ee08-4f80-ae2f-239646ef939f	272	0
467c526d-e1a8-4676-ab04-84be16ea8d45	16	0
6ca66b3e-cab1-4518-9937-0cec5ee7641f	16	0
cfadf5b6-43d0-4301-9fcd-6b32deadcd8e	16	50
1871788c-2e03-43e4-a261-ec35be81d2d2	272	0
8b05e4e8-9f59-4607-bd2f-3a9a314b43f0	256	0
150dcff5-a65b-44d6-8e06-49220b34f5db	0	60
3ab3eb68-4f1e-4ff0-8811-fe44f02a0faf	272	0
86911b8f-7c68-41fb-992d-bc7e85a06a09	272	0
3deac55d-8893-4723-823a-d045298294e0	16	30
b8ad69a9-e45a-475d-971f-58014930bb3d	272	0
1ab528e6-ce5c-43dd-824e-eaf56c7a9f55	272	0
01804f08-f094-42ba-a0dc-dbf0776b2136	272	0
49e12d45-c1c6-4ee9-9fda-4fc9fff6d7bb	16	0
cfdf9f78-3884-434a-bf14-880f62e774a8	272	0
578f74de-a370-409b-81d1-f11444303002	272	0
e2b83510-2ab5-4e48-8b27-4e2d095877d3	272	0
8439550d-40e5-4f8d-af83-b410bf9d9840	0	32
21e6c5a4-8599-4d56-8d5a-32e79cb649e3	16	60
bae7ed94-f8cd-4e27-9ed8-5585041972da	272	0
a9687662-3d0e-4917-9bc0-cfcf2888be7a	272	0
dc19fb9c-4595-4599-9c4c-85925315f695	272	0
6d552c43-512d-4699-bb1e-77acc720e342	272	0
a0df4ad1-c493-42e0-b4dc-7e1592c51929	272	0
20cca908-2d5a-4102-880a-b8a3a085bd8a	272	0
a75f598f-dac7-4f40-b0cf-439ac85ff132	272	0
264ae8b5-293f-409b-ac23-e2c1f4e7c1a1	256	0
50f7af06-8dd2-42fa-8916-a2670647d43e	0	60
3c14250b-34b3-478b-bca5-b3d750a187c1	0	60

## Sheet: Supplementary Table 5.2
Supplementary Table 5.2. Alignment of TERRA nanopore direct RNA-seq to CHM13
U2OS TERRA-capture Nanopore							HeLa TERRA-capture Nanopore
Region	Count (Multi)	count (MAPQ1)	count (Unique Read ID)	ID	Type		Region	Count(Multi)	Count(MAPQ1)	Count (Unique ReadID)	Type
chr1p	9	3	3	chr1p	Type I		chr1p	0	0	0	I
chr2p	28	8	8	chr2p	Type I		chr2p	37	7	3	I
chr3p	2	0	0	chr3p	Type I		chr3p	1	0	0	I
chr4p	28	4	3	chr4p	Type I		chr4p	1	1	1	I
chr5p	1	0	0	chr5p	Type I		chr5p	0	0	0	I
chr6p	0	0	0	chr6p	Type I		chr5p-2	0	0	0	II
chr7p	63	17	17	chr7p	Type I		chr6p	0	0	0	I
chr8p	18	5	5	chr8p	Type I		chr7p	4	0	0	I
chr9p	23	7	7	chr9p	Type I		chr8p	47	29	28	I
chr11p	7	1	1	chr11p	Type I		chr9p	11	3	1	I
chr12p	41	9	9	chr12p	Type I		chr10p	2	0	0	II
chr15p	4	3	3	chr15p	Type I		chr11p	9	0	0	I
chr16p	18	6	6	chr16p	Type I		chr12p	24	4	3	I
chr18p	0	0	0	chr18p	Type I		chr15p	2	0	0	I
chr19p	20	7	7	chr19p	Type I		chr16p	7	0	0	I
chr20p	24	7	7	chr20p	Type I		chr17p	2	0	0	II
chr20p-2	4	4	2	chr20p-2	Type I		chr18p	0	0	0	I
chr1q	20	8	8	chr1q	Type I		chr18p-2	2	1	1	II
chr2q	11	2	2	chr2q	Type I		chr19p	32	1	1	I
chr3q	40	12	12	chr3q	Type I		chr20p	8	0	0	I
chr4q	1	0	0	chr4q	Type I		chr20p-2	14	3	3	I
chr5q	6	1	1	chr5q	Type I		chr1q	0	0	0	I
chr6q	8	3	3	chr6q	Type I		chr2q	0	0	0	I
chr7q	34	9	9	chr7q	Type I		chr3q	40	8	8	I
chr9q	33	5	5	chr9q	Type I		chr4q	0	0	0	I
chr10q	42	17	17	chr10q	Type I		chr5q	0	0	0	I
chr11q	3	2	2	chr11q	Type I		chr6q	3	2	2	I
chr13q	8	3	3	chr13q	Type I		chr7q	2	0	0	I
chr14q	2	1	1	chr14q	Type I		chr9q	5	0	0	I
chr15q	46	12	12	chr15q	Type I		chr10q	18	1	0	I
chr16q	3	0	0	chr16q	Type I		chr11q	0	0	0	I
chr17q	7	1	1	chr17q	Type I		chr13q	1	0	0	I
chr18q	3	1	1	chr18q	Type I		chr14q	0	0	0	I
chr19q	81	26	24	chr19q	Type I		chr15q	23	1	1	I
chr20q	18	7	7	chr20q	Type I		chr16q	0	0	0	I
chr21q	92	30	30	chr21q	Type I		chr17q	1	0	0	I
chr22q	32	9	9	chr22q	Type I		chr18q	5	2	1	I
chrXq	32	7	6	chrXq	Type I		chr19q	0	0	0	I
chr10p	22	5	5	chr10p	Type II		chr20q	9	0	0	I
chr17p	0	0	0	chr17p	Type II		chr21q	8	3	2	I
chr5p-2	1	1	1	chr5p-2	Type II		chr22q	11	5	5	I
chr18p-2	6	6	0	chr18p-2	Type II		chrXq	18	0	0	I
chr1_ITS	3	0	0	chr1_ITS	Type III		chr1_ITS	1	0	0	III
chr11_ITS	14	13	1	chr11_ITS	Type III		chr11_ITS	17	6	5	III
chr13_ITS	2	2	0	chr13_ITS	Type III		chr13_ITS	0	0	0	III
chr14_ITS_1	6	6	0	chr14_ITS_1	Type III		chr14_ITS_1	0	0	0	III
chr14_ITS_2	2	2	0	chr14_ITS_2	Type III		chr14_ITS_2	0	0	0	III
chr14_ITS_3	3	3	1	chr14_ITS_3	Type III		chr14_ITS_3	1	1	1	III
chr15_ITS	3	3	0	chr15_ITS	Type III		chr15_ITS	1	0	0	III
chr18_ITS_1	6	6	1	chr18_ITS_1	Type III		chr18_ITS_1	0	0	0	III
chr18_ITS_2	1	1	1	chr18_ITS_2	Type III		chr18_ITS_2	0	0	0	III
chr19_ITS	0	0	0	chr19_ITS	Type III		chr19_ITS	40	13	13	III
chr2_ITS_1	2	2	0	chr2_ITS_1	Type III		chr2_ITS_1	1	0	0	III
chr2_ITS_2	6	6	2	chr2_ITS_2	Type III		chr2_ITS_2	30	29	26	III
chr20_ITS_1	2	2	1	chr20_ITS_1	Type III		chr20_ITS_1	1	0	0	III
chr20_ITS_2	1	1	0	chr20_ITS_2	Type III		chr20_ITS_2	0	0	0	III
chr22_ITS_1	0	0	0	chr22_ITS_1	Type III		chr22_ITS_1	0	0	0	III
chr22_ITS_2	1	1	1	chr22_ITS_2	Type III		chr22_ITS_2	1	0	0	III
chr3_ITS	7	7	1	chr3_ITS	Type III		chr3_ITS	1	0	0	III
chr7_ITS	4	3	0	chr7_ITS	Type III		chr7_ITS	15	7	6	III
chr8_ITS	1	1	1	chr8_ITS	Type III		chr8_ITS	2	2	2	III
