# Supplementary material for: Telomeric repeat-containing RNA increases in aged human cells
Source: Nucleic Acids Res. 2025 Jul 10;53(13):gkaf597. doi: 10.1093/nar/gkaf597 (PMC12242772; doi:10.1093/nar/gkaf597)
Supplement: gkaf597_Supplemental_Files [file gkaf597_supplemental_files.zip › Supplementary Table 6_Hsieh_.xlsx]

## Sheet: Supplementary Table 6
Supplementary Table 6. TERRA PCR primer sequences.
Primer ID	Forward	Reverse	reference
CHM13-1q	CCGGTTGGTGCCCTGAATAA	GCCTTGGGAGAATCTCGGTG	This Study
CHM13-3q	GCGCAGTCATTCTCAACACC	ACAGGTGAACCCCTGGAGAT	This Study
CHM13-8p	TGCTGCATTTGTGTTCCGAC	GGGAAACCAAAAGCCCCTCT	This Study
CHM13-15q	AGGGGCTGCATTAAAGGGTC	TAGGACTGCTGCATTTGCGT	This Study
Primer sequences for RT-qPCR to detect TERRA in blood samples
hg38-2q	AAAGCGGGAAACGAAAAGC	GCCTTGCCTTGGGAGAATCT	(Deng et al., 2012)
