# Supplementary material for: Telomeric repeat-containing RNA increases in aged human cells
Source: Nucleic Acids Res. 2025 Jul 10;53(13):gkaf597. doi: 10.1093/nar/gkaf597 (PMC12242772; doi:10.1093/nar/gkaf597)
Supplement: gkaf597_Supplemental_Files [file gkaf597_supplemental_files.zip › Supplementary Table 7_Hsieh_.xlsx]

## Sheet: Supplementary Table 7
Supplementary Table 7: RNA-seq datasets from various tissues
GEO accession number	SRR ID	Age	Gender	Condition	Tissue / Cell Line	label	PMID	Library Preperation Kit	Strandness	PolyA enriched/rRNA depletion
GSM2520157	SRR5310314	44	Male	Healthy	Adipose	adult	29234017, 28793995, 32514005, 36992941	TruSeq RNA Library Preparation Kit v2	No	PolyA enriched
GSM2520158	SRR5310315	40	Female	Healthy	Adipose	adult	29234017, 28793995, 32514005, 36992941	TruSeq RNA Library Preparation Kit v2	No	PolyA enriched
GSM2520159	SRR5310316	41	Male	Healthy	Adipose	adult	29234017, 28793995, 32514005, 36992941	TruSeq RNA Library Preparation Kit v2	No	PolyA enriched
GSM2520160	SRR5310317	36	Female	Healthy	Adipose	adult	29234017, 28793995, 32514005, 36992941	TruSeq RNA Library Preparation Kit v2	No	PolyA enriched
GSM2520161	SRR5310318	41	Female	Healthy	Adipose	adult	29234017, 28793995, 32514005, 36992941	TruSeq RNA Library Preparation Kit v2	No	PolyA enriched
GSM2520162	SRR5310319	51	Female	Healthy	Adipose	adult	29234017, 28793995, 32514005, 36992941	TruSeq RNA Library Preparation Kit v2	No	PolyA enriched
GSM2520163	SRR5310320	43	Male	Healthy	Adipose	adult	29234017, 28793995, 32514005, 36992941	TruSeq RNA Library Preparation Kit v2	No	PolyA enriched
GSM2520164	SRR5310321	33	Female	Healthy	Adipose	adult	29234017, 28793995, 32514005, 36992941	TruSeq RNA Library Preparation Kit v2	No	PolyA enriched
GSM2520165	SRR5310322	36	Female	Healthy	Adipose	adult	29234017, 28793995, 32514005, 36992941	TruSeq RNA Library Preparation Kit v2	No	PolyA enriched
GSM2520166	SRR5310323	31	Female	Healthy	Adipose	adult	29234017, 28793995, 32514005, 36992941	TruSeq RNA Library Preparation Kit v2	No	PolyA enriched
GSM2520167	SRR5310324	46	Female	Healthy	Adipose	adult	29234017, 28793995, 32514005, 36992941	TruSeq RNA Library Preparation Kit v2	No	PolyA enriched
GSM2520168	SRR5310325	48	Female	Healthy	Adipose	adult	29234017, 28793995, 32514005, 36992941	TruSeq RNA Library Preparation Kit v2	No	PolyA enriched
GSM2520169	SRR5310326	40	Male	Healthy	Adipose	adult	29234017, 28793995, 32514005, 36992941	TruSeq RNA Library Preparation Kit v2	No	PolyA enriched
GSM2520170	SRR5310327	38	Female	Healthy	Adipose	adult	29234017, 28793995, 32514005, 36992941	TruSeq RNA Library Preparation Kit v2	No	PolyA enriched
GSM2520171	SRR5310328	40	Female	Healthy	Adipose	adult	29234017, 28793995, 32514005, 36992941	TruSeq RNA Library Preparation Kit v2	No	PolyA enriched
GSM2520172	SRR5310329	40	Female	Healthy	Adipose	adult	29234017, 28793995, 32514005, 36992941	TruSeq RNA Library Preparation Kit v2	No	PolyA enriched
GSM2520173	SRR5310330	43	Male	Healthy	Adipose	adult	29234017, 28793995, 32514005, 36992941	TruSeq RNA Library Preparation Kit v2	No	PolyA enriched
GSM2520174	SRR5310331	48	Female	Healthy	Adipose	adult	29234017, 28793995, 32514005, 36992941	TruSeq RNA Library Preparation Kit v2	No	PolyA enriched
GSM2520175	SRR5310332	42	Male	Healthy	Adipose	adult	29234017, 28793995, 32514005, 36992941	TruSeq RNA Library Preparation Kit v2	No	PolyA enriched
GSM2520176	SRR5310333	44	Male	Healthy	Adipose	adult	29234017, 28793995, 32514005, 36992941	TruSeq RNA Library Preparation Kit v2	No	PolyA enriched
GSM2520177	SRR5310334	38	Female	Healthy	Adipose	adult	29234017, 28793995, 32514005, 36992941	TruSeq RNA Library Preparation Kit v2	No	PolyA enriched
GSM2520178	SRR5310335	38	Female	Healthy	Adipose	adult	29234017, 28793995, 32514005, 36992941	TruSeq RNA Library Preparation Kit v2	No	PolyA enriched
GSM2520179	SRR5310336	41	Female	Healthy	Adipose	adult	29234017, 28793995, 32514005, 36992941	TruSeq RNA Library Preparation Kit v2	No	PolyA enriched
GSM2520180	SRR5310337	44	Male	Healthy	Adipose	adult	29234017, 28793995, 32514005, 36992941	TruSeq RNA Library Preparation Kit v2	No	PolyA enriched
GSM2520181	SRR5310338	48	Female	Healthy	Adipose	adult	29234017, 28793995, 32514005, 36992941	TruSeq RNA Library Preparation Kit v2	No	PolyA enriched
GSM2520182	SRR5310339	40	Female	Healthy	Adipose	adult	29234017, 28793995, 32514005, 36992941	TruSeq RNA Library Preparation Kit v2	No	PolyA enriched
GSM2520183	SRR5310340	41	Male	Healthy	Adipose	adult	29234017, 28793995, 32514005, 36992941	TruSeq RNA Library Preparation Kit v2	No	PolyA enriched
GSM2520184	SRR5310341	36	Female	Healthy	Adipose	adult	29234017, 28793995, 32514005, 36992941	TruSeq RNA Library Preparation Kit v2	No	PolyA enriched
GSM2520185	SRR5310342	41	Female	Healthy	Adipose	adult	29234017, 28793995, 32514005, 36992941	TruSeq RNA Library Preparation Kit v2	No	PolyA enriched
GSM2520186	SRR5310343	35	Male	Healthy	Adipose	adult	29234017, 28793995, 32514005, 36992941	TruSeq RNA Library Preparation Kit v2	No	PolyA enriched
GSM2520187	SRR5310344	35	Male	Healthy	Adipose	adult	29234017, 28793995, 32514005, 36992941	TruSeq RNA Library Preparation Kit v2	No	PolyA enriched
GSM2520188	SRR5310345	38	Female	Healthy	Adipose	adult	29234017, 28793995, 32514005, 36992941	TruSeq RNA Library Preparation Kit v2	No	PolyA enriched
GSM2520189	SRR5310346	40	Female	Healthy	Adipose	adult	29234017, 28793995, 32514005, 36992941	TruSeq RNA Library Preparation Kit v2	No	PolyA enriched
GSM2520190	SRR5310347	43	Male	Healthy	Adipose	adult	29234017, 28793995, 32514005, 36992941	TruSeq RNA Library Preparation Kit v2	No	PolyA enriched
GSM2520191	SRR5310348	48	Female	Healthy	Adipose	adult	29234017, 28793995, 32514005, 36992941	TruSeq RNA Library Preparation Kit v2	No	PolyA enriched
GSM2520192	SRR5310349	42	Male	Healthy	Adipose	adult	29234017, 28793995, 32514005, 36992941	TruSeq RNA Library Preparation Kit v2	No	PolyA enriched
GSM2520193	SRR5310350	44	Male	Healthy	Adipose	adult	29234017, 28793995, 32514005, 36992941	TruSeq RNA Library Preparation Kit v2	No	PolyA enriched
GSM2520194	SRR5310351	38	Female	Healthy	Adipose	adult	29234017, 28793995, 32514005, 36992941	TruSeq RNA Library Preparation Kit v2	No	PolyA enriched
GSM2520195	SRR5310352	38	Female	Healthy	Adipose	adult	29234017, 28793995, 32514005, 36992941	TruSeq RNA Library Preparation Kit v2	No	PolyA enriched
GSM2520196	SRR5310353	44	Male	Healthy	Adipose	adult	29234017, 28793995, 32514005, 36992941	TruSeq RNA Library Preparation Kit v2	No	PolyA enriched
GSM2520197	SRR5310354	48	Female	Healthy	Adipose	adult	29234017, 28793995, 32514005, 36992941	TruSeq RNA Library Preparation Kit v2	No	PolyA enriched
GSM2520198	SRR5310355	47	Female	Healthy	Adipose	adult	29234017, 28793995, 32514005, 36992941	TruSeq RNA Library Preparation Kit v2	No	PolyA enriched
GSM2520199	SRR5310356	50	Female	Healthy	Adipose	adult	29234017, 28793995, 32514005, 36992941	TruSeq RNA Library Preparation Kit v2	No	PolyA enriched
GSM2520200	SRR5310357	42	Male	Healthy	Adipose	adult	29234017, 28793995, 32514005, 36992941	TruSeq RNA Library Preparation Kit v2	No	PolyA enriched
GSM2520201	SRR5310358	47	Female	Healthy	Adipose	adult	29234017, 28793995, 32514005, 36992941	TruSeq RNA Library Preparation Kit v2	No	PolyA enriched
GSM2520202	SRR5310359	43	Male	Healthy	Adipose	adult	29234017, 28793995, 32514005, 36992941	TruSeq RNA Library Preparation Kit v2	No	PolyA enriched
GSM2520203	SRR5310360	37	Male	Healthy	Adipose	adult	29234017, 28793995, 32514005, 36992941	TruSeq RNA Library Preparation Kit v2	No	PolyA enriched
GSM2520204	SRR5310361	40	Male	Healthy	Adipose	adult	29234017, 28793995, 32514005, 36992941	TruSeq RNA Library Preparation Kit v2	No	PolyA enriched
GSM2520205	SRR5310362	41	Female	Healthy	Adipose	adult	29234017, 28793995, 32514005, 36992941	TruSeq RNA Library Preparation Kit v2	No	PolyA enriched
GSM2520206	SRR5310363	46	Female	Healthy	Adipose	adult	29234017, 28793995, 32514005, 36992941	TruSeq RNA Library Preparation Kit v2	No	PolyA enriched
GSM2520207	SRR5310364	43	Male	Healthy	Adipose	adult	29234017, 28793995, 32514005, 36992941	TruSeq RNA Library Preparation Kit v2	No	PolyA enriched
GSM2520208	SRR5310365	27	Female	Healthy	Adipose	young	29234017, 28793995, 32514005, 36992941	TruSeq RNA Library Preparation Kit v2	No	PolyA enriched
GSM2520209	SRR5310366	49	Male	Healthy	Adipose	adult	29234017, 28793995, 32514005, 36992941	TruSeq RNA Library Preparation Kit v2	No	PolyA enriched
GSM2520210	SRR5310367	37	Female	Healthy	Adipose	adult	29234017, 28793995, 32514005, 36992941	TruSeq RNA Library Preparation Kit v2	No	PolyA enriched
GSM2520211	SRR5310368	41	Female	Healthy	Adipose	adult	29234017, 28793995, 32514005, 36992941	TruSeq RNA Library Preparation Kit v2	No	PolyA enriched
GSM2520212	SRR5310369	38	Female	Healthy	Adipose	adult	29234017, 28793995, 32514005, 36992941	TruSeq RNA Library Preparation Kit v2	No	PolyA enriched
GSM2520213	SRR5310370	47	Male	Healthy	Adipose	adult	29234017, 28793995, 32514005, 36992941	TruSeq RNA Library Preparation Kit v2	No	PolyA enriched
GSM2520214	SRR5310371	35	Male	Healthy	Adipose	adult	29234017, 28793995, 32514005, 36992941	TruSeq RNA Library Preparation Kit v2	No	PolyA enriched
GSM2520215	SRR5310372	35	Male	Healthy	Adipose	adult	29234017, 28793995, 32514005, 36992941	TruSeq RNA Library Preparation Kit v2	No	PolyA enriched
GSM2520216	SRR5310373	38	Female	Healthy	Adipose	adult	29234017, 28793995, 32514005, 36992941	TruSeq RNA Library Preparation Kit v2	No	PolyA enriched
GSM2520217	SRR5310374	44	Male	Healthy	Adipose	adult	29234017, 28793995, 32514005, 36992941	TruSeq RNA Library Preparation Kit v2	No	PolyA enriched
GSM2520218	SRR5310375	51	Female	Healthy	Adipose	adult	29234017, 28793995, 32514005, 36992941	TruSeq RNA Library Preparation Kit v2	No	PolyA enriched
GSM2520219	SRR5310376	43	Male	Healthy	Adipose	adult	29234017, 28793995, 32514005, 36992941	TruSeq RNA Library Preparation Kit v2	No	PolyA enriched
GSM2520220	SRR5310377	33	Female	Healthy	Adipose	adult	29234017, 28793995, 32514005, 36992941	TruSeq RNA Library Preparation Kit v2	No	PolyA enriched
GSM2520221	SRR5310378	36	Female	Healthy	Adipose	adult	29234017, 28793995, 32514005, 36992941	TruSeq RNA Library Preparation Kit v2	No	PolyA enriched
GSM2520222	SRR5310379	31	Female	Healthy	Adipose	adult	29234017, 28793995, 32514005, 36992941	TruSeq RNA Library Preparation Kit v2	No	PolyA enriched
GSM2520223	SRR5310380	46	Female	Healthy	Adipose	adult	29234017, 28793995, 32514005, 36992941	TruSeq RNA Library Preparation Kit v2	No	PolyA enriched
GSM2520224	SRR5310381	40	Male	Healthy	Adipose	adult	29234017, 28793995, 32514005, 36992941	TruSeq RNA Library Preparation Kit v2	No	PolyA enriched
GSM2520225	SRR5310382	40	Female	Healthy	Adipose	adult	29234017, 28793995, 32514005, 36992941	TruSeq RNA Library Preparation Kit v2	No	PolyA enriched
GSM2520226	SRR5310383	47	Female	Healthy	Adipose	adult	29234017, 28793995, 32514005, 36992941	TruSeq RNA Library Preparation Kit v2	No	PolyA enriched
GSM2520227	SRR5310384	50	Female	Healthy	Adipose	adult	29234017, 28793995, 32514005, 36992941	TruSeq RNA Library Preparation Kit v2	No	PolyA enriched
GSM2520228	SRR5310385	42	Male	Healthy	Adipose	adult	29234017, 28793995, 32514005, 36992941	TruSeq RNA Library Preparation Kit v2	No	PolyA enriched
GSM2520229	SRR5310386	43	Male	Healthy	Adipose	adult	29234017, 28793995, 32514005, 36992941	TruSeq RNA Library Preparation Kit v2	No	PolyA enriched
GSM2520230	SRR5310387	37	Male	Healthy	Adipose	adult	29234017, 28793995, 32514005, 36992941	TruSeq RNA Library Preparation Kit v2	No	PolyA enriched
GSM2520231	SRR5310388	40	Male	Healthy	Adipose	adult	29234017, 28793995, 32514005, 36992941	TruSeq RNA Library Preparation Kit v2	No	PolyA enriched
GSM2520232	SRR5310389	41	Female	Healthy	Adipose	adult	29234017, 28793995, 32514005, 36992941	TruSeq RNA Library Preparation Kit v2	No	PolyA enriched
GSM2520233	SRR5310390	46	Female	Healthy	Adipose	adult	29234017, 28793995, 32514005, 36992941	TruSeq RNA Library Preparation Kit v2	No	PolyA enriched
GSM2520234	SRR5310391	43	Male	Healthy	Adipose	adult	29234017, 28793995, 32514005, 36992941	TruSeq RNA Library Preparation Kit v2	No	PolyA enriched
GSM2520235	SRR5310392	38	Female	Healthy	Adipose	adult	29234017, 28793995, 32514005, 36992941	TruSeq RNA Library Preparation Kit v2	No	PolyA enriched
GSM2520236	SRR5310393	47	Male	Healthy	Adipose	adult	29234017, 28793995, 32514005, 36992941	TruSeq RNA Library Preparation Kit v2	No	PolyA enriched
GSM2520237	SRR5310394	27	Female	Healthy	Adipose	young	29234017, 28793995, 32514005, 36992941	TruSeq RNA Library Preparation Kit v2	No	PolyA enriched
GSM2520238	SRR5310395	49	Male	Healthy	Adipose	adult	29234017, 28793995, 32514005, 36992941	TruSeq RNA Library Preparation Kit v2	No	PolyA enriched
GSM2520239	SRR5310396	37	Female	Healthy	Adipose	adult	29234017, 28793995, 32514005, 36992941	TruSeq RNA Library Preparation Kit v2	No	PolyA enriched
GSM2520240	SRR5310397	47	Female	Healthy	Adipose	adult	29234017, 28793995, 32514005, 36992941	TruSeq RNA Library Preparation Kit v2	No	PolyA enriched
GSM2520241	SRR5310398	48	Female	Healthy	Adipose	adult	29234017, 28793995, 32514005, 36992941	TruSeq RNA Library Preparation Kit v2	No	PolyA enriched
GSM2520242	SRR5310399	38	Female	Healthy	Adipose	adult	29234017, 28793995, 32514005, 36992941	TruSeq RNA Library Preparation Kit v2	No	PolyA enriched
GSM2520243	SRR5310400	44	Male	Healthy	Adipose	adult	29234017, 28793995, 32514005, 36992941	TruSeq RNA Library Preparation Kit v2	No	PolyA enriched
GSM2520244	SRR5310401	37	Male	Healthy	Adipose	adult	29234017, 28793995, 32514005, 36992941	TruSeq RNA Library Preparation Kit v2	No	PolyA enriched
GSM2520245	SRR5310402	38	Male	Healthy	Adipose	adult	29234017, 28793995, 32514005, 36992941	TruSeq RNA Library Preparation Kit v2	No	PolyA enriched
GSM2520246	SRR5310403	44	Female	Healthy	Adipose	adult	29234017, 28793995, 32514005, 36992941	TruSeq RNA Library Preparation Kit v2	No	PolyA enriched
GSM2520247	SRR5310404	42	Female	Healthy	Adipose	adult	29234017, 28793995, 32514005, 36992941	TruSeq RNA Library Preparation Kit v2	No	PolyA enriched
GSM2520248	SRR5310405	42	Female	Healthy	Adipose	adult	29234017, 28793995, 32514005, 36992941	TruSeq RNA Library Preparation Kit v2	No	PolyA enriched
GSM2520249	SRR5310406	48	Female	Healthy	Adipose	adult	29234017, 28793995, 32514005, 36992941	TruSeq RNA Library Preparation Kit v2	No	PolyA enriched
GSM2520250	SRR5310407	36	Female	Healthy	Adipose	adult	29234017, 28793995, 32514005, 36992941	TruSeq RNA Library Preparation Kit v2	No	PolyA enriched
GSM2520251	SRR5310408	49	Male	Healthy	Adipose	adult	29234017, 28793995, 32514005, 36992941	TruSeq RNA Library Preparation Kit v2	No	PolyA enriched
GSM2520252	SRR5310409	41	Female	Healthy	Adipose	adult	29234017, 28793995, 32514005, 36992941	TruSeq RNA Library Preparation Kit v2	No	PolyA enriched
GSM2520253	SRR5310410	41	Male	Healthy	Adipose	adult	29234017, 28793995, 32514005, 36992941	TruSeq RNA Library Preparation Kit v2	No	PolyA enriched
GSM2520254	SRR5310411	37	Male	Healthy	Adipose	adult	29234017, 28793995, 32514005, 36992941	TruSeq RNA Library Preparation Kit v2	No	PolyA enriched
GSM2520255	SRR5310412	37	Female	Healthy	Adipose	adult	29234017, 28793995, 32514005, 36992941	TruSeq RNA Library Preparation Kit v2	No	PolyA enriched
GSM2520256	SRR5310413	37	Female	Healthy	Adipose	adult	29234017, 28793995, 32514005, 36992941	TruSeq RNA Library Preparation Kit v2	No	PolyA enriched
GSM2520257	SRR5310414	38	Female	Healthy	Adipose	adult	29234017, 28793995, 32514005, 36992941	TruSeq RNA Library Preparation Kit v2	No	PolyA enriched
GSM2520258	SRR5310415	44	Female	Healthy	Adipose	adult	29234017, 28793995, 32514005, 36992941	TruSeq RNA Library Preparation Kit v2	No	PolyA enriched
GSM2520259	SRR5310416	52	Female	Healthy	Adipose	adult	29234017, 28793995, 32514005, 36992941	TruSeq RNA Library Preparation Kit v2	No	PolyA enriched
GSM2520260	SRR5310417	43	Female	Healthy	Adipose	adult	29234017, 28793995, 32514005, 36992941	TruSeq RNA Library Preparation Kit v2	No	PolyA enriched
GSM2520261	SRR5310418	43	Female	Healthy	Adipose	adult	29234017, 28793995, 32514005, 36992941	TruSeq RNA Library Preparation Kit v2	No	PolyA enriched
GSM2520262	SRR5310419	35	Male	Healthy	Adipose	adult	29234017, 28793995, 32514005, 36992941	TruSeq RNA Library Preparation Kit v2	No	PolyA enriched
GSM2520263	SRR5310420	33	Female	Healthy	Adipose	adult	29234017, 28793995, 32514005, 36992941	TruSeq RNA Library Preparation Kit v2	No	PolyA enriched
GSM2520264	SRR5310421	38	Male	Healthy	Adipose	adult	29234017, 28793995, 32514005, 36992941	TruSeq RNA Library Preparation Kit v2	No	PolyA enriched
GSM2520265	SRR5310422	41	Female	Healthy	Adipose	adult	29234017, 28793995, 32514005, 36992941	TruSeq RNA Library Preparation Kit v2	No	PolyA enriched
GSM2520266	SRR5310423	38	Male	Healthy	Adipose	adult	29234017, 28793995, 32514005, 36992941	TruSeq RNA Library Preparation Kit v2	No	PolyA enriched
GSM2520267	SRR5310424	43	Female	Healthy	Adipose	adult	29234017, 28793995, 32514005, 36992941	TruSeq RNA Library Preparation Kit v2	No	PolyA enriched
GSM2520268	SRR5310425	44	Male	Healthy	Adipose	adult	29234017, 28793995, 32514005, 36992941	TruSeq RNA Library Preparation Kit v2	No	PolyA enriched
GSM2520269	SRR5310426	37	Male	Healthy	Adipose	adult	29234017, 28793995, 32514005, 36992941	TruSeq RNA Library Preparation Kit v2	No	PolyA enriched
GSM2520270	SRR5310427	38	Male	Healthy	Adipose	adult	29234017, 28793995, 32514005, 36992941	TruSeq RNA Library Preparation Kit v2	No	PolyA enriched
GSM2520271	SRR5310428	44	Female	Healthy	Adipose	adult	29234017, 28793995, 32514005, 36992941	TruSeq RNA Library Preparation Kit v2	No	PolyA enriched
GSM2520272	SRR5310429	54	Female	Healthy	Adipose	adult	29234017, 28793995, 32514005, 36992941	TruSeq RNA Library Preparation Kit v2	No	PolyA enriched
GSM2520273	SRR5310430	42	Female	Healthy	Adipose	adult	29234017, 28793995, 32514005, 36992941	TruSeq RNA Library Preparation Kit v2	No	PolyA enriched
GSM2520274	SRR5310431	42	Female	Healthy	Adipose	adult	29234017, 28793995, 32514005, 36992941	TruSeq RNA Library Preparation Kit v2	No	PolyA enriched
GSM2520275	SRR5310432	48	Female	Healthy	Adipose	adult	29234017, 28793995, 32514005, 36992941	TruSeq RNA Library Preparation Kit v2	No	PolyA enriched
GSM2520276	SRR5310433	41	Female	Healthy	Adipose	adult	29234017, 28793995, 32514005, 36992941	TruSeq RNA Library Preparation Kit v2	No	PolyA enriched
GSM2520277	SRR5310434	36	Female	Healthy	Adipose	adult	29234017, 28793995, 32514005, 36992941	TruSeq RNA Library Preparation Kit v2	No	PolyA enriched
GSM2520278	SRR5310435	49	Male	Healthy	Adipose	adult	29234017, 28793995, 32514005, 36992941	TruSeq RNA Library Preparation Kit v2	No	PolyA enriched
GSM2520279	SRR5310436	41	Female	Healthy	Adipose	adult	29234017, 28793995, 32514005, 36992941	TruSeq RNA Library Preparation Kit v2	No	PolyA enriched
GSM2520280	SRR5310437	37	Male	Healthy	Adipose	adult	29234017, 28793995, 32514005, 36992941	TruSeq RNA Library Preparation Kit v2	No	PolyA enriched
GSM2520281	SRR5310438	37	Female	Healthy	Adipose	adult	29234017, 28793995, 32514005, 36992941	TruSeq RNA Library Preparation Kit v2	No	PolyA enriched
GSM2520282	SRR5310439	37	Female	Healthy	Adipose	adult	29234017, 28793995, 32514005, 36992941	TruSeq RNA Library Preparation Kit v2	No	PolyA enriched
GSM2520283	SRR5310440	38	Female	Healthy	Adipose	adult	29234017, 28793995, 32514005, 36992941	TruSeq RNA Library Preparation Kit v2	No	PolyA enriched
GSM2520284	SRR5310441	44	Female	Healthy	Adipose	adult	29234017, 28793995, 32514005, 36992941	TruSeq RNA Library Preparation Kit v2	No	PolyA enriched
GSM2520285	SRR5310442	52	Female	Healthy	Adipose	adult	29234017, 28793995, 32514005, 36992941	TruSeq RNA Library Preparation Kit v2	No	PolyA enriched
GSM2520286	SRR5310443	43	Male	Healthy	Adipose	adult	29234017, 28793995, 32514005, 36992941	TruSeq RNA Library Preparation Kit v2	No	PolyA enriched
GSM2520287	SRR5310444	43	Female	Healthy	Adipose	adult	29234017, 28793995, 32514005, 36992941	TruSeq RNA Library Preparation Kit v2	No	PolyA enriched
GSM2520288	SRR5310445	43	Female	Healthy	Adipose	adult	29234017, 28793995, 32514005, 36992941	TruSeq RNA Library Preparation Kit v2	No	PolyA enriched
GSM2520289	SRR5310446	35	Male	Healthy	Adipose	adult	29234017, 28793995, 32514005, 36992941	TruSeq RNA Library Preparation Kit v2	No	PolyA enriched
GSM2520290	SRR5310447	38	Male	Healthy	Adipose	adult	29234017, 28793995, 32514005, 36992941	TruSeq RNA Library Preparation Kit v2	No	PolyA enriched
GSM2520291	SRR5310448	41	Male	Healthy	Adipose	adult	29234017, 28793995, 32514005, 36992941	TruSeq RNA Library Preparation Kit v2	No	PolyA enriched
GSM2520292	SRR5310449	41	Female	Healthy	Adipose	adult	29234017, 28793995, 32514005, 36992941	TruSeq RNA Library Preparation Kit v2	No	PolyA enriched
GSM2520293	SRR5310450	38	Male	Healthy	Adipose	adult	29234017, 28793995, 32514005, 36992941	TruSeq RNA Library Preparation Kit v2	No	PolyA enriched
GSM2520294	SRR5310451	43	Female	Healthy	Adipose	adult	29234017, 28793995, 32514005, 36992941	TruSeq RNA Library Preparation Kit v2	No	PolyA enriched
GSM2520295	SRR5310452	33	Female	Healthy	Adipose	adult	29234017, 28793995, 32514005, 36992941	TruSeq RNA Library Preparation Kit v2	No	PolyA enriched
GSM2520296	SRR5310453	54	Female	Healthy	Adipose	adult	29234017, 28793995, 32514005, 36992941	TruSeq RNA Library Preparation Kit v2	No	PolyA enriched
GSM2520297	SRR5310454	41	Female	Healthy	Adipose	adult	29234017, 28793995, 32514005, 36992941	TruSeq RNA Library Preparation Kit v2	No	PolyA enriched
GSM2520298	SRR5310455	43	Male	Healthy	Adipose	adult	29234017, 28793995, 32514005, 36992941	TruSeq RNA Library Preparation Kit v2	No	PolyA enriched
GSM2520299	SRR5310456	38	Female	Healthy	Adipose	adult	29234017, 28793995, 32514005, 36992941	TruSeq RNA Library Preparation Kit v2	No	PolyA enriched
GSM2520300	SRR5310457	38	Female	Healthy	Adipose	adult	29234017, 28793995, 32514005, 36992941	TruSeq RNA Library Preparation Kit v2	No	PolyA enriched
GSM2520301	SRR5310458	33	Female	Healthy	Adipose	adult	29234017, 28793995, 32514005, 36992941	TruSeq RNA Library Preparation Kit v2	No	PolyA enriched
GSM2520302	SRR5310459	33	Female	Healthy	Adipose	adult	29234017, 28793995, 32514005, 36992941	TruSeq RNA Library Preparation Kit v2	No	PolyA enriched
GSM2520303	SRR5310460	40	Female	Healthy	Adipose	adult	29234017, 28793995, 32514005, 36992941	TruSeq RNA Library Preparation Kit v2	No	PolyA enriched
GSM2520304	SRR5310461	40	Female	Healthy	Adipose	adult	29234017, 28793995, 32514005, 36992941	TruSeq RNA Library Preparation Kit v2	No	PolyA enriched
GSM2520305	SRR5310462	42	Female	Healthy	Adipose	adult	29234017, 28793995, 32514005, 36992941	TruSeq RNA Library Preparation Kit v2	No	PolyA enriched
GSM2520306	SRR5310463	42	Female	Healthy	Adipose	adult	29234017, 28793995, 32514005, 36992941	TruSeq RNA Library Preparation Kit v2	No	PolyA enriched
GSM2520307	SRR5310464	34	Female	Healthy	Adipose	adult	29234017, 28793995, 32514005, 36992941	TruSeq RNA Library Preparation Kit v2	No	PolyA enriched
GSM2520308	SRR5310465	34	Female	Healthy	Adipose	adult	29234017, 28793995, 32514005, 36992941	TruSeq RNA Library Preparation Kit v2	No	PolyA enriched
GSM2520309	SRR5310466	40	Female	Healthy	Adipose	adult	29234017, 28793995, 32514005, 36992941	TruSeq RNA Library Preparation Kit v2	No	PolyA enriched
GSM2520310	SRR5310467	39	Male	Healthy	Adipose	adult	29234017, 28793995, 32514005, 36992941	TruSeq RNA Library Preparation Kit v2	No	PolyA enriched
GSM2520311	SRR5310468	37	Female	Healthy	Adipose	adult	29234017, 28793995, 32514005, 36992941	TruSeq RNA Library Preparation Kit v2	No	PolyA enriched
GSM2520312	SRR5310469	35	Male	Healthy	Adipose	adult	29234017, 28793995, 32514005, 36992941	TruSeq RNA Library Preparation Kit v2	No	PolyA enriched
GSM2520313	SRR5310470	33	Female	Healthy	Adipose	adult	29234017, 28793995, 32514005, 36992941	TruSeq RNA Library Preparation Kit v2	No	PolyA enriched
GSM2520314	SRR5310471	45	Female	Healthy	Adipose	adult	29234017, 28793995, 32514005, 36992941	TruSeq RNA Library Preparation Kit v2	No	PolyA enriched
GSM2520315	SRR5310472	35	Female	Healthy	Adipose	adult	29234017, 28793995, 32514005, 36992941	TruSeq RNA Library Preparation Kit v2	No	PolyA enriched
GSM2520316	SRR5310473	55	Female	Healthy	Adipose	adult	29234017, 28793995, 32514005, 36992941	TruSeq RNA Library Preparation Kit v2	No	PolyA enriched
GSM2520317	SRR5310474	55	Female	Healthy	Adipose	adult	29234017, 28793995, 32514005, 36992941	TruSeq RNA Library Preparation Kit v2	No	PolyA enriched
GSM2520318	SRR5310475	40	Female	Healthy	Adipose	adult	29234017, 28793995, 32514005, 36992941	TruSeq RNA Library Preparation Kit v2	No	PolyA enriched
GSM2520319	SRR5310476	39	Male	Healthy	Adipose	adult	29234017, 28793995, 32514005, 36992941	TruSeq RNA Library Preparation Kit v2	No	PolyA enriched
GSM2520320	SRR5310477	37	Female	Healthy	Adipose	adult	29234017, 28793995, 32514005, 36992941	TruSeq RNA Library Preparation Kit v2	No	PolyA enriched
GSM2520321	SRR5310478	35	Male	Healthy	Adipose	adult	29234017, 28793995, 32514005, 36992941	TruSeq RNA Library Preparation Kit v2	No	PolyA enriched
GSM2520322	SRR5310479	33	Female	Healthy	Adipose	adult	29234017, 28793995, 32514005, 36992941	TruSeq RNA Library Preparation Kit v2	No	PolyA enriched
GSM2520323	SRR5310480	35	Female	Healthy	Adipose	adult	29234017, 28793995, 32514005, 36992941	TruSeq RNA Library Preparation Kit v2	No	PolyA enriched
GSM2520324	SRR5310481	55	Female	Healthy	Adipose	adult	29234017, 28793995, 32514005, 36992941	TruSeq RNA Library Preparation Kit v2	No	PolyA enriched
GSM2520325	SRR5310482	55	Female	Healthy	Adipose	adult	29234017, 28793995, 32514005, 36992941	TruSeq RNA Library Preparation Kit v2	No	PolyA enriched
GSM2520326	SRR5310483	45	Female	Healthy	Adipose	adult	29234017, 28793995, 32514005, 36992941	TruSeq RNA Library Preparation Kit v2	No	PolyA enriched
GSM2520327	SRR5310484	42	Female	Healthy	Adipose	adult	29234017, 28793995, 32514005, 36992941	TruSeq RNA Library Preparation Kit v2	No	PolyA enriched
GSM2520328	SRR5310485	39	Female	Healthy	Adipose	adult	29234017, 28793995, 32514005, 36992941	TruSeq RNA Library Preparation Kit v2	No	PolyA enriched
GSM2520329	SRR5310486	43	Female	Healthy	Adipose	adult	29234017, 28793995, 32514005, 36992941	TruSeq RNA Library Preparation Kit v2	No	PolyA enriched
GSM2520330	SRR5310487	54	Female	Healthy	Adipose	adult	29234017, 28793995, 32514005, 36992941	TruSeq RNA Library Preparation Kit v2	No	PolyA enriched
GSM2520331	SRR5310488	34	Female	Healthy	Adipose	adult	29234017, 28793995, 32514005, 36992941	TruSeq RNA Library Preparation Kit v2	No	PolyA enriched
GSM2520332	SRR5310489	34	Male	Healthy	Adipose	adult	29234017, 28793995, 32514005, 36992941	TruSeq RNA Library Preparation Kit v2	No	PolyA enriched
GSM2520333	SRR5310490	39	Male	Healthy	Adipose	adult	29234017, 28793995, 32514005, 36992941	TruSeq RNA Library Preparation Kit v2	No	PolyA enriched
GSM2520334	SRR5310491	34	Male	Healthy	Adipose	adult	29234017, 28793995, 32514005, 36992941	TruSeq RNA Library Preparation Kit v2	No	PolyA enriched
GSM2520335	SRR5310492	40	Female	Healthy	Adipose	adult	29234017, 28793995, 32514005, 36992941	TruSeq RNA Library Preparation Kit v2	No	PolyA enriched
GSM2520336	SRR5310493	31	Female	Healthy	Adipose	adult	29234017, 28793995, 32514005, 36992941	TruSeq RNA Library Preparation Kit v2	No	PolyA enriched
GSM2520337	SRR5310494	39	Female	Healthy	Adipose	adult	29234017, 28793995, 32514005, 36992941	TruSeq RNA Library Preparation Kit v2	No	PolyA enriched
GSM2520338	SRR5310495	36	Female	Healthy	Adipose	adult	29234017, 28793995, 32514005, 36992941	TruSeq RNA Library Preparation Kit v2	No	PolyA enriched
GSM2520339	SRR5310496	42	Female	Healthy	Adipose	adult	29234017, 28793995, 32514005, 36992941	TruSeq RNA Library Preparation Kit v2	No	PolyA enriched
GSM2520340	SRR5310497	39	Female	Healthy	Adipose	adult	29234017, 28793995, 32514005, 36992941	TruSeq RNA Library Preparation Kit v2	No	PolyA enriched
GSM2520341	SRR5310498	43	Female	Healthy	Adipose	adult	29234017, 28793995, 32514005, 36992941	TruSeq RNA Library Preparation Kit v2	No	PolyA enriched
GSM2520342	SRR5310499	54	Female	Healthy	Adipose	adult	29234017, 28793995, 32514005, 36992941	TruSeq RNA Library Preparation Kit v2	No	PolyA enriched
GSM2520343	SRR5310500	34	Female	Healthy	Adipose	adult	29234017, 28793995, 32514005, 36992941	TruSeq RNA Library Preparation Kit v2	No	PolyA enriched
GSM2520344	SRR5310501	50	Male	Healthy	Adipose	adult	29234017, 28793995, 32514005, 36992941	TruSeq RNA Library Preparation Kit v2	No	PolyA enriched
GSM2520345	SRR5310502	39	Male	Healthy	Adipose	adult	29234017, 28793995, 32514005, 36992941	TruSeq RNA Library Preparation Kit v2	No	PolyA enriched
GSM2520346	SRR5310503	36	Female	Healthy	Adipose	adult	29234017, 28793995, 32514005, 36992941	TruSeq RNA Library Preparation Kit v2	No	PolyA enriched
GSM2520347	SRR5310504	40	Female	Healthy	Adipose	adult	29234017, 28793995, 32514005, 36992941	TruSeq RNA Library Preparation Kit v2	No	PolyA enriched
GSM2520348	SRR5310505	31	Female	Healthy	Adipose	adult	29234017, 28793995, 32514005, 36992941	TruSeq RNA Library Preparation Kit v2	No	PolyA enriched
GSM2520349	SRR5310506	39	Female	Healthy	Adipose	adult	29234017, 28793995, 32514005, 36992941	TruSeq RNA Library Preparation Kit v2	No	PolyA enriched
GSM2520350	SRR5310507	50	Male	Healthy	Adipose	adult	29234017, 28793995, 32514005, 36992941	TruSeq RNA Library Preparation Kit v2	No	PolyA enriched
GSM2520351	SRR5310508	37	Female	Healthy	Adipose	adult	29234017, 28793995, 32514005, 36992941	TruSeq RNA Library Preparation Kit v2	No	PolyA enriched
GSM2520352	SRR5310509	38	Female	Healthy	Adipose	adult	29234017, 28793995, 32514005, 36992941	TruSeq RNA Library Preparation Kit v2	No	PolyA enriched
GSM2520353	SRR5310510	39	Female	Healthy	Adipose	adult	29234017, 28793995, 32514005, 36992941	TruSeq RNA Library Preparation Kit v2	No	PolyA enriched
GSM2520354	SRR5310511	44	Female	Healthy	Adipose	adult	29234017, 28793995, 32514005, 36992941	TruSeq RNA Library Preparation Kit v2	No	PolyA enriched
GSM2520355	SRR5310512	35	Female	Healthy	Adipose	adult	29234017, 28793995, 32514005, 36992941	TruSeq RNA Library Preparation Kit v2	No	PolyA enriched
GSM2520356	SRR5310513	34	Male	Healthy	Adipose	adult	29234017, 28793995, 32514005, 36992941	TruSeq RNA Library Preparation Kit v2	No	PolyA enriched
GSM2520357	SRR5310514	33	Female	Healthy	Adipose	adult	29234017, 28793995, 32514005, 36992941	TruSeq RNA Library Preparation Kit v2	No	PolyA enriched
GSM2520358	SRR5310515	38	Male	Healthy	Adipose	adult	29234017, 28793995, 32514005, 36992941	TruSeq RNA Library Preparation Kit v2	No	PolyA enriched
GSM2520359	SRR5310516	42	Male	Healthy	Adipose	adult	29234017, 28793995, 32514005, 36992941	TruSeq RNA Library Preparation Kit v2	No	PolyA enriched
GSM2520360	SRR5310517	38	Male	Healthy	Adipose	adult	29234017, 28793995, 32514005, 36992941	TruSeq RNA Library Preparation Kit v2	No	PolyA enriched
GSM2520361	SRR5310518	37	Female	Healthy	Adipose	adult	29234017, 28793995, 32514005, 36992941	TruSeq RNA Library Preparation Kit v2	No	PolyA enriched
GSM2520362	SRR5310519	36	Male	Healthy	Adipose	adult	29234017, 28793995, 32514005, 36992941	TruSeq RNA Library Preparation Kit v2	No	PolyA enriched
GSM2520363	SRR5310520	32	Female	Healthy	Adipose	adult	29234017, 28793995, 32514005, 36992941	TruSeq RNA Library Preparation Kit v2	No	PolyA enriched
GSM2520364	SRR5310521	39	Male	Healthy	Adipose	adult	29234017, 28793995, 32514005, 36992941	TruSeq RNA Library Preparation Kit v2	No	PolyA enriched
GSM2520365	SRR5310522	47	Male	Healthy	Adipose	adult	29234017, 28793995, 32514005, 36992941	TruSeq RNA Library Preparation Kit v2	No	PolyA enriched
GSM2520366	SRR5310523	44	Female	Healthy	Adipose	adult	29234017, 28793995, 32514005, 36992941	TruSeq RNA Library Preparation Kit v2	No	PolyA enriched
GSM2520367	SRR5310524	44	Male	Healthy	Adipose	adult	29234017, 28793995, 32514005, 36992941	TruSeq RNA Library Preparation Kit v2	No	PolyA enriched
GSM2520368	SRR5310525	28	Male	Healthy	Adipose	young	29234017, 28793995, 32514005, 36992941	TruSeq RNA Library Preparation Kit v2	No	PolyA enriched
GSM2520369	SRR5310526	51	Female	Healthy	Adipose	adult	29234017, 28793995, 32514005, 36992941	TruSeq RNA Library Preparation Kit v2	No	PolyA enriched
GSM2520370	SRR5310527	46	Female	Healthy	Adipose	adult	29234017, 28793995, 32514005, 36992941	TruSeq RNA Library Preparation Kit v2	No	PolyA enriched
GSM2520371	SRR5310528	39	Female	Healthy	Adipose	adult	29234017, 28793995, 32514005, 36992941	TruSeq RNA Library Preparation Kit v2	No	PolyA enriched
GSM2520372	SRR5310529	40	Female	Healthy	Adipose	adult	29234017, 28793995, 32514005, 36992941	TruSeq RNA Library Preparation Kit v2	No	PolyA enriched
GSM2520373	SRR5310530	42	Male	Healthy	Adipose	adult	29234017, 28793995, 32514005, 36992941	TruSeq RNA Library Preparation Kit v2	No	PolyA enriched
GSM2520374	SRR5310531	37	Female	Healthy	Adipose	adult	29234017, 28793995, 32514005, 36992941	TruSeq RNA Library Preparation Kit v2	No	PolyA enriched
GSM2520375	SRR5310532	38	Male	Healthy	Adipose	adult	29234017, 28793995, 32514005, 36992941	TruSeq RNA Library Preparation Kit v2	No	PolyA enriched
GSM2520376	SRR5310533	35	Female	Healthy	Adipose	adult	29234017, 28793995, 32514005, 36992941	TruSeq RNA Library Preparation Kit v2	No	PolyA enriched
GSM2520377	SRR5310534	43	Male	Healthy	Adipose	adult	29234017, 28793995, 32514005, 36992941	TruSeq RNA Library Preparation Kit v2	No	PolyA enriched
GSM2520378	SRR5310535	24	Female	Healthy	Adipose	young	29234017, 28793995, 32514005, 36992941	TruSeq RNA Library Preparation Kit v2	No	PolyA enriched
GSM2520379	SRR5310536	43	Female	Healthy	Adipose	adult	29234017, 28793995, 32514005, 36992941	TruSeq RNA Library Preparation Kit v2	No	PolyA enriched
GSM2520380	SRR5310537	38	Female	Healthy	Adipose	adult	29234017, 28793995, 32514005, 36992941	TruSeq RNA Library Preparation Kit v2	No	PolyA enriched
GSM2520381	SRR5310538	38	Male	Healthy	Adipose	adult	29234017, 28793995, 32514005, 36992941	TruSeq RNA Library Preparation Kit v2	No	PolyA enriched
GSM2520382	SRR5310539	37	Female	Healthy	Adipose	adult	29234017, 28793995, 32514005, 36992941	TruSeq RNA Library Preparation Kit v2	No	PolyA enriched
GSM2520383	SRR5310540	35	Female	Healthy	Adipose	adult	29234017, 28793995, 32514005, 36992941	TruSeq RNA Library Preparation Kit v2	No	PolyA enriched
GSM2520384	SRR5310541	38	Female	Healthy	Adipose	adult	29234017, 28793995, 32514005, 36992941	TruSeq RNA Library Preparation Kit v2	No	PolyA enriched
GSM2520385	SRR5310542	39	Female	Healthy	Adipose	adult	29234017, 28793995, 32514005, 36992941	TruSeq RNA Library Preparation Kit v2	No	PolyA enriched
GSM2520386	SRR5310543	44	Female	Healthy	Adipose	adult	29234017, 28793995, 32514005, 36992941	TruSeq RNA Library Preparation Kit v2	No	PolyA enriched
GSM2520387	SRR5310544	35	Female	Healthy	Adipose	adult	29234017, 28793995, 32514005, 36992941	TruSeq RNA Library Preparation Kit v2	No	PolyA enriched
GSM2520388	SRR5310545	34	Male	Healthy	Adipose	adult	29234017, 28793995, 32514005, 36992941	TruSeq RNA Library Preparation Kit v2	No	PolyA enriched
GSM2520389	SRR5310546	33	Female	Healthy	Adipose	adult	29234017, 28793995, 32514005, 36992941	TruSeq RNA Library Preparation Kit v2	No	PolyA enriched
GSM2520390	SRR5310547	42	Female	Healthy	Adipose	adult	29234017, 28793995, 32514005, 36992941	TruSeq RNA Library Preparation Kit v2	No	PolyA enriched
GSM2520391	SRR5310548	35	Male	Healthy	Adipose	adult	29234017, 28793995, 32514005, 36992941	TruSeq RNA Library Preparation Kit v2	No	PolyA enriched
GSM2520392	SRR5310549	49	Male	Healthy	Adipose	adult	29234017, 28793995, 32514005, 36992941	TruSeq RNA Library Preparation Kit v2	No	PolyA enriched
GSM2520393	SRR5310550	46	Male	Healthy	Adipose	adult	29234017, 28793995, 32514005, 36992941	TruSeq RNA Library Preparation Kit v2	No	PolyA enriched
GSM2520394	SRR5310551	50	Female	Healthy	Adipose	adult	29234017, 28793995, 32514005, 36992941	TruSeq RNA Library Preparation Kit v2	No	PolyA enriched
GSM2520395	SRR5310552	40	Male	Healthy	Adipose	adult	29234017, 28793995, 32514005, 36992941	TruSeq RNA Library Preparation Kit v2	No	PolyA enriched
GSM2520396	SRR5310553	38	Male	Healthy	Adipose	adult	29234017, 28793995, 32514005, 36992941	TruSeq RNA Library Preparation Kit v2	No	PolyA enriched
GSM2520397	SRR5310554	42	Male	Healthy	Adipose	adult	29234017, 28793995, 32514005, 36992941	TruSeq RNA Library Preparation Kit v2	No	PolyA enriched
GSM2520398	SRR5310555	38	Male	Healthy	Adipose	adult	29234017, 28793995, 32514005, 36992941	TruSeq RNA Library Preparation Kit v2	No	PolyA enriched
GSM2520399	SRR5310556	37	Female	Healthy	Adipose	adult	29234017, 28793995, 32514005, 36992941	TruSeq RNA Library Preparation Kit v2	No	PolyA enriched
GSM2520400	SRR5310557	36	Male	Healthy	Adipose	adult	29234017, 28793995, 32514005, 36992941	TruSeq RNA Library Preparation Kit v2	No	PolyA enriched
GSM2520401	SRR5310558	43	Male	Healthy	Adipose	adult	29234017, 28793995, 32514005, 36992941	TruSeq RNA Library Preparation Kit v2	No	PolyA enriched
GSM2520402	SRR5310559	32	Female	Healthy	Adipose	adult	29234017, 28793995, 32514005, 36992941	TruSeq RNA Library Preparation Kit v2	No	PolyA enriched
GSM2520403	SRR5310560	39	Male	Healthy	Adipose	adult	29234017, 28793995, 32514005, 36992941	TruSeq RNA Library Preparation Kit v2	No	PolyA enriched
GSM2520404	SRR5310561	47	Male	Healthy	Adipose	adult	29234017, 28793995, 32514005, 36992941	TruSeq RNA Library Preparation Kit v2	No	PolyA enriched
GSM2520405	SRR5310562	44	Female	Healthy	Adipose	adult	29234017, 28793995, 32514005, 36992941	TruSeq RNA Library Preparation Kit v2	No	PolyA enriched
GSM2520406	SRR5310563	44	Male	Healthy	Adipose	adult	29234017, 28793995, 32514005, 36992941	TruSeq RNA Library Preparation Kit v2	No	PolyA enriched
GSM2520407	SRR5310564	28	Male	Healthy	Adipose	young	29234017, 28793995, 32514005, 36992941	TruSeq RNA Library Preparation Kit v2	No	PolyA enriched
GSM2520408	SRR5310565	24	Female	Healthy	Adipose	young	29234017, 28793995, 32514005, 36992941	TruSeq RNA Library Preparation Kit v2	No	PolyA enriched
GSM2520409	SRR5310566	43	Female	Healthy	Adipose	adult	29234017, 28793995, 32514005, 36992941	TruSeq RNA Library Preparation Kit v2	No	PolyA enriched
GSM2520410	SRR5310567	51	Female	Healthy	Adipose	adult	29234017, 28793995, 32514005, 36992941	TruSeq RNA Library Preparation Kit v2	No	PolyA enriched
GSM2520411	SRR5310568	46	Female	Healthy	Adipose	adult	29234017, 28793995, 32514005, 36992941	TruSeq RNA Library Preparation Kit v2	No	PolyA enriched
GSM2520412	SRR5310569	39	Female	Healthy	Adipose	adult	29234017, 28793995, 32514005, 36992941	TruSeq RNA Library Preparation Kit v2	No	PolyA enriched
GSM2520413	SRR5310570	40	Female	Healthy	Adipose	adult	29234017, 28793995, 32514005, 36992941	TruSeq RNA Library Preparation Kit v2	No	PolyA enriched
GSM2520414	SRR5310571	42	Male	Healthy	Adipose	adult	29234017, 28793995, 32514005, 36992941	TruSeq RNA Library Preparation Kit v2	No	PolyA enriched
GSM2520415	SRR5310572	38	Female	Healthy	Adipose	adult	29234017, 28793995, 32514005, 36992941	TruSeq RNA Library Preparation Kit v2	No	PolyA enriched
GSM2520416	SRR5310573	37	Female	Healthy	Adipose	adult	29234017, 28793995, 32514005, 36992941	TruSeq RNA Library Preparation Kit v2	No	PolyA enriched
GSM2520417	SRR5310574	42	Female	Healthy	Adipose	adult	29234017, 28793995, 32514005, 36992941	TruSeq RNA Library Preparation Kit v2	No	PolyA enriched
GSM2520418	SRR5310575	35	Male	Healthy	Adipose	adult	29234017, 28793995, 32514005, 36992941	TruSeq RNA Library Preparation Kit v2	No	PolyA enriched
GSM2520419	SRR5310576	49	Male	Healthy	Adipose	adult	29234017, 28793995, 32514005, 36992941	TruSeq RNA Library Preparation Kit v2	No	PolyA enriched
GSM2520420	SRR5310577	46	Male	Healthy	Adipose	adult	29234017, 28793995, 32514005, 36992941	TruSeq RNA Library Preparation Kit v2	No	PolyA enriched
GSM2520421	SRR5310578	50	Female	Healthy	Adipose	adult	29234017, 28793995, 32514005, 36992941	TruSeq RNA Library Preparation Kit v2	No	PolyA enriched
GSM2520422	SRR5310579	40	Male	Healthy	Adipose	adult	29234017, 28793995, 32514005, 36992941	TruSeq RNA Library Preparation Kit v2	No	PolyA enriched
GSM2520423	SRR5310580	37	Male	Healthy	Adipose	adult	29234017, 28793995, 32514005, 36992941	TruSeq RNA Library Preparation Kit v2	No	PolyA enriched
GSM2520424	SRR5310581	45	Male	Healthy	Adipose	adult	29234017, 28793995, 32514005, 36992941	TruSeq RNA Library Preparation Kit v2	No	PolyA enriched
GSM2520425	SRR5310582	43	Female	Healthy	Adipose	adult	29234017, 28793995, 32514005, 36992941	TruSeq RNA Library Preparation Kit v2	No	PolyA enriched
GSM2520426	SRR5310583	44	Female	Healthy	Adipose	adult	29234017, 28793995, 32514005, 36992941	TruSeq RNA Library Preparation Kit v2	No	PolyA enriched
GSM2520427	SRR5310584	40	Female	Healthy	Adipose	adult	29234017, 28793995, 32514005, 36992941	TruSeq RNA Library Preparation Kit v2	No	PolyA enriched
GSM2520428	SRR5310585	44	Male	Healthy	Adipose	adult	29234017, 28793995, 32514005, 36992941	TruSeq RNA Library Preparation Kit v2	No	PolyA enriched
GSM2520429	SRR5310586	30	Female	Healthy	Adipose	adult	29234017, 28793995, 32514005, 36992941	TruSeq RNA Library Preparation Kit v2	No	PolyA enriched
GSM2520430	SRR5310587	50	Female	Healthy	Adipose	adult	29234017, 28793995, 32514005, 36992941	TruSeq RNA Library Preparation Kit v2	No	PolyA enriched
GSM2520431	SRR5310588	40	Male	Healthy	Adipose	adult	29234017, 28793995, 32514005, 36992941	TruSeq RNA Library Preparation Kit v2	No	PolyA enriched
GSM2520432	SRR5310589	37	Male	Healthy	Adipose	adult	29234017, 28793995, 32514005, 36992941	TruSeq RNA Library Preparation Kit v2	No	PolyA enriched
GSM2520433	SRR5310590	47	Male	Healthy	Adipose	adult	29234017, 28793995, 32514005, 36992941	TruSeq RNA Library Preparation Kit v2	No	PolyA enriched
GSM2520434	SRR5310591	37	Male	Healthy	Adipose	adult	29234017, 28793995, 32514005, 36992941	TruSeq RNA Library Preparation Kit v2	No	PolyA enriched
GSM2520435	SRR5310592	45	Male	Healthy	Adipose	adult	29234017, 28793995, 32514005, 36992941	TruSeq RNA Library Preparation Kit v2	No	PolyA enriched
GSM2520436	SRR5310593	47	Male	Healthy	Adipose	adult	29234017, 28793995, 32514005, 36992941	TruSeq RNA Library Preparation Kit v2	No	PolyA enriched
GSM2520437	SRR5310594	47	Male	Healthy	Adipose	adult	29234017, 28793995, 32514005, 36992941	TruSeq RNA Library Preparation Kit v2	No	PolyA enriched
GSM2520438	SRR5310595	39	Male	Healthy	Adipose	adult	29234017, 28793995, 32514005, 36992941	TruSeq RNA Library Preparation Kit v2	No	PolyA enriched
GSM2520439	SRR5310596	39	Male	Healthy	Adipose	adult	29234017, 28793995, 32514005, 36992941	TruSeq RNA Library Preparation Kit v2	No	PolyA enriched
GSM2520440	SRR5310597	48	Female	Healthy	Adipose	adult	29234017, 28793995, 32514005, 36992941	TruSeq RNA Library Preparation Kit v2	No	PolyA enriched
GSM2520441	SRR5310598	40	Female	Healthy	Adipose	adult	29234017, 28793995, 32514005, 36992941	TruSeq RNA Library Preparation Kit v2	No	PolyA enriched
GSM2520442	SRR5310599	39	Female	Healthy	Adipose	adult	29234017, 28793995, 32514005, 36992941	TruSeq RNA Library Preparation Kit v2	No	PolyA enriched
GSM2520443	SRR5310600	50	Male	Healthy	Adipose	adult	29234017, 28793995, 32514005, 36992941	TruSeq RNA Library Preparation Kit v2	No	PolyA enriched
GSM2520444	SRR5310601	46	Female	Healthy	Adipose	adult	29234017, 28793995, 32514005, 36992941	TruSeq RNA Library Preparation Kit v2	No	PolyA enriched
GSM2520445	SRR5310602	46	Female	Healthy	Adipose	adult	29234017, 28793995, 32514005, 36992941	TruSeq RNA Library Preparation Kit v2	No	PolyA enriched
GSM2520446	SRR5310603	42	Female	Healthy	Adipose	adult	29234017, 28793995, 32514005, 36992941	TruSeq RNA Library Preparation Kit v2	No	PolyA enriched
GSM2520447	SRR5310604	48	Male	Healthy	Adipose	adult	29234017, 28793995, 32514005, 36992941	TruSeq RNA Library Preparation Kit v2	No	PolyA enriched
GSM2520448	SRR5310605	40	Female	Healthy	Adipose	adult	29234017, 28793995, 32514005, 36992941	TruSeq RNA Library Preparation Kit v2	No	PolyA enriched
GSM2520449	SRR5310606	39	Female	Healthy	Adipose	adult	29234017, 28793995, 32514005, 36992941	TruSeq RNA Library Preparation Kit v2	No	PolyA enriched
GSM2520450	SRR5310607	46	Female	Healthy	Adipose	adult	29234017, 28793995, 32514005, 36992941	TruSeq RNA Library Preparation Kit v2	No	PolyA enriched
GSM2520451	SRR5310608	48	Male	Healthy	Adipose	adult	29234017, 28793995, 32514005, 36992941	TruSeq RNA Library Preparation Kit v2	No	PolyA enriched
GSM2520452	SRR5310609	45	Female	Healthy	Adipose	adult	29234017, 28793995, 32514005, 36992941	TruSeq RNA Library Preparation Kit v2	No	PolyA enriched
GSM2520453	SRR5310610	46	Male	Healthy	Adipose	adult	29234017, 28793995, 32514005, 36992941	TruSeq RNA Library Preparation Kit v2	No	PolyA enriched
GSM2520454	SRR5310611	42	Male	Healthy	Adipose	adult	29234017, 28793995, 32514005, 36992941	TruSeq RNA Library Preparation Kit v2	No	PolyA enriched
GSM2520455	SRR5310612	41	Male	Healthy	Adipose	adult	29234017, 28793995, 32514005, 36992941	TruSeq RNA Library Preparation Kit v2	No	PolyA enriched
GSM2520456	SRR5310613	44	Female	Healthy	Adipose	adult	29234017, 28793995, 32514005, 36992941	TruSeq RNA Library Preparation Kit v2	No	PolyA enriched
GSM2520457	SRR5310614	53	Male	Healthy	Adipose	adult	29234017, 28793995, 32514005, 36992941	TruSeq RNA Library Preparation Kit v2	No	PolyA enriched
GSM2520458	SRR5310615	43	Male	Healthy	Adipose	adult	29234017, 28793995, 32514005, 36992941	TruSeq RNA Library Preparation Kit v2	No	PolyA enriched
GSM2520459	SRR5310616	41	Female	Healthy	Adipose	adult	29234017, 28793995, 32514005, 36992941	TruSeq RNA Library Preparation Kit v2	No	PolyA enriched
GSM2520460	SRR5310617	51	Male	Healthy	Adipose	adult	29234017, 28793995, 32514005, 36992941	TruSeq RNA Library Preparation Kit v2	No	PolyA enriched
GSM2520461	SRR5310618	41	Female	Healthy	Adipose	adult	29234017, 28793995, 32514005, 36992941	TruSeq RNA Library Preparation Kit v2	No	PolyA enriched
GSM2520462	SRR5310619	48	Female	Healthy	Adipose	adult	29234017, 28793995, 32514005, 36992941	TruSeq RNA Library Preparation Kit v2	No	PolyA enriched
GSM2520463	SRR5310620	46	Female	Healthy	Adipose	adult	29234017, 28793995, 32514005, 36992941	TruSeq RNA Library Preparation Kit v2	No	PolyA enriched
GSM2520464	SRR5310621	38	Female	Healthy	Adipose	adult	29234017, 28793995, 32514005, 36992941	TruSeq RNA Library Preparation Kit v2	No	PolyA enriched
GSM2520465	SRR5310622	37	Female	Healthy	Adipose	adult	29234017, 28793995, 32514005, 36992941	TruSeq RNA Library Preparation Kit v2	No	PolyA enriched
GSM2520466	SRR5310623	43	Female	Healthy	Adipose	adult	29234017, 28793995, 32514005, 36992941	TruSeq RNA Library Preparation Kit v2	No	PolyA enriched
GSM2520467	SRR5310624	63	Male	Healthy	Adipose	adult	29234017, 28793995, 32514005, 36992941	TruSeq RNA Library Preparation Kit v2	No	PolyA enriched
GSM2520468	SRR5310625	41	Female	Healthy	Adipose	adult	29234017, 28793995, 32514005, 36992941	TruSeq RNA Library Preparation Kit v2	No	PolyA enriched
GSM2520469	SRR5310626	43	Female	Healthy	Adipose	adult	29234017, 28793995, 32514005, 36992941	TruSeq RNA Library Preparation Kit v2	No	PolyA enriched
GSM2520470	SRR5310627	44	Female	Healthy	Adipose	adult	29234017, 28793995, 32514005, 36992941	TruSeq RNA Library Preparation Kit v2	No	PolyA enriched
GSM2520471	SRR5310628	40	Female	Healthy	Adipose	adult	29234017, 28793995, 32514005, 36992941	TruSeq RNA Library Preparation Kit v2	No	PolyA enriched
GSM2520472	SRR5310629	44	Male	Healthy	Adipose	adult	29234017, 28793995, 32514005, 36992941	TruSeq RNA Library Preparation Kit v2	No	PolyA enriched
GSM2520473	SRR5310630	30	Female	Healthy	Adipose	adult	29234017, 28793995, 32514005, 36992941	TruSeq RNA Library Preparation Kit v2	No	PolyA enriched
GSM2520474	SRR5310631	50	Female	Healthy	Adipose	adult	29234017, 28793995, 32514005, 36992941	TruSeq RNA Library Preparation Kit v2	No	PolyA enriched
GSM2520475	SRR5310632	40	Male	Healthy	Adipose	adult	29234017, 28793995, 32514005, 36992941	TruSeq RNA Library Preparation Kit v2	No	PolyA enriched
GSM2520476	SRR5310633	37	Male	Healthy	Adipose	adult	29234017, 28793995, 32514005, 36992941	TruSeq RNA Library Preparation Kit v2	No	PolyA enriched
GSM2520477	SRR5310634	47	Male	Healthy	Adipose	adult	29234017, 28793995, 32514005, 36992941	TruSeq RNA Library Preparation Kit v2	No	PolyA enriched
GSM2520478	SRR5310635	48	Female	Healthy	Adipose	adult	29234017, 28793995, 32514005, 36992941	TruSeq RNA Library Preparation Kit v2	No	PolyA enriched
GSM2520479	SRR5310636	40	Female	Healthy	Adipose	adult	29234017, 28793995, 32514005, 36992941	TruSeq RNA Library Preparation Kit v2	No	PolyA enriched
GSM2520480	SRR5310637	39	Female	Healthy	Adipose	adult	29234017, 28793995, 32514005, 36992941	TruSeq RNA Library Preparation Kit v2	No	PolyA enriched
GSM2520481	SRR5310638	50	Male	Healthy	Adipose	adult	29234017, 28793995, 32514005, 36992941	TruSeq RNA Library Preparation Kit v2	No	PolyA enriched
GSM2520482	SRR5310639	46	Female	Healthy	Adipose	adult	29234017, 28793995, 32514005, 36992941	TruSeq RNA Library Preparation Kit v2	No	PolyA enriched
GSM2520483	SRR5310640	46	Female	Healthy	Adipose	adult	29234017, 28793995, 32514005, 36992941	TruSeq RNA Library Preparation Kit v2	No	PolyA enriched
GSM2520484	SRR5310641	42	Female	Healthy	Adipose	adult	29234017, 28793995, 32514005, 36992941	TruSeq RNA Library Preparation Kit v2	No	PolyA enriched
GSM2520485	SRR5310642	48	Male	Healthy	Adipose	adult	29234017, 28793995, 32514005, 36992941	TruSeq RNA Library Preparation Kit v2	No	PolyA enriched
GSM2520486	SRR5310643	40	Female	Healthy	Adipose	adult	29234017, 28793995, 32514005, 36992941	TruSeq RNA Library Preparation Kit v2	No	PolyA enriched
GSM2520487	SRR5310644	39	Female	Healthy	Adipose	adult	29234017, 28793995, 32514005, 36992941	TruSeq RNA Library Preparation Kit v2	No	PolyA enriched
GSM2520488	SRR5310645	46	Female	Healthy	Adipose	adult	29234017, 28793995, 32514005, 36992941	TruSeq RNA Library Preparation Kit v2	No	PolyA enriched
GSM2520489	SRR5310646	48	Male	Healthy	Adipose	adult	29234017, 28793995, 32514005, 36992941	TruSeq RNA Library Preparation Kit v2	No	PolyA enriched
GSM2520490	SRR5310647	45	Female	Healthy	Adipose	adult	29234017, 28793995, 32514005, 36992941	TruSeq RNA Library Preparation Kit v2	No	PolyA enriched
GSM2520491	SRR5310648	46	Male	Healthy	Adipose	adult	29234017, 28793995, 32514005, 36992941	TruSeq RNA Library Preparation Kit v2	No	PolyA enriched
GSM2520492	SRR5310649	42	Male	Healthy	Adipose	adult	29234017, 28793995, 32514005, 36992941	TruSeq RNA Library Preparation Kit v2	No	PolyA enriched
GSM2520493	SRR5310650	41	Male	Healthy	Adipose	adult	29234017, 28793995, 32514005, 36992941	TruSeq RNA Library Preparation Kit v2	No	PolyA enriched
GSM2520494	SRR5310651	44	Female	Healthy	Adipose	adult	29234017, 28793995, 32514005, 36992941	TruSeq RNA Library Preparation Kit v2	No	PolyA enriched
GSM2520495	SRR5310652	53	Male	Healthy	Adipose	adult	29234017, 28793995, 32514005, 36992941	TruSeq RNA Library Preparation Kit v2	No	PolyA enriched
GSM2520496	SRR5310653	43	Male	Healthy	Adipose	adult	29234017, 28793995, 32514005, 36992941	TruSeq RNA Library Preparation Kit v2	No	PolyA enriched
GSM2520497	SRR5310654	41	Female	Healthy	Adipose	adult	29234017, 28793995, 32514005, 36992941	TruSeq RNA Library Preparation Kit v2	No	PolyA enriched
GSM2520498	SRR5310655	51	Male	Healthy	Adipose	adult	29234017, 28793995, 32514005, 36992941	TruSeq RNA Library Preparation Kit v2	No	PolyA enriched
GSM2520499	SRR5310656	41	Female	Healthy	Adipose	adult	29234017, 28793995, 32514005, 36992941	TruSeq RNA Library Preparation Kit v2	No	PolyA enriched
GSM2520500	SRR5310657	48	Female	Healthy	Adipose	adult	29234017, 28793995, 32514005, 36992941	TruSeq RNA Library Preparation Kit v2	No	PolyA enriched
GSM2520501	SRR5310658	46	Female	Healthy	Adipose	adult	29234017, 28793995, 32514005, 36992941	TruSeq RNA Library Preparation Kit v2	No	PolyA enriched
GSM2520502	SRR5310659	38	Female	Healthy	Adipose	adult	29234017, 28793995, 32514005, 36992941	TruSeq RNA Library Preparation Kit v2	No	PolyA enriched
GSM2520503	SRR5310660	37	Female	Healthy	Adipose	adult	29234017, 28793995, 32514005, 36992941	TruSeq RNA Library Preparation Kit v2	No	PolyA enriched
GSM2520504	SRR5310661	43	Female	Healthy	Adipose	adult	29234017, 28793995, 32514005, 36992941	TruSeq RNA Library Preparation Kit v2	No	PolyA enriched
GSM2520505	SRR5310662	63	Male	Healthy	Adipose	adult	29234017, 28793995, 32514005, 36992941	TruSeq RNA Library Preparation Kit v2	No	PolyA enriched
GSM2520506	SRR5310663	41	Female	Healthy	Adipose	adult	29234017, 28793995, 32514005, 36992941	TruSeq RNA Library Preparation Kit v2	No	PolyA enriched
GSM2520507	SRR5310664	54	Female	Healthy	Adipose	adult	29234017, 28793995, 32514005, 36992941	TruSeq RNA Library Preparation Kit v2	No	PolyA enriched
GSM2520508	SRR5310665	46	Male	Healthy	Adipose	adult	29234017, 28793995, 32514005, 36992941	TruSeq RNA Library Preparation Kit v2	No	PolyA enriched
GSM2520509	SRR5310666	36	Female	Healthy	Adipose	adult	29234017, 28793995, 32514005, 36992941	TruSeq RNA Library Preparation Kit v2	No	PolyA enriched
GSM2520510	SRR5310667	49	Female	Healthy	Adipose	adult	29234017, 28793995, 32514005, 36992941	TruSeq RNA Library Preparation Kit v2	No	PolyA enriched
GSM2520511	SRR5310668	51	Female	Healthy	Adipose	adult	29234017, 28793995, 32514005, 36992941	TruSeq RNA Library Preparation Kit v2	No	PolyA enriched
GSM2520512	SRR5310669	45	Male	Healthy	Adipose	adult	29234017, 28793995, 32514005, 36992941	TruSeq RNA Library Preparation Kit v2	No	PolyA enriched
GSM2520513	SRR5310670	35	Female	Healthy	Adipose	adult	29234017, 28793995, 32514005, 36992941	TruSeq RNA Library Preparation Kit v2	No	PolyA enriched
GSM2520514	SRR5310671	52	Female	Healthy	Adipose	adult	29234017, 28793995, 32514005, 36992941	TruSeq RNA Library Preparation Kit v2	No	PolyA enriched
GSM2520515	SRR5310672	36	Female	Healthy	Adipose	adult	29234017, 28793995, 32514005, 36992941	TruSeq RNA Library Preparation Kit v2	No	PolyA enriched
GSM2520516	SRR5310673	51	Female	Healthy	Adipose	adult	29234017, 28793995, 32514005, 36992941	TruSeq RNA Library Preparation Kit v2	No	PolyA enriched
GSM2520517	SRR5310674	39	Female	Healthy	Adipose	adult	29234017, 28793995, 32514005, 36992941	TruSeq RNA Library Preparation Kit v2	No	PolyA enriched
GSM2520518	SRR5310675	56	Male	Healthy	Adipose	adult	29234017, 28793995, 32514005, 36992941	TruSeq RNA Library Preparation Kit v2	No	PolyA enriched
GSM2520519	SRR5310676	49	Female	Healthy	Adipose	adult	29234017, 28793995, 32514005, 36992941	TruSeq RNA Library Preparation Kit v2	No	PolyA enriched
GSM2520520	SRR5310677	40	Female	Healthy	Adipose	adult	29234017, 28793995, 32514005, 36992941	TruSeq RNA Library Preparation Kit v2	No	PolyA enriched
GSM2520521	SRR5310678	46	Male	Healthy	Adipose	adult	29234017, 28793995, 32514005, 36992941	TruSeq RNA Library Preparation Kit v2	No	PolyA enriched
GSM2520522	SRR5310679	54	Female	Healthy	Adipose	adult	29234017, 28793995, 32514005, 36992941	TruSeq RNA Library Preparation Kit v2	No	PolyA enriched
GSM2520523	SRR5310680	46	Male	Healthy	Adipose	adult	29234017, 28793995, 32514005, 36992941	TruSeq RNA Library Preparation Kit v2	No	PolyA enriched
GSM2520524	SRR5310681	36	Female	Healthy	Adipose	adult	29234017, 28793995, 32514005, 36992941	TruSeq RNA Library Preparation Kit v2	No	PolyA enriched
GSM2520525	SRR5310682	49	Female	Healthy	Adipose	adult	29234017, 28793995, 32514005, 36992941	TruSeq RNA Library Preparation Kit v2	No	PolyA enriched
GSM2520526	SRR5310683	51	Female	Healthy	Adipose	adult	29234017, 28793995, 32514005, 36992941	TruSeq RNA Library Preparation Kit v2	No	PolyA enriched
GSM2520527	SRR5310684	45	Male	Healthy	Adipose	adult	29234017, 28793995, 32514005, 36992941	TruSeq RNA Library Preparation Kit v2	No	PolyA enriched
GSM2520528	SRR5310685	35	Female	Healthy	Adipose	adult	29234017, 28793995, 32514005, 36992941	TruSeq RNA Library Preparation Kit v2	No	PolyA enriched
GSM2520529	SRR5310686	52	Female	Healthy	Adipose	adult	29234017, 28793995, 32514005, 36992941	TruSeq RNA Library Preparation Kit v2	No	PolyA enriched
GSM2520530	SRR5310687	36	Female	Healthy	Adipose	adult	29234017, 28793995, 32514005, 36992941	TruSeq RNA Library Preparation Kit v2	No	PolyA enriched
GSM2520531	SRR5310688	51	Female	Healthy	Adipose	adult	29234017, 28793995, 32514005, 36992941	TruSeq RNA Library Preparation Kit v2	No	PolyA enriched
GSM2520532	SRR5310689	39	Female	Healthy	Adipose	adult	29234017, 28793995, 32514005, 36992941	TruSeq RNA Library Preparation Kit v2	No	PolyA enriched
GSM2520533	SRR5310690	56	Male	Healthy	Adipose	adult	29234017, 28793995, 32514005, 36992941	TruSeq RNA Library Preparation Kit v2	No	PolyA enriched
GSM2520534	SRR5310691	49	Female	Healthy	Adipose	adult	29234017, 28793995, 32514005, 36992941	TruSeq RNA Library Preparation Kit v2	No	PolyA enriched
GSM2520535	SRR5310692	40	Female	Healthy	Adipose	adult	29234017, 28793995, 32514005, 36992941	TruSeq RNA Library Preparation Kit v2	No	PolyA enriched
GSM2520536	SRR5310693	46	Male	Healthy	Adipose	adult	29234017, 28793995, 32514005, 36992941	TruSeq RNA Library Preparation Kit v2	No	PolyA enriched
GSM2520537	SRR5310694	29	Female	Healthy	Adipose	young	29234017, 28793995, 32514005, 36992941	TruSeq RNA Library Preparation Kit v2	No	PolyA enriched
GSM2520538	SRR5310695	29	Female	Healthy	Adipose	young	29234017, 28793995, 32514005, 36992941	TruSeq RNA Library Preparation Kit v2	No	PolyA enriched
GSM2099976	SRR3304509	55	Female	Healthy	BloodErythroblasts	adult	28017796, 33362275	TruSeq RNA Library Preparation Kit v2	No	PolyA enriched
GSM2099985	SRR3304518	61	Male	Healthy	BloodErythroblasts	adult	28017796, 33362275	TruSeq RNA Library Preparation Kit v2	No	PolyA enriched
GSM2099987	SRR3304520	59	Female	Healthy	BloodErythroblasts	adult	28017796, 33362275	TruSeq RNA Library Preparation Kit v2	No	PolyA enriched
GSM2099990	SRR3304523	53	Male	Healthy	BloodErythroblasts	adult	28017796, 33362275	TruSeq RNA Library Preparation Kit v2	No	PolyA enriched
GSM2099993	SRR3304526	59	Female	Healthy	BloodErythroblasts	adult	28017796, 33362275	TruSeq RNA Library Preparation Kit v2	No	PolyA enriched
GSM2099996	SRR3304529	46	Female	Healthy	BloodErythroblasts	adult	28017796, 33362275	TruSeq RNA Library Preparation Kit v2	No	PolyA enriched
GSM2100004	SRR3304537	57	Female	Healthy	BloodErythroblasts	adult	28017796, 33362275	TruSeq RNA Library Preparation Kit v2	No	PolyA enriched
GSM2100005	SRR3304538	54	Female	Healthy	BloodErythroblasts	adult	28017796, 33362275	TruSeq RNA Library Preparation Kit v2	No	PolyA enriched
GSM2100014	SRR3304547	70	Female	Healthy	BloodErythroblasts	old	28017796, 33362275	TruSeq RNA Library Preparation Kit v2	No	PolyA enriched
GSM2100020	SRR3304553	68	Male	Healthy	BloodErythroblasts	adult	28017796, 33362275	TruSeq RNA Library Preparation Kit v2	No	PolyA enriched
GSM2100023	SRR3304556	51	Female	Healthy	BloodErythroblasts	adult	28017796, 33362275	TruSeq RNA Library Preparation Kit v2	No	PolyA enriched
GSM2100046	SRR3304579	52	Female	Healthy	BloodErythroblasts	adult	28017796, 33362275	TruSeq RNA Library Preparation Kit v2	No	PolyA enriched
GSM2100055	SRR3304588	65	Male	Healthy	BloodErythroblasts	adult	28017796, 33362275	TruSeq RNA Library Preparation Kit v2	No	PolyA enriched
GSM2100058	SRR3304591	66	Female	Healthy	BloodErythroblasts	adult	28017796, 33362275	TruSeq RNA Library Preparation Kit v2	No	PolyA enriched
GSM2100064	SRR3304597	70	Female	Healthy	BloodActivated T-Cells	old	28017796, 33362275	TruSeq RNA Library Preparation Kit v2	No	PolyA enriched
GSM2100069	SRR3304602	73	Female	Healthy	BloodErythroblasts	old	28017796, 33362275	TruSeq RNA Library Preparation Kit v2	No	PolyA enriched
GSM2100072	SRR3304605	57	Male	Healthy	BloodErythroblasts	adult	28017796, 33362275	TruSeq RNA Library Preparation Kit v2	No	PolyA enriched
GSM2100083	SRR3304616	41	Female	Healthy	BloodErythroblasts	adult	28017796, 33362275	TruSeq RNA Library Preparation Kit v2	No	PolyA enriched
GSM2100089	SRR3304622	59	Male	Healthy	BloodErythroblasts	adult	28017796, 33362275	TruSeq RNA Library Preparation Kit v2	No	PolyA enriched
GSM2100092	SRR3304625	64	Male	Healthy	BloodActivated T-Cells	adult	28017796, 33362275	TruSeq RNA Library Preparation Kit v2	No	PolyA enriched
GSM2100099	SRR3304632	70	Male	Healthy	BloodErythroblasts	old	28017796, 33362275	TruSeq RNA Library Preparation Kit v2	No	PolyA enriched
GSM2100105	SRR3304638	47	Female	Healthy	BloodErythroblasts	adult	28017796, 33362275	TruSeq RNA Library Preparation Kit v2	No	PolyA enriched
GSM2100111	SRR3304644	48	Female	Healthy	BloodErythroblasts	adult	28017796, 33362275	TruSeq RNA Library Preparation Kit v2	No	PolyA enriched
GSM2100114	SRR3304647	48	Male	Healthy	BloodActivated T-Cells	adult	28017796, 33362275	TruSeq RNA Library Preparation Kit v2	No	PolyA enriched
GSM2100119	SRR3304652	48	Female	Healthy	BloodErythroblasts	adult	28017796, 33362275	TruSeq RNA Library Preparation Kit v2	No	PolyA enriched
GSM2100125	SRR3304658	50	Male	Healthy	BloodErythroblasts	adult	28017796, 33362275	TruSeq RNA Library Preparation Kit v2	No	PolyA enriched
GSM2100131	SRR3304664	41	Male	Healthy	BloodErythroblasts	adult	28017796, 33362275	TruSeq RNA Library Preparation Kit v2	No	PolyA enriched
GSM2100137	SRR3304670	54	Male	Healthy	BloodErythroblasts	adult	28017796, 33362275	TruSeq RNA Library Preparation Kit v2	No	PolyA enriched
GSM2100140	SRR3304673	56	Male	Healthy	BloodErythroblasts	adult	28017796, 33362275	TruSeq RNA Library Preparation Kit v2	No	PolyA enriched
GSM2100149	SRR3304682	59	Female	Healthy	BloodErythroblasts	adult	28017796, 33362275	TruSeq RNA Library Preparation Kit v2	No	PolyA enriched
GSM2100152	SRR3304685	64	Male	Healthy	BloodErythroblasts	adult	28017796, 33362275	TruSeq RNA Library Preparation Kit v2	No	PolyA enriched
GSM2100161	SRR3304694	58	Female	Healthy	BloodErythroblasts	adult	28017796, 33362275	TruSeq RNA Library Preparation Kit v2	No	PolyA enriched
GSM2100173	SRR3304706	61	Female	Healthy	BloodErythroblasts	adult	28017796, 33362275	TruSeq RNA Library Preparation Kit v2	No	PolyA enriched
GSM2100176	SRR3304709	38	Female	Healthy	BloodErythroblasts	adult	28017796, 33362275	TruSeq RNA Library Preparation Kit v2	No	PolyA enriched
GSM2100179	SRR3304712	65	Male	Healthy	BloodErythroblasts	adult	28017796, 33362275	TruSeq RNA Library Preparation Kit v2	No	PolyA enriched
GSM2100188	SRR3304721	66	Female	Healthy	BloodErythroblasts	adult	28017796, 33362275	TruSeq RNA Library Preparation Kit v2	No	PolyA enriched
GSM2100191	SRR3304724	65	Male	Healthy	BloodErythroblasts	adult	28017796, 33362275	TruSeq RNA Library Preparation Kit v2	No	PolyA enriched
GSM2100194	SRR3304727	60	Male	Healthy	BloodErythroblasts	adult	28017796, 33362275	TruSeq RNA Library Preparation Kit v2	No	PolyA enriched
GSM2100199	SRR3304732	41	Female	Healthy	BloodErythroblasts	adult	28017796, 33362275	TruSeq RNA Library Preparation Kit v2	No	PolyA enriched
GSM2100211	SRR3304744	62	Female	Healthy	BloodErythroblasts	adult	28017796, 33362275	TruSeq RNA Library Preparation Kit v2	No	PolyA enriched
GSM2100217	SRR3304750	60	Female	Healthy	BloodErythroblasts	adult	28017796, 33362275	TruSeq RNA Library Preparation Kit v2	No	PolyA enriched
GSM2100223	SRR3304756	64	Female	Healthy	BloodErythroblasts	adult	28017796, 33362275	TruSeq RNA Library Preparation Kit v2	No	PolyA enriched
GSM2100226	SRR3304759	55	Female	Healthy	BloodErythroblasts	adult	28017796, 33362275	TruSeq RNA Library Preparation Kit v2	No	PolyA enriched
GSM2100235	SRR3304768	55	Female	Healthy	BloodErythroblasts	adult	28017796, 33362275	TruSeq RNA Library Preparation Kit v2	No	PolyA enriched
GSM2100238	SRR3304771	53	Female	Healthy	BloodErythroblasts	adult	28017796, 33362275	TruSeq RNA Library Preparation Kit v2	No	PolyA enriched
GSM2100241	SRR3304774	63	Male	Healthy	BloodErythroblasts	adult	28017796, 33362275	TruSeq RNA Library Preparation Kit v2	No	PolyA enriched
GSM2100247	SRR3304780	61	Male	Healthy	BloodErythroblasts	adult	28017796, 33362275	TruSeq RNA Library Preparation Kit v2	No	PolyA enriched
GSM2100250	SRR3304783	68	Female	Healthy	BloodErythroblasts	adult	28017796, 33362275	TruSeq RNA Library Preparation Kit v2	No	PolyA enriched
GSM2100253	SRR3304786	62	Female	Healthy	BloodErythroblasts	adult	28017796, 33362275	TruSeq RNA Library Preparation Kit v2	No	PolyA enriched
GSM2100259	SRR3304792	65	Female	Healthy	BloodErythroblasts	adult	28017796, 33362275	TruSeq RNA Library Preparation Kit v2	No	PolyA enriched
GSM3447392	SRR8113052	30	Female	Healthy	BloodPBMC	adult	30683697	TruSeq RNA Library Preparation Kit v2	No	PolyA enriched
GSM3447395	SRR8113055	27	Male	Healthy	BloodPBMC	young	30683697	TruSeq RNA Library Preparation Kit v2	No	PolyA enriched
GSM3447396	SRR8113056	27	Male	Healthy	BloodPBMC	young	30683697	TruSeq RNA Library Preparation Kit v2	No	PolyA enriched
GSM3447399	SRR8113059	54	Female	Healthy	BloodPBMC	adult	30683697	TruSeq RNA Library Preparation Kit v2	No	PolyA enriched
GSM3447400	SRR8113060	35	Female	Healthy	BloodPBMC	adult	30683697	TruSeq RNA Library Preparation Kit v2	No	PolyA enriched
GSM3447401	SRR8113061	35	Female	Healthy	BloodPBMC	adult	30683697	TruSeq RNA Library Preparation Kit v2	No	PolyA enriched
GSM3447402	SRR8113062	35	Female	Healthy	BloodPBMC	adult	30683697	TruSeq RNA Library Preparation Kit v2	No	PolyA enriched
GSM3447403	SRR8113063	24	Female	Healthy	BloodPBMC	young	30683697	TruSeq RNA Library Preparation Kit v2	No	PolyA enriched
GSM3447404	SRR8113064	24	Female	Healthy	BloodPBMC	young	30683697	TruSeq RNA Library Preparation Kit v2	No	PolyA enriched
GSM3447405	SRR8113065	38	Male	Healthy	BloodPBMC	adult	30683697	TruSeq RNA Library Preparation Kit v2	No	PolyA enriched
GSM3447407	SRR8113067	38	Male	Healthy	BloodPBMC	adult	30683697	TruSeq RNA Library Preparation Kit v2	No	PolyA enriched
GSM3447408	SRR8113068	55	Female	Healthy	BloodPBMC	adult	30683697	TruSeq RNA Library Preparation Kit v2	No	PolyA enriched
GSM3447409	SRR8113069	55	Female	Healthy	BloodPBMC	adult	30683697	TruSeq RNA Library Preparation Kit v2	No	PolyA enriched
GSM3447412	SRR8113072	51	Female	Healthy	BloodPBMC	adult	30683697	TruSeq RNA Library Preparation Kit v2	No	PolyA enriched
GSM3447413	SRR8113073	48	Female	Healthy	BloodPBMC	adult	30683697	TruSeq RNA Library Preparation Kit v2	No	PolyA enriched
GSM3447414	SRR8113074	48	Female	Healthy	BloodPBMC	adult	30683697	TruSeq RNA Library Preparation Kit v2	No	PolyA enriched
GSM3447415	SRR8113075	46	Male	Healthy	BloodPBMC	adult	30683697	TruSeq RNA Library Preparation Kit v2	No	PolyA enriched
GSM3447418	SRR8113078	48	Female	Healthy	BloodPBMC	adult	30683697	TruSeq RNA Library Preparation Kit v2	No	PolyA enriched
GSM3447420	SRR8113080	36	Female	Healthy	BloodPBMC	adult	30683697	TruSeq RNA Library Preparation Kit v2	No	PolyA enriched
GSM3447421	SRR8113081	36	Female	Healthy	BloodPBMC	adult	30683697	TruSeq RNA Library Preparation Kit v2	No	PolyA enriched
GSM3447422	SRR8113082	36	Female	Healthy	BloodPBMC	adult	30683697	TruSeq RNA Library Preparation Kit v2	No	PolyA enriched
GSM3447424	SRR8113084	28	Female	Healthy	BloodPBMC	young	30683697	TruSeq RNA Library Preparation Kit v2	No	PolyA enriched
GSM3447425	SRR8113085	24	Female	Healthy	BloodPBMC	young	30683697	TruSeq RNA Library Preparation Kit v2	No	PolyA enriched
GSM3447426	SRR8113086	24	Female	Healthy	BloodPBMC	young	30683697	TruSeq RNA Library Preparation Kit v2	No	PolyA enriched
GSM3447427	SRR8113087	24	Female	Healthy	BloodPBMC	young	30683697	TruSeq RNA Library Preparation Kit v2	No	PolyA enriched
GSM3447428	SRR8113088	31	Female	Healthy	BloodPBMC	adult	30683697	TruSeq RNA Library Preparation Kit v2	No	PolyA enriched
GSM3447429	SRR8113089	31	Female	Healthy	BloodPBMC	adult	30683697	TruSeq RNA Library Preparation Kit v2	No	PolyA enriched
GSM3447430	SRR8113090	36	Male	Healthy	BloodPBMC	adult	30683697	TruSeq RNA Library Preparation Kit v2	No	PolyA enriched
GSM3447431	SRR8113091	36	Male	Healthy	BloodPBMC	adult	30683697	TruSeq RNA Library Preparation Kit v2	No	PolyA enriched
GSM3447432	SRR8113092	36	Male	Healthy	BloodPBMC	adult	30683697	TruSeq RNA Library Preparation Kit v2	No	PolyA enriched
GSM3447433	SRR8113093	35	Female	Healthy	BloodPBMC	adult	30683697	TruSeq RNA Library Preparation Kit v2	No	PolyA enriched
GSM3447434	SRR8113094	35	Female	Healthy	BloodPBMC	adult	30683697	TruSeq RNA Library Preparation Kit v2	No	PolyA enriched
GSM3447435	SRR8113095	29	Female	Healthy	BloodPBMC	young	30683697	TruSeq RNA Library Preparation Kit v2	No	PolyA enriched
GSM3447436	SRR8113096	29	Female	Healthy	BloodPBMC	young	30683697	TruSeq RNA Library Preparation Kit v2	No	PolyA enriched
GSM3447437	SRR8113097	29	Female	Healthy	BloodPBMC	young	30683697	TruSeq RNA Library Preparation Kit v2	No	PolyA enriched
GSM3447438	SRR8113098	56	Female	Healthy	BloodPBMC	adult	30683697	TruSeq RNA Library Preparation Kit v2	No	PolyA enriched
GSM3447439	SRR8113099	56	Female	Healthy	BloodPBMC	adult	30683697	TruSeq RNA Library Preparation Kit v2	No	PolyA enriched
GSM3447440	SRR8113100	40	Female	Healthy	BloodPBMC	adult	30683697	TruSeq RNA Library Preparation Kit v2	No	PolyA enriched
GSM3447442	SRR8113102	40	Female	Healthy	BloodPBMC	adult	30683697	TruSeq RNA Library Preparation Kit v2	No	PolyA enriched
GSM3447445	SRR8113105	58	Female	Healthy	BloodPBMC	adult	30683697	TruSeq RNA Library Preparation Kit v2	No	PolyA enriched
GSM3447446	SRR8113106	58	Female	Healthy	BloodPBMC	adult	30683697	TruSeq RNA Library Preparation Kit v2	No	PolyA enriched
GSM3447447	SRR8113107	58	Female	Healthy	BloodPBMC	adult	30683697	TruSeq RNA Library Preparation Kit v2	No	PolyA enriched
GSM3447448	SRR8113108	54	Female	Healthy	BloodPBMC	adult	30683697	TruSeq RNA Library Preparation Kit v2	No	PolyA enriched
GSM3447449	SRR8113109	54	Female	Healthy	BloodPBMC	adult	30683697	TruSeq RNA Library Preparation Kit v2	No	PolyA enriched
GSM3447450	SRR8113110	42	Female	Healthy	BloodPBMC	adult	30683697	TruSeq RNA Library Preparation Kit v2	No	PolyA enriched
GSM3447451	SRR8113111	42	Female	Healthy	BloodPBMC	adult	30683697	TruSeq RNA Library Preparation Kit v2	No	PolyA enriched
GSM3447452	SRR8113112	42	Female	Healthy	BloodPBMC	adult	30683697	TruSeq RNA Library Preparation Kit v2	No	PolyA enriched
GSM3447453	SRR8113113	42	Female	Healthy	BloodPBMC	adult	30683697	TruSeq RNA Library Preparation Kit v2	No	PolyA enriched
GSM3447454	SRR8113114	42	Female	Healthy	BloodPBMC	adult	30683697	TruSeq RNA Library Preparation Kit v2	No	PolyA enriched
GSM3447455	SRR8113115	57	Female	Healthy	BloodPBMC	adult	30683697	TruSeq RNA Library Preparation Kit v2	No	PolyA enriched
GSM3447456	SRR8113116	57	Female	Healthy	BloodPBMC	adult	30683697	TruSeq RNA Library Preparation Kit v2	No	PolyA enriched
GSM3447457	SRR8113117	57	Female	Healthy	BloodPBMC	adult	30683697	TruSeq RNA Library Preparation Kit v2	No	PolyA enriched
GSM3447458	SRR8113118	49	Female	Healthy	BloodPBMC	adult	30683697	TruSeq RNA Library Preparation Kit v2	No	PolyA enriched
GSM3447459	SRR8113119	49	Female	Healthy	BloodPBMC	adult	30683697	TruSeq RNA Library Preparation Kit v2	No	PolyA enriched
GSM3447460	SRR8113120	25	Female	Healthy	BloodPBMC	young	30683697	TruSeq RNA Library Preparation Kit v2	No	PolyA enriched
GSM3447463	SRR8113123	28	Female	Healthy	BloodPBMC	young	30683697	TruSeq RNA Library Preparation Kit v2	No	PolyA enriched
GSM3447464	SRR8113124	28	Female	Healthy	BloodPBMC	young	30683697	TruSeq RNA Library Preparation Kit v2	No	PolyA enriched
GSM3447465	SRR8113125	30	Female	Healthy	BloodPBMC	adult	30683697	TruSeq RNA Library Preparation Kit v2	No	PolyA enriched
GSM3447469	SRR8113129	27	Male	Healthy	BloodPBMC	young	30683697	TruSeq RNA Library Preparation Kit v2	No	PolyA enriched
GSM3447470	SRR8113130	27	Male	Healthy	BloodPBMC	young	30683697	TruSeq RNA Library Preparation Kit v2	No	PolyA enriched
GSM3447471	SRR8113131	27	Male	Healthy	BloodPBMC	young	30683697	TruSeq RNA Library Preparation Kit v2	No	PolyA enriched
GSM3447472	SRR8113132	54	Female	Healthy	BloodPBMC	adult	30683697	TruSeq RNA Library Preparation Kit v2	No	PolyA enriched
GSM3447473	SRR8113133	54	Female	Healthy	BloodPBMC	adult	30683697	TruSeq RNA Library Preparation Kit v2	No	PolyA enriched
GSM3447474	SRR8113134	35	Female	Healthy	BloodPBMC	adult	30683697	TruSeq RNA Library Preparation Kit v2	No	PolyA enriched
GSM3447475	SRR8113135	35	Female	Healthy	BloodPBMC	adult	30683697	TruSeq RNA Library Preparation Kit v2	No	PolyA enriched
GSM3447476	SRR8113136	35	Female	Healthy	BloodPBMC	adult	30683697	TruSeq RNA Library Preparation Kit v2	No	PolyA enriched
GSM3447477	SRR8113137	24	Female	Healthy	BloodPBMC	young	30683697	TruSeq RNA Library Preparation Kit v2	No	PolyA enriched
GSM3447478	SRR8113138	24	Female	Healthy	BloodPBMC	young	30683697	TruSeq RNA Library Preparation Kit v2	No	PolyA enriched
GSM3447479	SRR8113139	38	Male	Healthy	BloodPBMC	adult	30683697	TruSeq RNA Library Preparation Kit v2	No	PolyA enriched
GSM3447480	SRR8113140	38	Male	Healthy	BloodPBMC	adult	30683697	TruSeq RNA Library Preparation Kit v2	No	PolyA enriched
GSM3447481	SRR8113141	38	Male	Healthy	BloodPBMC	adult	30683697	TruSeq RNA Library Preparation Kit v2	No	PolyA enriched
GSM3447482	SRR8113142	55	Female	Healthy	BloodPBMC	adult	30683697	TruSeq RNA Library Preparation Kit v2	No	PolyA enriched
GSM3447483	SRR8113143	55	Female	Healthy	BloodPBMC	adult	30683697	TruSeq RNA Library Preparation Kit v2	No	PolyA enriched
GSM3447485	SRR8113145	51	Female	Healthy	BloodPBMC	adult	30683697	TruSeq RNA Library Preparation Kit v2	No	PolyA enriched
GSM3447486	SRR8113146	51	Female	Healthy	BloodPBMC	adult	30683697	TruSeq RNA Library Preparation Kit v2	No	PolyA enriched
GSM3447487	SRR8113147	48	Female	Healthy	BloodPBMC	adult	30683697	TruSeq RNA Library Preparation Kit v2	No	PolyA enriched
GSM3447488	SRR8113148	48	Female	Healthy	BloodPBMC	adult	30683697	TruSeq RNA Library Preparation Kit v2	No	PolyA enriched
GSM3447489	SRR8113149	46	Male	Healthy	BloodPBMC	adult	30683697	TruSeq RNA Library Preparation Kit v2	No	PolyA enriched
GSM3447490	SRR8113150	46	Male	Healthy	BloodPBMC	adult	30683697	TruSeq RNA Library Preparation Kit v2	No	PolyA enriched
GSM3447492	SRR8113152	48	Female	Healthy	BloodPBMC	adult	30683697	TruSeq RNA Library Preparation Kit v2	No	PolyA enriched
GSM3447493	SRR8113153	48	Female	Healthy	BloodPBMC	adult	30683697	TruSeq RNA Library Preparation Kit v2	No	PolyA enriched
GSM3447494	SRR8113154	36	Female	Healthy	BloodPBMC	adult	30683697	TruSeq RNA Library Preparation Kit v2	No	PolyA enriched
GSM3447495	SRR8113155	36	Female	Healthy	BloodPBMC	adult	30683697	TruSeq RNA Library Preparation Kit v2	No	PolyA enriched
GSM3447496	SRR8113156	36	Female	Healthy	BloodPBMC	adult	30683697	TruSeq RNA Library Preparation Kit v2	No	PolyA enriched
GSM3447497	SRR8113157	28	Female	Healthy	BloodPBMC	young	30683697	TruSeq RNA Library Preparation Kit v2	No	PolyA enriched
GSM3447498	SRR8113158	28	Female	Healthy	BloodPBMC	young	30683697	TruSeq RNA Library Preparation Kit v2	No	PolyA enriched
GSM3447499	SRR8113159	24	Female	Healthy	BloodPBMC	young	30683697	TruSeq RNA Library Preparation Kit v2	No	PolyA enriched
GSM3447500	SRR8113160	24	Female	Healthy	BloodPBMC	young	30683697	TruSeq RNA Library Preparation Kit v2	No	PolyA enriched
GSM3447501	SRR8113161	24	Female	Healthy	BloodPBMC	young	30683697	TruSeq RNA Library Preparation Kit v2	No	PolyA enriched
GSM3447502	SRR8113162	31	Female	Healthy	BloodPBMC	adult	30683697	TruSeq RNA Library Preparation Kit v2	No	PolyA enriched
GSM3447503	SRR8113163	31	Female	Healthy	BloodPBMC	adult	30683697	TruSeq RNA Library Preparation Kit v2	No	PolyA enriched
GSM3447504	SRR8113164	36	Male	Healthy	BloodPBMC	adult	30683697	TruSeq RNA Library Preparation Kit v2	No	PolyA enriched
GSM3447505	SRR8113165	36	Male	Healthy	BloodPBMC	adult	30683697	TruSeq RNA Library Preparation Kit v2	No	PolyA enriched
GSM3447507	SRR8113167	35	Female	Healthy	BloodPBMC	adult	30683697	TruSeq RNA Library Preparation Kit v2	No	PolyA enriched
GSM3447508	SRR8113168	35	Female	Healthy	BloodPBMC	adult	30683697	TruSeq RNA Library Preparation Kit v2	No	PolyA enriched
GSM3447509	SRR8113169	29	Female	Healthy	BloodPBMC	young	30683697	TruSeq RNA Library Preparation Kit v2	No	PolyA enriched
GSM3447510	SRR8113170	29	Female	Healthy	BloodPBMC	young	30683697	TruSeq RNA Library Preparation Kit v2	No	PolyA enriched
GSM3447511	SRR8113171	29	Female	Healthy	BloodPBMC	young	30683697	TruSeq RNA Library Preparation Kit v2	No	PolyA enriched
GSM3447512	SRR8113172	56	Female	Healthy	BloodPBMC	adult	30683697	TruSeq RNA Library Preparation Kit v2	No	PolyA enriched
GSM3447513	SRR8113173	56	Female	Healthy	BloodPBMC	adult	30683697	TruSeq RNA Library Preparation Kit v2	No	PolyA enriched
GSM3447514	SRR8113174	40	Female	Healthy	BloodPBMC	adult	30683697	TruSeq RNA Library Preparation Kit v2	No	PolyA enriched
GSM3447519	SRR8113179	58	Female	Healthy	BloodPBMC	adult	30683697	TruSeq RNA Library Preparation Kit v2	No	PolyA enriched
GSM3447520	SRR8113180	58	Female	Healthy	BloodPBMC	adult	30683697	TruSeq RNA Library Preparation Kit v2	No	PolyA enriched
GSM3447521	SRR8113181	58	Female	Healthy	BloodPBMC	adult	30683697	TruSeq RNA Library Preparation Kit v2	No	PolyA enriched
GSM3447522	SRR8113182	54	Female	Healthy	BloodPBMC	adult	30683697	TruSeq RNA Library Preparation Kit v2	No	PolyA enriched
GSM3447523	SRR8113183	54	Female	Healthy	BloodPBMC	adult	30683697	TruSeq RNA Library Preparation Kit v2	No	PolyA enriched
GSM3447524	SRR8113184	42	Female	Healthy	BloodPBMC	adult	30683697	TruSeq RNA Library Preparation Kit v2	No	PolyA enriched
GSM3447525	SRR8113185	42	Female	Healthy	BloodPBMC	adult	30683697	TruSeq RNA Library Preparation Kit v2	No	PolyA enriched
GSM3447526	SRR8113186	42	Female	Healthy	BloodPBMC	adult	30683697	TruSeq RNA Library Preparation Kit v2	No	PolyA enriched
GSM3447527	SRR8113187	42	Female	Healthy	BloodPBMC	adult	30683697	TruSeq RNA Library Preparation Kit v2	No	PolyA enriched
GSM3447528	SRR8113188	42	Female	Healthy	BloodPBMC	adult	30683697	TruSeq RNA Library Preparation Kit v2	No	PolyA enriched
GSM3447529	SRR8113189	57	Female	Healthy	BloodPBMC	adult	30683697	TruSeq RNA Library Preparation Kit v2	No	PolyA enriched
GSM3447530	SRR8113190	57	Female	Healthy	BloodPBMC	adult	30683697	TruSeq RNA Library Preparation Kit v2	No	PolyA enriched
GSM3447531	SRR8113191	57	Female	Healthy	BloodPBMC	adult	30683697	TruSeq RNA Library Preparation Kit v2	No	PolyA enriched
GSM3447532	SRR8113192	49	Female	Healthy	BloodPBMC	adult	30683697	TruSeq RNA Library Preparation Kit v2	No	PolyA enriched
GSM3447533	SRR8113193	49	Female	Healthy	BloodPBMC	adult	30683697	TruSeq RNA Library Preparation Kit v2	No	PolyA enriched
GSM3447535	SRR8113195	25	Female	Healthy	BloodPBMC	young	30683697	TruSeq RNA Library Preparation Kit v2	No	PolyA enriched
GSM3447536	SRR8113196	25	Female	Healthy	BloodPBMC	young	30683697	TruSeq RNA Library Preparation Kit v2	No	PolyA enriched
GSM3447537	SRR8113197	28	Female	Healthy	BloodPBMC	young	30683697	TruSeq RNA Library Preparation Kit v2	No	PolyA enriched
GSM3447538	SRR8113198	28	Female	Healthy	BloodPBMC	young	30683697	TruSeq RNA Library Preparation Kit v2	No	PolyA enriched
GSM3508700	SRR8312354	30	Female	Healthy	BloodPBMC	adult	30683697	TruSeq RNA Library Preparation Kit v2	No	PolyA enriched
GSM3508705	SRR8312359	27	Male	Healthy	BloodPBMC	young	30683697	TruSeq RNA Library Preparation Kit v2	No	PolyA enriched
GSM3508706	SRR8312360	27	Male	Healthy	BloodPBMC	young	30683697	TruSeq RNA Library Preparation Kit v2	No	PolyA enriched
GSM3508707	SRR8312361	54	Female	Healthy	BloodPBMC	adult	30683697	TruSeq RNA Library Preparation Kit v2	No	PolyA enriched
GSM3508708	SRR8312362	54	Female	Healthy	BloodPBMC	adult	30683697	TruSeq RNA Library Preparation Kit v2	No	PolyA enriched
GSM3508709	SRR8312363	35	Female	Healthy	BloodPBMC	adult	30683697	TruSeq RNA Library Preparation Kit v2	No	PolyA enriched
GSM3508710	SRR8312364	35	Female	Healthy	BloodPBMC	adult	30683697	TruSeq RNA Library Preparation Kit v2	No	PolyA enriched
GSM3508711	SRR8312365	35	Female	Healthy	BloodPBMC	adult	30683697	TruSeq RNA Library Preparation Kit v2	No	PolyA enriched
GSM3508712	SRR8312366	24	Female	Healthy	BloodPBMC	young	30683697	TruSeq RNA Library Preparation Kit v2	No	PolyA enriched
GSM3508714	SRR8312368	38	Male	Healthy	BloodPBMC	adult	30683697	TruSeq RNA Library Preparation Kit v2	No	PolyA enriched
GSM3508715	SRR8312369	38	Male	Healthy	BloodPBMC	adult	30683697	TruSeq RNA Library Preparation Kit v2	No	PolyA enriched
GSM3508718	SRR8312372	55	Female	Healthy	BloodPBMC	adult	30683697	TruSeq RNA Library Preparation Kit v2	No	PolyA enriched
GSM3508720	SRR8312374	51	Female	Healthy	BloodPBMC	adult	30683697	TruSeq RNA Library Preparation Kit v2	No	PolyA enriched
GSM3508722	SRR8312376	48	Female	Healthy	BloodPBMC	adult	30683697	TruSeq RNA Library Preparation Kit v2	No	PolyA enriched
GSM3508723	SRR8312377	48	Female	Healthy	BloodPBMC	adult	30683697	TruSeq RNA Library Preparation Kit v2	No	PolyA enriched
GSM3508726	SRR8312380	48	Female	Healthy	BloodPBMC	adult	30683697	TruSeq RNA Library Preparation Kit v2	No	PolyA enriched
GSM3508729	SRR8312383	36	Female	Healthy	BloodPBMC	adult	30683697	TruSeq RNA Library Preparation Kit v2	No	PolyA enriched
GSM3508730	SRR8312384	36	Female	Healthy	BloodPBMC	adult	30683697	TruSeq RNA Library Preparation Kit v2	No	PolyA enriched
GSM3508731	SRR8312385	28	Female	Healthy	BloodPBMC	young	30683697	TruSeq RNA Library Preparation Kit v2	No	PolyA enriched
GSM3508732	SRR8312386	28	Female	Healthy	BloodPBMC	young	30683697	TruSeq RNA Library Preparation Kit v2	No	PolyA enriched
GSM3508733	SRR8312387	24	Female	Healthy	BloodPBMC	young	30683697	TruSeq RNA Library Preparation Kit v2	No	PolyA enriched
GSM3508734	SRR8312388	24	Female	Healthy	BloodPBMC	young	30683697	TruSeq RNA Library Preparation Kit v2	No	PolyA enriched
GSM3508735	SRR8312389	24	Female	Healthy	BloodPBMC	young	30683697	TruSeq RNA Library Preparation Kit v2	No	PolyA enriched
GSM3508736	SRR8312390	31	Female	Healthy	BloodPBMC	adult	30683697	TruSeq RNA Library Preparation Kit v2	No	PolyA enriched
GSM3508737	SRR8312391	31	Female	Healthy	BloodPBMC	adult	30683697	TruSeq RNA Library Preparation Kit v2	No	PolyA enriched
GSM3508738	SRR8312392	36	Male	Healthy	BloodPBMC	adult	30683697	TruSeq RNA Library Preparation Kit v2	No	PolyA enriched
GSM3508739	SRR8312393	36	Male	Healthy	BloodPBMC	adult	30683697	TruSeq RNA Library Preparation Kit v2	No	PolyA enriched
GSM3508740	SRR8312394	36	Male	Healthy	BloodPBMC	adult	30683697	TruSeq RNA Library Preparation Kit v2	No	PolyA enriched
GSM3508741	SRR8312395	35	Female	Healthy	BloodPBMC	adult	30683697	TruSeq RNA Library Preparation Kit v2	No	PolyA enriched
GSM3508742	SRR8312396	35	Female	Healthy	BloodPBMC	adult	30683697	TruSeq RNA Library Preparation Kit v2	No	PolyA enriched
GSM3508743	SRR8312397	29	Female	Healthy	BloodPBMC	young	30683697	TruSeq RNA Library Preparation Kit v2	No	PolyA enriched
GSM3508744	SRR8312398	29	Female	Healthy	BloodPBMC	young	30683697	TruSeq RNA Library Preparation Kit v2	No	PolyA enriched
GSM3508746	SRR8312400	56	Female	Healthy	BloodPBMC	adult	30683697	TruSeq RNA Library Preparation Kit v2	No	PolyA enriched
GSM3508747	SRR8312401	56	Female	Healthy	BloodPBMC	adult	30683697	TruSeq RNA Library Preparation Kit v2	No	PolyA enriched
GSM3508748	SRR8312402	40	Female	Healthy	BloodPBMC	adult	30683697	TruSeq RNA Library Preparation Kit v2	No	PolyA enriched
GSM3508752	SRR8312406	57	Female	Healthy	BloodPBMC	adult	30683697	TruSeq RNA Library Preparation Kit v2	No	PolyA enriched
GSM3508753	SRR8312407	58	Female	Healthy	BloodPBMC	adult	30683697	TruSeq RNA Library Preparation Kit v2	No	PolyA enriched
GSM3508754	SRR8312408	58	Female	Healthy	BloodPBMC	adult	30683697	TruSeq RNA Library Preparation Kit v2	No	PolyA enriched
GSM3508756	SRR8312410	54	Female	Healthy	BloodPBMC	adult	30683697	TruSeq RNA Library Preparation Kit v2	No	PolyA enriched
GSM3508757	SRR8312411	54	Female	Healthy	BloodPBMC	adult	30683697	TruSeq RNA Library Preparation Kit v2	No	PolyA enriched
GSM3508758	SRR8312412	42	Female	Healthy	BloodPBMC	adult	30683697	TruSeq RNA Library Preparation Kit v2	No	PolyA enriched
GSM3508759	SRR8312413	42	Female	Healthy	BloodPBMC	adult	30683697	TruSeq RNA Library Preparation Kit v2	No	PolyA enriched
GSM3508760	SRR8312414	42	Female	Healthy	BloodPBMC	adult	30683697	TruSeq RNA Library Preparation Kit v2	No	PolyA enriched
GSM3508761	SRR8312415	42	Female	Healthy	BloodPBMC	adult	30683697	TruSeq RNA Library Preparation Kit v2	No	PolyA enriched
GSM3508762	SRR8312416	42	Female	Healthy	BloodPBMC	adult	30683697	TruSeq RNA Library Preparation Kit v2	No	PolyA enriched
GSM3508763	SRR8312417	57	Female	Healthy	BloodPBMC	adult	30683697	TruSeq RNA Library Preparation Kit v2	No	PolyA enriched
GSM3508764	SRR8312418	57	Female	Healthy	BloodPBMC	adult	30683697	TruSeq RNA Library Preparation Kit v2	No	PolyA enriched
GSM3508765	SRR8312419	57	Female	Healthy	BloodPBMC	adult	30683697	TruSeq RNA Library Preparation Kit v2	No	PolyA enriched
GSM3508766	SRR8312420	49	Female	Healthy	BloodPBMC	adult	30683697	TruSeq RNA Library Preparation Kit v2	No	PolyA enriched
GSM3508769	SRR8312423	25	Female	Healthy	BloodPBMC	young	30683697	TruSeq RNA Library Preparation Kit v2	No	PolyA enriched
GSM3508771	SRR8312425	28	Female	Healthy	BloodPBMC	young	30683697	TruSeq RNA Library Preparation Kit v2	No	PolyA enriched
GSM3508772	SRR8312426	28	Female	Healthy	BloodPBMC	young	30683697	TruSeq RNA Library Preparation Kit v2	No	PolyA enriched
GSM2865435	SRR6324192	66	Female	Healthy	Bone osteoblasts	adult	29137139	Smart-Seq2	No	PolyA enriched
GSM2865437	SRR6324194	66	Female	Healthy	Bone osteoblasts	adult	29137139	Smart-Seq2	No	PolyA enriched
GSM3175934	SRR7263430	19.9	Male	Healthy	Bone marrow erythroid precursors	young	30275468, 32665666	Smart-Seq2	No	PolyA enriched
GSM3175935	SRR7263431	19.9	Male	Healthy	Bone marrow erythroid precursors	young	30275468, 32665666	Smart-Seq2	No	PolyA enriched
GSM3175938	SRR7263434	19.9	Male	Healthy	Bone marrow lymphocytes and precursors	young	30275468, 32665666	Smart-Seq2	No	PolyA enriched
GSM3175939	SRR7263435	19.9	Male	Healthy	Bone marrow lymphocytes and precursors	young	30275468, 32665666	Smart-Seq2	No	PolyA enriched
GSM3175940	SRR7263436	19.9	Male	Healthy	Bone marrow monocytes/macrophages and precursors	young	30275468, 32665666	Smart-Seq2	No	PolyA enriched
GSM3175941	SRR7263437	19.9	Male	Healthy	Bone marrow monocytes/macrophages and precursors	young	30275468, 32665666	Smart-Seq2	No	PolyA enriched
GSM3175942	SRR7263438	19.9	Male	Healthy	Bone marrow mesenchymal stem/stromal cells	young	30275468, 32665666	Smart-Seq2	No	PolyA enriched
GSM3175943	SRR7263439	19.9	Male	Healthy	Bone marrow mesenchymal stem/stromal cells	young	30275468, 32665666	Smart-Seq2	No	PolyA enriched
GSM3175944	SRR7263440	22.5	Female	Healthy	Bone marrow erythroid precursors	young	30275468, 32665666	Smart-Seq2	No	PolyA enriched
GSM3175945	SRR7263441	22.5	Female	Healthy	Bone marrow erythroid precursors	young	30275468, 32665666	Smart-Seq2	No	PolyA enriched
GSM3175948	SRR7263444	22.5	Female	Healthy	Bone marrow haematopoietic stem and progenitor cells	young	30275468, 32665666	Smart-Seq2	No	PolyA enriched
GSM3175949	SRR7263445	22.5	Female	Healthy	Bone marrow haematopoietic stem and progenitor cells	young	30275468, 32665666	Smart-Seq2	No	PolyA enriched
GSM3175950	SRR7263446	22.5	Female	Healthy	Bone marrow lymphocytes and precursors	young	30275468, 32665666	Smart-Seq2	No	PolyA enriched
GSM3175951	SRR7263447	22.5	Female	Healthy	Bone marrow lymphocytes and precursors	young	30275468, 32665666	Smart-Seq2	No	PolyA enriched
GSM3175952	SRR7263448	22.5	Female	Healthy	Bone marrow monocytes/macrophages and precursors	young	30275468, 32665666	Smart-Seq2	No	PolyA enriched
GSM3175953	SRR7263449	22.5	Female	Healthy	Bone marrow monocytes/macrophages and precursors	young	30275468, 32665666	Smart-Seq2	No	PolyA enriched
GSM3175954	SRR7263450	22.5	Female	Healthy	Bone marrow mesenchymal stem/stromal cells	young	30275468, 32665666	Smart-Seq2	No	PolyA enriched
GSM3175955	SRR7263451	22.5	Female	Healthy	Bone marrow mesenchymal stem/stromal cells	young	30275468, 32665666	Smart-Seq2	No	PolyA enriched
GSM3175956	SRR7263452	24.7	Female	Healthy	Bone marrow erythroid precursors	young	30275468, 32665666	Smart-Seq2	No	PolyA enriched
GSM3175957	SRR7263453	24.7	Female	Healthy	Bone marrow erythroid precursors	young	30275468, 32665666	Smart-Seq2	No	PolyA enriched
GSM3175960	SRR7263456	24.7	Female	Healthy	Bone marrow haematopoietic stem and progenitor cells	young	30275468, 32665666	Smart-Seq2	No	PolyA enriched
GSM3175961	SRR7263457	24.7	Female	Healthy	Bone marrow haematopoietic stem and progenitor cells	young	30275468, 32665666	Smart-Seq2	No	PolyA enriched
GSM3175962	SRR7263458	24.7	Female	Healthy	Bone marrow lymphocytes and precursors	young	30275468, 32665666	Smart-Seq2	No	PolyA enriched
GSM3175963	SRR7263459	24.7	Female	Healthy	Bone marrow lymphocytes and precursors	young	30275468, 32665666	Smart-Seq2	No	PolyA enriched
GSM3175964	SRR7263460	24.7	Female	Healthy	Bone marrow monocytes/macrophages and precursors	young	30275468, 32665666	Smart-Seq2	No	PolyA enriched
GSM3175965	SRR7263461	24.7	Female	Healthy	Bone marrow monocytes/macrophages and precursors	young	30275468, 32665666	Smart-Seq2	No	PolyA enriched
GSM3175966	SRR7263462	24.7	Female	Healthy	Bone marrow mesenchymal stem/stromal cells	young	30275468, 32665666	Smart-Seq2	No	PolyA enriched
GSM3175967	SRR7263463	24.7	Female	Healthy	Bone marrow mesenchymal stem/stromal cells	young	30275468, 32665666	Smart-Seq2	No	PolyA enriched
GSM3175968	SRR7263464	27.5	Female	Healthy	Bone marrow erythroid precursors	young	30275468, 32665666	Smart-Seq2	No	PolyA enriched
GSM3175969	SRR7263465	27.5	Female	Healthy	Bone marrow erythroid precursors	young	30275468, 32665666	Smart-Seq2	No	PolyA enriched
GSM3175970	SRR7263466	27.5	Female	Healthy	Bone marrow erythroid precursors	young	30275468, 32665666	Smart-Seq2	No	PolyA enriched
GSM3175971	SRR7263467	27.5	Female	Healthy	Bone marrow erythroid precursors	young	30275468, 32665666	Smart-Seq2	No	PolyA enriched
GSM3175972	SRR7263468	27.5	Female	Healthy	Bone marrow erythroid precursors	young	30275468, 32665666	Smart-Seq2	No	PolyA enriched
GSM3175982	SRR7263478	27.5	Female	Healthy	Bone marrow haematopoietic stem and progenitor cells	young	30275468, 32665666	Smart-Seq2	No	PolyA enriched
GSM3175983	SRR7263479	27.5	Female	Healthy	Bone marrow haematopoietic stem and progenitor cells	young	30275468, 32665666	Smart-Seq2	No	PolyA enriched
GSM3175984	SRR7263480	27.5	Female	Healthy	Bone marrow lymphocytes and precursors	young	30275468, 32665666	Smart-Seq2	No	PolyA enriched
GSM3175985	SRR7263481	27.5	Female	Healthy	Bone marrow lymphocytes and precursors	young	30275468, 32665666	Smart-Seq2	No	PolyA enriched
GSM3175986	SRR7263482	27.5	Female	Healthy	Bone marrow mesenchymal stem/stromal cells	young	30275468, 32665666	Smart-Seq2	No	PolyA enriched
GSM3175987	SRR7263483	27.5	Female	Healthy	Bone marrow mesenchymal stem/stromal cells	young	30275468, 32665666	Smart-Seq2	No	PolyA enriched
GSM3175988	SRR7263484	29.8	Male	Healthy	Bone marrow erythroid precursors	young	30275468, 32665666	Smart-Seq2	No	PolyA enriched
GSM3175989	SRR7263485	29.8	Male	Healthy	Bone marrow erythroid precursors	young	30275468, 32665666	Smart-Seq2	No	PolyA enriched
GSM3175992	SRR7263488	29.8	Male	Healthy	Bone marrow haematopoietic stem and progenitor cells	young	30275468, 32665666	Smart-Seq2	No	PolyA enriched
GSM3175993	SRR7263489	29.8	Male	Healthy	Bone marrow haematopoietic stem and progenitor cells	young	30275468, 32665666	Smart-Seq2	No	PolyA enriched
GSM3175994	SRR7263490	29.8	Male	Healthy	Bone marrow lymphocytes and precursors	young	30275468, 32665666	Smart-Seq2	No	PolyA enriched
GSM3175995	SRR7263491	29.8	Male	Healthy	Bone marrow lymphocytes and precursors	young	30275468, 32665666	Smart-Seq2	No	PolyA enriched
GSM3175996	SRR7263492	29.8	Male	Healthy	Bone marrow monocytes/macrophages and precursors	young	30275468, 32665666	Smart-Seq2	No	PolyA enriched
GSM3175997	SRR7263493	29.8	Male	Healthy	Bone marrow monocytes/macrophages and precursors	young	30275468, 32665666	Smart-Seq2	No	PolyA enriched
GSM3175998	SRR7263494	50.5	Male	Healthy	Bone marrow erythroid precursors	adult	30275468, 32665666	Smart-Seq2	No	PolyA enriched
GSM3175999	SRR7263495	50.5	Male	Healthy	Bone marrow erythroid precursors	adult	30275468, 32665666	Smart-Seq2	No	PolyA enriched
GSM3176000	SRR7263496	50.5	Male	Healthy	Bone marrow erythroid precursors	adult	30275468, 32665666	Smart-Seq2	No	PolyA enriched
GSM3176001	SRR7263497	50.5	Male	Healthy	Bone marrow erythroid precursors	adult	30275468, 32665666	Smart-Seq2	No	PolyA enriched
GSM3176002	SRR7263498	50.5	Male	Healthy	Bone marrow erythroid precursors	adult	30275468, 32665666	Smart-Seq2	No	PolyA enriched
GSM3176010	SRR7263506	50.5	Male	Healthy	Bone marrow haematopoietic stem and progenitor cells	adult	30275468, 32665666	Smart-Seq2	No	PolyA enriched
GSM3176011	SRR7263507	50.5	Male	Healthy	Bone marrow haematopoietic stem and progenitor cells	adult	30275468, 32665666	Smart-Seq2	No	PolyA enriched
GSM3176012	SRR7263508	50.5	Male	Healthy	Bone marrow haematopoietic stem and progenitor cells	adult	30275468, 32665666	Smart-Seq2	No	PolyA enriched
GSM3176013	SRR7263509	50.5	Male	Healthy	Bone marrow haematopoietic stem and progenitor cells	adult	30275468, 32665666	Smart-Seq2	No	PolyA enriched
GSM3176014	SRR7263510	50.5	Male	Healthy	Bone marrow haematopoietic stem and progenitor cells	adult	30275468, 32665666	Smart-Seq2	No	PolyA enriched
GSM3176015	SRR7263511	50.5	Male	Healthy	Bone marrow lymphocytes and precursors	adult	30275468, 32665666	Smart-Seq2	No	PolyA enriched
GSM3176016	SRR7263512	50.5	Male	Healthy	Bone marrow lymphocytes and precursors	adult	30275468, 32665666	Smart-Seq2	No	PolyA enriched
GSM3176017	SRR7263513	50.5	Male	Healthy	Bone marrow monocytes/macrophages and precursors	adult	30275468, 32665666	Smart-Seq2	No	PolyA enriched
GSM3176018	SRR7263514	50.5	Male	Healthy	Bone marrow monocytes/macrophages and precursors	adult	30275468, 32665666	Smart-Seq2	No	PolyA enriched
GSM3176019	SRR7263515	50.5	Male	Healthy	Bone marrow monocytes/macrophages and precursors	adult	30275468, 32665666	Smart-Seq2	No	PolyA enriched
GSM3176020	SRR7263516	50.5	Male	Healthy	Bone marrow monocytes/macrophages and precursors	adult	30275468, 32665666	Smart-Seq2	No	PolyA enriched
GSM3176021	SRR7263517	50.5	Male	Healthy	Bone marrow monocytes/macrophages and precursors	adult	30275468, 32665666	Smart-Seq2	No	PolyA enriched
GSM3176022	SRR7263518	50.5	Male	Healthy	Bone marrow mesenchymal stem/stromal cells	adult	30275468, 32665666	Smart-Seq2	No	PolyA enriched
GSM3176023	SRR7263519	50.5	Male	Healthy	Bone marrow mesenchymal stem/stromal cells	adult	30275468, 32665666	Smart-Seq2	No	PolyA enriched
GSM3176024	SRR7263520	54	Male	Healthy	Bone marrow erythroid precursors	adult	30275468, 32665666	Smart-Seq2	No	PolyA enriched
GSM3176025	SRR7263521	54	Male	Healthy	Bone marrow erythroid precursors	adult	30275468, 32665666	Smart-Seq2	No	PolyA enriched
GSM3176028	SRR7263524	54	Male	Healthy	Bone marrow haematopoietic stem and progenitor cells	adult	30275468, 32665666	Smart-Seq2	No	PolyA enriched
GSM3176029	SRR7263525	54	Male	Healthy	Bone marrow haematopoietic stem and progenitor cells	adult	30275468, 32665666	Smart-Seq2	No	PolyA enriched
GSM3176030	SRR7263526	54	Male	Healthy	Bone marrow lymphocytes and precursors	adult	30275468, 32665666	Smart-Seq2	No	PolyA enriched
GSM3176031	SRR7263527	54	Male	Healthy	Bone marrow lymphocytes and precursors	adult	30275468, 32665666	Smart-Seq2	No	PolyA enriched
GSM3176032	SRR7263528	54	Male	Healthy	Bone marrow monocytes/macrophages and precursors	adult	30275468, 32665666	Smart-Seq2	No	PolyA enriched
GSM3176033	SRR7263529	54	Male	Healthy	Bone marrow monocytes/macrophages and precursors	adult	30275468, 32665666	Smart-Seq2	No	PolyA enriched
GSM3176034	SRR7263530	54.9	Male	Healthy	Bone marrow haematopoietic stem and progenitor cells	adult	30275468, 32665666	Smart-Seq2	No	PolyA enriched
GSM3176035	SRR7263531	54.9	Male	Healthy	Bone marrow haematopoietic stem and progenitor cells	adult	30275468, 32665666	Smart-Seq2	No	PolyA enriched
GSM3176036	SRR7263532	54.9	Male	Healthy	Bone marrow lymphocytes and precursors	adult	30275468, 32665666	Smart-Seq2	No	PolyA enriched
GSM3176037	SRR7263533	54.9	Male	Healthy	Bone marrow lymphocytes and precursors	adult	30275468, 32665666	Smart-Seq2	No	PolyA enriched
GSM3176038	SRR7263534	54.9	Male	Healthy	Bone marrow monocytes/macrophages and precursors	adult	30275468, 32665666	Smart-Seq2	No	PolyA enriched
GSM3176039	SRR7263535	54.9	Male	Healthy	Bone marrow monocytes/macrophages and precursors	adult	30275468, 32665666	Smart-Seq2	No	PolyA enriched
GSM3176040	SRR7263536	54.9	Male	Healthy	Bone marrow mesenchymal stem/stromal cells	adult	30275468, 32665666	Smart-Seq2	No	PolyA enriched
GSM3176041	SRR7263537	54.9	Male	Healthy	Bone marrow mesenchymal stem/stromal cells	adult	30275468, 32665666	Smart-Seq2	No	PolyA enriched
GSM3176042	SRR7263538	55.6	Male	Healthy	Bone marrow erythroid precursors	adult	30275468, 32665666	Smart-Seq2	No	PolyA enriched
GSM3176043	SRR7263539	55.6	Male	Healthy	Bone marrow erythroid precursors	adult	30275468, 32665666	Smart-Seq2	No	PolyA enriched
GSM3176044	SRR7263540	55.6	Male	Healthy	Bone marrow haematopoietic stem and progenitor cells	adult	30275468, 32665666	Smart-Seq2	No	PolyA enriched
GSM3176045	SRR7263541	55.6	Male	Healthy	Bone marrow haematopoietic stem and progenitor cells	adult	30275468, 32665666	Smart-Seq2	No	PolyA enriched
GSM3176046	SRR7263542	55.6	Male	Healthy	Bone marrow lymphocytes and precursors	adult	30275468, 32665666	Smart-Seq2	No	PolyA enriched
GSM3176047	SRR7263543	55.6	Male	Healthy	Bone marrow lymphocytes and precursors	adult	30275468, 32665666	Smart-Seq2	No	PolyA enriched
GSM3176048	SRR7263544	55.6	Male	Healthy	Bone marrow monocytes/macrophages and precursors	adult	30275468, 32665666	Smart-Seq2	No	PolyA enriched
GSM3176049	SRR7263545	55.6	Male	Healthy	Bone marrow monocytes/macrophages and precursors	adult	30275468, 32665666	Smart-Seq2	No	PolyA enriched
GSM3176055	SRR7263551	56.1	Female	Healthy	Bone marrow erythroid precursors	adult	30275468, 32665666	Smart-Seq2	No	PolyA enriched
GSM3176056	SRR7263552	56.1	Female	Healthy	Bone marrow erythroid precursors	adult	30275468, 32665666	Smart-Seq2	No	PolyA enriched
GSM3176064	SRR7263560	56.1	Female	Healthy	Bone marrow haematopoietic stem and progenitor cells	adult	30275468, 32665666	Smart-Seq2	No	PolyA enriched
GSM3176065	SRR7263561	56.1	Female	Healthy	Bone marrow haematopoietic stem and progenitor cells	adult	30275468, 32665666	Smart-Seq2	No	PolyA enriched
GSM3176066	SRR7263562	56.1	Female	Healthy	Bone marrow haematopoietic stem and progenitor cells	adult	30275468, 32665666	Smart-Seq2	No	PolyA enriched
GSM3176067	SRR7263563	56.1	Female	Healthy	Bone marrow haematopoietic stem and progenitor cells	adult	30275468, 32665666	Smart-Seq2	No	PolyA enriched
GSM3176068	SRR7263564	56.1	Female	Healthy	Bone marrow haematopoietic stem and progenitor cells	adult	30275468, 32665666	Smart-Seq2	No	PolyA enriched
GSM3176069	SRR7263565	56.1	Female	Healthy	Bone marrow haematopoietic stem and progenitor cells	adult	30275468, 32665666	Smart-Seq2	No	PolyA enriched
GSM3176071	SRR7263567	56.1	Female	Healthy	Bone marrow lymphocytes and precursors	adult	30275468, 32665666	Smart-Seq2	No	PolyA enriched
GSM3176072	SRR7263568	56.1	Female	Healthy	Bone marrow lymphocytes and precursors	adult	30275468, 32665666	Smart-Seq2	No	PolyA enriched
GSM3176073	SRR7263569	56.1	Female	Healthy	Bone marrow monocytes/macrophages and precursors	adult	30275468, 32665666	Smart-Seq2	No	PolyA enriched
GSM3176074	SRR7263570	56.1	Female	Healthy	Bone marrow monocytes/macrophages and precursors	adult	30275468, 32665666	Smart-Seq2	No	PolyA enriched
GSM3176075	SRR7263571	56.6	Male	Healthy	Bone marrow erythroid precursors	adult	30275468, 32665666	Smart-Seq2	No	PolyA enriched
GSM3176076	SRR7263572	56.6	Male	Healthy	Bone marrow erythroid precursors	adult	30275468, 32665666	Smart-Seq2	No	PolyA enriched
GSM3176077	SRR7263573	56.6	Male	Healthy	Bone marrow lymphocytes and precursors	adult	30275468, 32665666	Smart-Seq2	No	PolyA enriched
GSM3176078	SRR7263574	56.6	Male	Healthy	Bone marrow monocytes/macrophages and precursors	adult	30275468, 32665666	Smart-Seq2	No	PolyA enriched
GSM3176079	SRR7263575	56.6	Male	Healthy	Bone marrow monocytes/macrophages and precursors	adult	30275468, 32665666	Smart-Seq2	No	PolyA enriched
GSM3176080	SRR7263576	56.6	Male	Healthy	Bone marrow mesenchymal stem/stromal cells	adult	30275468, 32665666	Smart-Seq2	No	PolyA enriched
GSM3176081	SRR7263577	56.6	Male	Healthy	Bone marrow mesenchymal stem/stromal cells	adult	30275468, 32665666	Smart-Seq2	No	PolyA enriched
GSM3176082	SRR7263578	57	Female	Healthy	Bone marrow erythroid precursors	adult	30275468, 32665666	Smart-Seq2	No	PolyA enriched
GSM3176083	SRR7263579	57	Female	Healthy	Bone marrow erythroid precursors	adult	30275468, 32665666	Smart-Seq2	No	PolyA enriched
GSM3176086	SRR7263582	57	Female	Healthy	Bone marrow haematopoietic stem and progenitor cells	adult	30275468, 32665666	Smart-Seq2	No	PolyA enriched
GSM3176087	SRR7263583	57	Female	Healthy	Bone marrow haematopoietic stem and progenitor cells	adult	30275468, 32665666	Smart-Seq2	No	PolyA enriched
GSM3176088	SRR7263584	57	Female	Healthy	Bone marrow lymphocytes and precursors	adult	30275468, 32665666	Smart-Seq2	No	PolyA enriched
GSM3176089	SRR7263585	57	Female	Healthy	Bone marrow lymphocytes and precursors	adult	30275468, 32665666	Smart-Seq2	No	PolyA enriched
GSM3176090	SRR7263586	57	Female	Healthy	Bone marrow monocytes/macrophages and precursors	adult	30275468, 32665666	Smart-Seq2	No	PolyA enriched
GSM3176091	SRR7263587	57	Female	Healthy	Bone marrow monocytes/macrophages and precursors	adult	30275468, 32665666	Smart-Seq2	No	PolyA enriched
GSM3176092	SRR7263588	59.9	Male	Healthy	Bone marrow erythroid precursors	adult	30275468, 32665666	Smart-Seq2	No	PolyA enriched
GSM3176093	SRR7263589	59.9	Male	Healthy	Bone marrow erythroid precursors	adult	30275468, 32665666	Smart-Seq2	No	PolyA enriched
GSM3176094	SRR7263590	59.9	Male	Healthy	Bone marrow haematopoietic stem and progenitor cells	adult	30275468, 32665666	Smart-Seq2	No	PolyA enriched
GSM3176095	SRR7263591	59.9	Male	Healthy	Bone marrow haematopoietic stem and progenitor cells	adult	30275468, 32665666	Smart-Seq2	No	PolyA enriched
GSM3176096	SRR7263592	59.9	Male	Healthy	Bone marrow lymphocytes and precursors	adult	30275468, 32665666	Smart-Seq2	No	PolyA enriched
GSM3176097	SRR7263593	59.9	Male	Healthy	Bone marrow lymphocytes and precursors	adult	30275468, 32665666	Smart-Seq2	No	PolyA enriched
GSM3176098	SRR7263594	59.9	Male	Healthy	Bone marrow monocytes/macrophages and precursors	adult	30275468, 32665666	Smart-Seq2	No	PolyA enriched
GSM3176099	SRR7263595	59.9	Male	Healthy	Bone marrow monocytes/macrophages and precursors	adult	30275468, 32665666	Smart-Seq2	No	PolyA enriched
GSM3176100	SRR7263596	59.9	Male	Healthy	Bone marrow mesenchymal stem/stromal cells	adult	30275468, 32665666	Smart-Seq2	No	PolyA enriched
GSM3176101	SRR7263597	59.9	Male	Healthy	Bone marrow mesenchymal stem/stromal cells	adult	30275468, 32665666	Smart-Seq2	No	PolyA enriched
GSM3400913	SRR7900852	59	Female	Healthy	Bone marrow mononuclear cells	adult	30518681	Smart-Seq2	No	PolyA enriched
GSM3400914	SRR7900853	47	Male	Healthy	Bone marrow mononuclear cells	adult	30518681	Smart-Seq2	No	PolyA enriched
GSM3400915	SRR7900854	60	Female	Healthy	Bone marrow mononuclear cells	adult	30518681	Smart-Seq2	No	PolyA enriched
GSM3400916	SRR7900855	50	Female	Healthy	Bone marrow mononuclear cells	adult	30518681	Smart-Seq2	No	PolyA enriched
GSM3400917	SRR7900856	43	Female	Healthy	Bone marrow mononuclear cells	adult	30518681	Smart-Seq2	No	PolyA enriched
GSM3400918	SRR7900857	50	Male	Healthy	Bone marrow mononuclear cells	adult	30518681	Smart-Seq2	No	PolyA enriched
GSM3400919	SRR7900858	24	Female	Healthy	Bone marrow mononuclear cells	young	30518681	Smart-Seq2	No	PolyA enriched
GSM3400920	SRR7900859	46	Female	Healthy	Bone marrow mononuclear cells	adult	30518681	Smart-Seq2	No	PolyA enriched
GSM2132201	SRR3438555	40	Male	Healthy	Brain AnCg	adult	28754123	Tn5-based RNA-seq	No	PolyA enriched
GSM2132209	SRR3438563	44	Male	Healthy	Brain AnCg	adult	28754123	Tn5-based RNA-seq	No	PolyA enriched
GSM2132209	SRR3438564	44	Male	Healthy	Brain AnCg	adult	28754123	Tn5-based RNA-seq	No	PolyA enriched
GSM2132210	SRR3438565	41	Male	Healthy	Brain AnCg	adult	28754123	Tn5-based RNA-seq	No	PolyA enriched
GSM2132210	SRR3438566	41	Male	Healthy	Brain AnCg	adult	28754123	Tn5-based RNA-seq	No	PolyA enriched
GSM2132211	SRR3438567	65	Male	Healthy	Brain AnCg	adult	28754123	Tn5-based RNA-seq	No	PolyA enriched
GSM2132211	SRR3438568	65	Male	Healthy	Brain AnCg	adult	28754123	Tn5-based RNA-seq	No	PolyA enriched
GSM2132212	SRR3438569	56	Male	Healthy	Brain AnCg	adult	28754123	Tn5-based RNA-seq	No	PolyA enriched
GSM2132212	SRR3438570	56	Male	Healthy	Brain AnCg	adult	28754123	Tn5-based RNA-seq	No	PolyA enriched
GSM2132226	SRR3438597	32	Male	Healthy	Brain DLPFC	adult	28754123	Tn5-based RNA-seq	No	PolyA enriched
GSM2132226	SRR3438598	32	Male	Healthy	Brain DLPFC	adult	28754123	Tn5-based RNA-seq	No	PolyA enriched
GSM2132227	SRR3438599	44	Male	Healthy	Brain DLPFC	adult	28754123	Tn5-based RNA-seq	No	PolyA enriched
GSM2132227	SRR3438600	44	Male	Healthy	Brain DLPFC	adult	28754123	Tn5-based RNA-seq	No	PolyA enriched
GSM2132228	SRR3438601	35	Male	Healthy	Brain DLPFC	adult	28754123	Tn5-based RNA-seq	No	PolyA enriched
GSM2132228	SRR3438602	35	Male	Healthy	Brain DLPFC	adult	28754123	Tn5-based RNA-seq	No	PolyA enriched
GSM2132233	SRR3438611	32	Male	Healthy	Brain DLPFC	adult	28754123	Tn5-based RNA-seq	No	PolyA enriched
GSM2132233	SRR3438612	32	Male	Healthy	Brain DLPFC	adult	28754123	Tn5-based RNA-seq	No	PolyA enriched
GSM2132260	SRR3438663	70	Female	Healthy	Brain AnCg	old	28754123	Tn5-based RNA-seq	No	PolyA enriched
GSM2132263	SRR3438666	65	Male	Healthy	Brain DLPFC	adult	28754123	Tn5-based RNA-seq	No	PolyA enriched
GSM2132274	SRR3438677	58	Male	Healthy	Brain DLPFC	adult	28754123	Tn5-based RNA-seq	No	PolyA enriched
GSM2132275	SRR3438678	48	Male	Healthy	Brain DLPFC	adult	28754123	Tn5-based RNA-seq	No	PolyA enriched
GSM2132278	SRR3438681	32	Male	Healthy	Brain AnCg	adult	28754123	Tn5-based RNA-seq	No	PolyA enriched
GSM2132284	SRR3438691	66	Male	Healthy	Brain DLPFC	adult	28754123	Tn5-based RNA-seq	No	PolyA enriched
GSM2132285	SRR3438692	56	Male	Healthy	Brain DLPFC	adult	28754123	Tn5-based RNA-seq	No	PolyA enriched
GSM2132288	SRR3438697	39	Male	Healthy	Brain AnCg	adult	28754123	Tn5-based RNA-seq	No	PolyA enriched
GSM2132288	SRR3438698	39	Male	Healthy	Brain AnCg	adult	28754123	Tn5-based RNA-seq	No	PolyA enriched
GSM2132290	SRR3438701	45	Male	Healthy	Brain AnCg	adult	28754123	Tn5-based RNA-seq	No	PolyA enriched
GSM2132297	SRR3438715	45	Male	Healthy	Brain DLPFC	adult	28754123	Tn5-based RNA-seq	No	PolyA enriched
GSM2132297	SRR3438716	45	Male	Healthy	Brain DLPFC	adult	28754123	Tn5-based RNA-seq	No	PolyA enriched
GSM2132302	SRR3438721	32	Male	Healthy	Brain AnCg	adult	28754123	Tn5-based RNA-seq	No	PolyA enriched
GSM2132310	SRR3438729	49	Male	Healthy	Brain DLPFC	adult	28754123	Tn5-based RNA-seq	No	PolyA enriched
GSM2132311	SRR3438730	41	Male	Healthy	Brain DLPFC	adult	28754123	Tn5-based RNA-seq	No	PolyA enriched
GSM2132320	SRR3438741	40	Male	Healthy	Brain DLPFC	adult	28754123	Tn5-based RNA-seq	No	PolyA enriched
GSM2132333	SRR3438754	40	Male	Healthy	Brain DLPFC	adult	28754123	Tn5-based RNA-seq	No	PolyA enriched
GSM2132339	SRR3438760	49	Male	Healthy	Brain AnCg	adult	28754123	Tn5-based RNA-seq	No	PolyA enriched
GSM2132348	SRR3438769	55	Male	Healthy	Brain AnCg	adult	28754123	Tn5-based RNA-seq	No	PolyA enriched
GSM2132359	SRR3438780	70	Male	Healthy	Brain AnCg	old	28754123	Tn5-based RNA-seq	No	PolyA enriched
GSM2132367	SRR3438788	70	Male	Healthy	Brain DLPFC	old	28754123	Tn5-based RNA-seq	No	PolyA enriched
GSM2132378	SRR3438799	43	Male	Healthy	Brain DLPFC	adult	28754123	Tn5-based RNA-seq	No	PolyA enriched
GSM2132382	SRR3438803	39	Male	Healthy	Brain AnCg	adult	28754123	Tn5-based RNA-seq	No	PolyA enriched
GSM2132390	SRR3438811	63	Male	Healthy	Brain DLPFC	adult	28754123	Tn5-based RNA-seq	No	PolyA enriched
GSM2132392	SRR3438813	67	Male	Healthy	Brain DLPFC	adult	28754123	Tn5-based RNA-seq	No	PolyA enriched
GSM2132402	SRR3438823	64	Female	Healthy	Brain DLPFC	adult	28754123	Tn5-based RNA-seq	No	PolyA enriched
GSM2132406	SRR3438827	35	Male	Healthy	Brain AnCg	adult	28754123	Tn5-based RNA-seq	No	PolyA enriched
GSM2132422	SRR3438843	55	Male	Healthy	Brain DLPFC	adult	28754123	Tn5-based RNA-seq	No	PolyA enriched
GSM2132423	SRR3438844	67	Male	Healthy	Brain AnCg	adult	28754123	Tn5-based RNA-seq	No	PolyA enriched
GSM2132428	SRR3438849	58	Male	Healthy	Brain AnCg	adult	28754123	Tn5-based RNA-seq	No	PolyA enriched
GSM2132429	SRR3438850	63	Male	Healthy	Brain AnCg	adult	28754123	Tn5-based RNA-seq	No	PolyA enriched
GSM2132433	SRR3438854	45	Female	Healthy	Brain DLPFC	adult	28754123	Tn5-based RNA-seq	No	PolyA enriched
GSM2132437	SRR3438858	45	Female	Healthy	Brain AnCg	adult	28754123	Tn5-based RNA-seq	No	PolyA enriched
GSM2132438	SRR3438859	66	Male	Healthy	Brain AnCg	adult	28754123	Tn5-based RNA-seq	No	PolyA enriched
GSM2132439	SRR3438860	48	Male	Healthy	Brain AnCg	adult	28754123	Tn5-based RNA-seq	No	PolyA enriched
GSM2132440	SRR3438861	70	Female	Healthy	Brain DLPFC	old	28754123	Tn5-based RNA-seq	No	PolyA enriched
GSM2132455	SRR3438876	40	Male	Healthy	Brain AnCg	adult	28754123	Tn5-based RNA-seq	No	PolyA enriched
GSM2132459	SRR3438880	39	Male	Healthy	Brain DLPFC	adult	28754123	Tn5-based RNA-seq	No	PolyA enriched
GSM2132459	SRR3438881	39	Male	Healthy	Brain DLPFC	adult	28754123	Tn5-based RNA-seq	No	PolyA enriched
GSM2132462	SRR3438886	39	Male	Healthy	Brain DLPFC	adult	28754123	Tn5-based RNA-seq	No	PolyA enriched
GSM2132464	SRR3438889	64	Female	Healthy	Brain AnCg	adult	28754123	Tn5-based RNA-seq	No	PolyA enriched
GSM2132468	SRR3438893	43	Male	Healthy	Brain AnCg	adult	28754123	Tn5-based RNA-seq	No	PolyA enriched
GSM2516809	SRR5305480	82	Male	Healthy	Brain fusiform gyrus	old	29346778	TruSeq RNA Library Preparation Kit v2	No	PolyA enriched
GSM2516812	SRR5305483	73	Male	Healthy	Brain fusiform gyrus	old	29346778	TruSeq RNA Library Preparation Kit v2	No	PolyA enriched
GSM2516821	SRR5305492	82	Male	Healthy	Brain fusiform gyrus	old	29346778	TruSeq RNA Library Preparation Kit v2	No	PolyA enriched
GSM2516825	SRR5305496	99	Female	Healthy	Brain fusiform gyrus	old	29346778	TruSeq RNA Library Preparation Kit v2	No	PolyA enriched
GSM2516827	SRR5305498	92	Male	Healthy	Brain fusiform gyrus	old	29346778	TruSeq RNA Library Preparation Kit v2	No	PolyA enriched
GSM2516831	SRR5305502	80	Male	Healthy	Brain fusiform gyrus	old	29346778	TruSeq RNA Library Preparation Kit v2	No	PolyA enriched
GSM2516834	SRR5305505	92	Male	Healthy	Brain fusiform gyrus	old	29346778	TruSeq RNA Library Preparation Kit v2	No	PolyA enriched
GSM2516837	SRR5305508	82	Male	Healthy	Brain fusiform gyrus	old	29346778	TruSeq RNA Library Preparation Kit v2	No	PolyA enriched
GSM2516838	SRR5305509	83	Female	Healthy	Brain fusiform gyrus	old	29346778	TruSeq RNA Library Preparation Kit v2	No	PolyA enriched
GSM2516842	SRR5305513	91	Female	Healthy	Brain fusiform gyrus	old	29346778	TruSeq RNA Library Preparation Kit v2	No	PolyA enriched
GSM2516848	SRR5305519	80	Female	Healthy	Brain fusiform gyrus	old	29346778	TruSeq RNA Library Preparation Kit v2	No	PolyA enriched
GSM2516849	SRR5305520	80	Female	Healthy	Brain fusiform gyrus	old	29346778	TruSeq RNA Library Preparation Kit v2	No	PolyA enriched
GSM2516852	SRR5305523	89	Male	Healthy	Brain fusiform gyrus	old	29346778	TruSeq RNA Library Preparation Kit v2	No	PolyA enriched
GSM2516853	SRR5305524	81	Male	Healthy	Brain fusiform gyrus	old	29346778	TruSeq RNA Library Preparation Kit v2	No	PolyA enriched
GSM2516854	SRR5305525	87	Female	Healthy	Brain fusiform gyrus	old	29346778	TruSeq RNA Library Preparation Kit v2	No	PolyA enriched
GSM2516859	SRR5305530	86	Male	Healthy	Brain fusiform gyrus	old	29346778	TruSeq RNA Library Preparation Kit v2	No	PolyA enriched
GSM2516868	SRR5305539	87	Male	Healthy	Brain fusiform gyrus	old	29346778	TruSeq RNA Library Preparation Kit v2	No	PolyA enriched
GSM2516871	SRR5305542	78	Female	Healthy	Brain fusiform gyrus	old	29346778	TruSeq RNA Library Preparation Kit v2	No	PolyA enriched
GSM2516872	SRR5305543	93	Male	Healthy	Brain fusiform gyrus	old	29346778	TruSeq RNA Library Preparation Kit v2	No	PolyA enriched
GSM2516873	SRR5305544	79	Female	Healthy	Brain fusiform gyrus	old	29346778	TruSeq RNA Library Preparation Kit v2	No	PolyA enriched
GSM2516878	SRR5305549	78	Male	Healthy	Brain fusiform gyrus	old	29346778	TruSeq RNA Library Preparation Kit v2	No	PolyA enriched
GSM2516883	SRR5305554	87	Male	Healthy	Brain fusiform gyrus	old	29346778	TruSeq RNA Library Preparation Kit v2	No	PolyA enriched
GSM2516885	SRR5305556	80	Male	Healthy	Brain fusiform gyrus	old	29346778	TruSeq RNA Library Preparation Kit v2	No	PolyA enriched
GSM2516900	SRR5305571	76	Male	Healthy	Brain fusiform gyrus	old	29346778	TruSeq RNA Library Preparation Kit v2	No	PolyA enriched
GSM2516904	SRR5305575	90	Female	Healthy	Brain fusiform gyrus	old	29346778	TruSeq RNA Library Preparation Kit v2	No	PolyA enriched
GSM2516905	SRR5305576	97	Female	Healthy	Brain fusiform gyrus	old	29346778	TruSeq RNA Library Preparation Kit v2	No	PolyA enriched
GSM2516906	SRR5305577	79	Male	Healthy	Brain fusiform gyrus	old	29346778	TruSeq RNA Library Preparation Kit v2	No	PolyA enriched
GSM2516911	SRR5305582	81	Male	Healthy	Brain fusiform gyrus	old	29346778	TruSeq RNA Library Preparation Kit v2	No	PolyA enriched
GSM2516913	SRR5305584	80	Male	Healthy	Brain fusiform gyrus	old	29346778	TruSeq RNA Library Preparation Kit v2	No	PolyA enriched
GSM2516914	SRR5305585	97	Male	Healthy	Brain fusiform gyrus	old	29346778	TruSeq RNA Library Preparation Kit v2	No	PolyA enriched
GSM2516918	SRR5305589	91	Male	Healthy	Brain fusiform gyrus	old	29346778	TruSeq RNA Library Preparation Kit v2	No	PolyA enriched
GSM2516922	SRR5305593	81	Male	Healthy	Brain fusiform gyrus	old	29346778	TruSeq RNA Library Preparation Kit v2	No	PolyA enriched
GSM4215858	SRR10676821	18	Male	Healthy	HeartLeft Ventricle	young	36776621	TruSeq Stranded mRNA Library Prep Kit	No	PolyA enriched
GSM4215859	SRR10676822	26	Male	Healthy	HeartLeft Ventricle	young	36776621	TruSeq Stranded mRNA Library Prep Kit	Yes	PolyA enriched
GSM4215860	SRR10676823	17	Male	Healthy	HeartLeft Ventricle	young	36776621	TruSeq Stranded mRNA Library Prep Kit	Yes	PolyA enriched
GSM4215861	SRR10676824	59	Female	Healthy	HeartLeft Ventricle	adult	36776621	TruSeq Stranded mRNA Library Prep Kit	Yes	PolyA enriched
GSM4215862	SRR10676825	59	Female	Healthy	HeartLeft Ventricle	adult	36776621	TruSeq Stranded mRNA Library Prep Kit	Yes	PolyA enriched
GSM4215863	SRR10676826	50	Male	Healthy	HeartLeft Ventricle	adult	36776621	TruSeq Stranded mRNA Library Prep Kit	Yes	PolyA enriched
GSM4215864	SRR10676827	15	Male	Healthy	HeartLeft Ventricle	young	36776621	TruSeq Stranded mRNA Library Prep Kit	Yes	PolyA enriched
GSM4215865	SRR10676828	53	Female	Healthy	HeartLeft Ventricle	adult	36776621	TruSeq Stranded mRNA Library Prep Kit	Yes	PolyA enriched
GSM4215866	SRR10676829	62	Female	Healthy	HeartLeft Ventricle	adult	36776621	TruSeq Stranded mRNA Library Prep Kit	Yes	PolyA enriched
GSM4215867	SRR10676830	16	Female	Healthy	HeartLeft Ventricle	young	36776621	TruSeq Stranded mRNA Library Prep Kit	Yes	PolyA enriched
GSM4215868	SRR10676831	51	Male	Healthy	HeartLeft Ventricle	adult	36776621	TruSeq Stranded mRNA Library Prep Kit	Yes	PolyA enriched
GSM4215869	SRR10676832	25	Male	Healthy	HeartLeft Ventricle	young	36776621	TruSeq Stranded mRNA Library Prep Kit	Yes	PolyA enriched
GSM4215870	SRR10676833	54	Male	Healthy	HeartLeft Ventricle	adult	36776621	TruSeq Stranded mRNA Library Prep Kit	Yes	PolyA enriched
GSM4215871	SRR10676834	62	Female	Healthy	HeartLeft Ventricle	adult	36776621	TruSeq Stranded mRNA Library Prep Kit	Yes	PolyA enriched
GSM4215872	SRR10676835	75	Male	Healthy	HeartLeft Ventricle	old	36776621	TruSeq Stranded mRNA Library Prep Kit	Yes	PolyA enriched
GSM4215873	SRR10676836	62	Female	Healthy	HeartLeft Ventricle	adult	36776621	TruSeq Stranded mRNA Library Prep Kit	Yes	PolyA enriched
GSM4215874	SRR10676837	58	Male	Healthy	HeartLeft Ventricle	adult	36776621	TruSeq Stranded mRNA Library Prep Kit	Yes	PolyA enriched
GSM4215875	SRR10676838	33	Male	Healthy	HeartLeft Ventricle	adult	36776621	TruSeq Stranded mRNA Library Prep Kit	Yes	PolyA enriched
GSM4215876	SRR10676839	67	Female	Healthy	HeartLeft Ventricle	adult	36776621	TruSeq Stranded mRNA Library Prep Kit	Yes	PolyA enriched
GSM4215877	SRR10676840	58	Female	Healthy	HeartLeft Ventricle	adult	36776621	TruSeq Stranded mRNA Library Prep Kit	Yes	PolyA enriched
GSM4215986	SRR10676949	49	Male	Healthy	HeartLeft Ventricle	adult	36776621	TruSeq Stranded mRNA Library Prep Kit	Yes	PolyA enriched
GSM4215989	SRR10676952	44	Male	Healthy	HeartLeft Ventricle	adult	36776621	TruSeq Stranded mRNA Library Prep Kit	Yes	PolyA enriched
GSM4215991	SRR10676954	66	Male	Healthy	HeartLeft Ventricle	adult	36776621	TruSeq Stranded mRNA Library Prep Kit	Yes	PolyA enriched
GSM4215992	SRR10676955	71	Male	Healthy	HeartLeft Ventricle	old	36776621	TruSeq Stranded mRNA Library Prep Kit	Yes	PolyA enriched
GSM4215994	SRR10676957	59	Male	Healthy	HeartLeft Ventricle	adult	36776621	TruSeq Stranded mRNA Library Prep Kit	Yes	PolyA enriched
GSM4215998	SRR10676961	59	Male	Healthy	HeartLeft Ventricle	adult	36776621	TruSeq Stranded mRNA Library Prep Kit	Yes	PolyA enriched
GSM4215999	SRR10676962	65	Female	Healthy	HeartLeft Ventricle	adult	36776621	TruSeq Stranded mRNA Library Prep Kit	Yes	PolyA enriched
GSM4216001	SRR10676964	65	Female	Healthy	HeartLeft Ventricle	adult	36776621	TruSeq Stranded mRNA Library Prep Kit	Yes	PolyA enriched
GSM4216004	SRR10676967	69	Female	Healthy	HeartLeft Ventricle	adult	36776621	TruSeq Stranded mRNA Library Prep Kit	Yes	PolyA enriched
GSM4216005	SRR10676968	61	Male	Healthy	HeartLeft Ventricle	adult	36776621	TruSeq Stranded mRNA Library Prep Kit	Yes	PolyA enriched
GSM4216007	SRR10676970	52	Female	Healthy	HeartLeft Ventricle	adult	36776621	TruSeq Stranded mRNA Library Prep Kit	Yes	PolyA enriched
GSM4216008	SRR10676971	33	Male	Healthy	HeartLeft Ventricle	adult	36776621	TruSeq Stranded mRNA Library Prep Kit	Yes	PolyA enriched
GSM4216009	SRR10676972	51	Female	Healthy	HeartLeft Ventricle	adult	36776621	TruSeq Stranded mRNA Library Prep Kit	Yes	PolyA enriched
GSM4216010	SRR10676973	73	Female	Healthy	HeartLeft Ventricle	old	36776621	TruSeq Stranded mRNA Library Prep Kit	Yes	PolyA enriched
GSM4216012	SRR10676975	68	Female	Healthy	HeartLeft Ventricle	adult	36776621	TruSeq Stranded mRNA Library Prep Kit	Yes	PolyA enriched
GSM4216014	SRR10676977	53	Male	Healthy	HeartLeft Ventricle	adult	36776621	TruSeq Stranded mRNA Library Prep Kit	Yes	PolyA enriched
GSM4216015	SRR10676978	65	Female	Healthy	HeartLeft Ventricle	adult	36776621	TruSeq Stranded mRNA Library Prep Kit	Yes	PolyA enriched
GSM4216016	SRR10676979	55	Female	Healthy	HeartLeft Ventricle	adult	36776621	TruSeq Stranded mRNA Library Prep Kit	Yes	PolyA enriched
GSM4216017	SRR10676980	80	Female	Healthy	HeartLeft Ventricle	old	36776621	TruSeq Stranded mRNA Library Prep Kit	Yes	PolyA enriched
GSM4216018	SRR10676981	20	Female	Healthy	HeartLeft Ventricle	young	36776621	TruSeq Stranded mRNA Library Prep Kit	Yes	PolyA enriched
GSM4216021	SRR10676984	61	Female	Healthy	HeartLeft Ventricle	adult	36776621	TruSeq Stranded mRNA Library Prep Kit	Yes	PolyA enriched
GSM4216022	SRR10676985	51	Male	Healthy	HeartLeft Ventricle	adult	36776621	TruSeq Stranded mRNA Library Prep Kit	Yes	PolyA enriched
GSM4216024	SRR10676987	65	Female	Healthy	HeartLeft Ventricle	adult	36776621	TruSeq Stranded mRNA Library Prep Kit	Yes	PolyA enriched
GSM4216025	SRR10676988	64	Female	Healthy	HeartLeft Ventricle	adult	36776621	TruSeq Stranded mRNA Library Prep Kit	Yes	PolyA enriched
GSM4216027	SRR10676990	56	Male	Healthy	HeartLeft Ventricle	adult	36776621	TruSeq Stranded mRNA Library Prep Kit	Yes	PolyA enriched
GSM4216028	SRR10676991	45	Female	Healthy	HeartLeft Ventricle	adult	36776621	TruSeq Stranded mRNA Library Prep Kit	Yes	PolyA enriched
GSM4216029	SRR10676992	61	Male	Healthy	HeartLeft Ventricle	adult	36776621	TruSeq Stranded mRNA Library Prep Kit	Yes	PolyA enriched
GSM4216030	SRR10676993	34	Male	Healthy	HeartLeft Ventricle	adult	36776621	TruSeq Stranded mRNA Library Prep Kit	Yes	PolyA enriched
GSM4216031	SRR10676994	24	Female	Healthy	HeartLeft Ventricle	young	36776621	TruSeq Stranded mRNA Library Prep Kit	Yes	PolyA enriched
GSM4216032	SRR10676995	56	Male	Healthy	HeartLeft Ventricle	adult	36776621	TruSeq Stranded mRNA Library Prep Kit	Yes	PolyA enriched
GSM4216034	SRR10676997	44	Male	Healthy	HeartLeft Ventricle	adult	36776621	TruSeq Stranded mRNA Library Prep Kit	Yes	PolyA enriched
GSM4216035	SRR10676998	37	Female	Healthy	HeartLeft Ventricle	adult	36776621	TruSeq Stranded mRNA Library Prep Kit	Yes	PolyA enriched
GSM4216036	SRR10676999	57	Female	Healthy	HeartLeft Ventricle	adult	36776621	TruSeq Stranded mRNA Library Prep Kit	Yes	PolyA enriched
GSM4216037	SRR10677000	64	Male	Healthy	HeartLeft Ventricle	adult	36776621	TruSeq Stranded mRNA Library Prep Kit	Yes	PolyA enriched
GSM4216039	SRR10677002	46	Male	Healthy	HeartLeft Ventricle	adult	36776621	TruSeq Stranded mRNA Library Prep Kit	Yes	PolyA enriched
GSM4216040	SRR10677003	59	Female	Healthy	HeartLeft Ventricle	adult	36776621	TruSeq Stranded mRNA Library Prep Kit	Yes	PolyA enriched
GSM4216042	SRR10677005	52	Female	Healthy	HeartLeft Ventricle	adult	36776621	TruSeq Stranded mRNA Library Prep Kit	Yes	PolyA enriched
GSM4216043	SRR10677006	44	Male	Healthy	HeartLeft Ventricle	adult	36776621	TruSeq Stranded mRNA Library Prep Kit	Yes	PolyA enriched
GSM4216044	SRR10677007	59	Male	Healthy	HeartLeft Ventricle	adult	36776621	TruSeq Stranded mRNA Library Prep Kit	Yes	PolyA enriched
GSM4216045	SRR10677008	42	Male	Healthy	HeartLeft Ventricle	adult	36776621	TruSeq Stranded mRNA Library Prep Kit	Yes	PolyA enriched
GSM4216047	SRR10677010	48	Male	Healthy	HeartLeft Ventricle	adult	36776621	TruSeq Stranded mRNA Library Prep Kit	Yes	PolyA enriched
GSM4216048	SRR10677011	67	Female	Healthy	HeartLeft Ventricle	adult	36776621	TruSeq Stranded mRNA Library Prep Kit	Yes	PolyA enriched
GSM4216049	SRR10677012	50	Female	Healthy	HeartLeft Ventricle	adult	36776621	TruSeq Stranded mRNA Library Prep Kit	Yes	PolyA enriched
GSM4216050	SRR10677013	56	Male	Healthy	HeartLeft Ventricle	adult	36776621	TruSeq Stranded mRNA Library Prep Kit	Yes	PolyA enriched
GSM4216053	SRR10677016	56	Male	Healthy	HeartLeft Ventricle	adult	36776621	TruSeq Stranded mRNA Library Prep Kit	Yes	PolyA enriched
GSM4216054	SRR10677017	62	Male	Healthy	HeartLeft Ventricle	adult	36776621	TruSeq Stranded mRNA Library Prep Kit	Yes	PolyA enriched
GSM4216056	SRR10677019	58	Male	Healthy	HeartLeft Ventricle	adult	36776621	TruSeq Stranded mRNA Library Prep Kit	Yes	PolyA enriched
GSM4216061	SRR10677024	56	Female	Healthy	HeartLeft Ventricle	adult	36776621	TruSeq Stranded mRNA Library Prep Kit	Yes	PolyA enriched
GSM4216063	SRR10677026	78	Female	Healthy	HeartLeft Ventricle	old	36776621	TruSeq Stranded mRNA Library Prep Kit	Yes	PolyA enriched
GSM4216069	SRR10677032	53	Male	Healthy	HeartLeft Ventricle	adult	36776621	TruSeq Stranded mRNA Library Prep Kit	Yes	PolyA enriched
GSM4216070	SRR10677033	57	Female	Healthy	HeartLeft Ventricle	adult	36776621	TruSeq Stranded mRNA Library Prep Kit	Yes	PolyA enriched
GSM4216075	SRR10677038	59	Male	Healthy	HeartLeft Ventricle	adult	36776621	TruSeq Stranded mRNA Library Prep Kit	Yes	PolyA enriched
GSM4216077	SRR10677040	56	Male	Healthy	HeartLeft Ventricle	adult	36776621	TruSeq Stranded mRNA Library Prep Kit	Yes	PolyA enriched
GSM4216081	SRR10677044	67	Female	Healthy	HeartLeft Ventricle	adult	36776621	TruSeq Stranded mRNA Library Prep Kit	Yes	PolyA enriched
GSM4216082	SRR10677045	53	Male	Healthy	HeartLeft Ventricle	adult	36776621	TruSeq Stranded mRNA Library Prep Kit	Yes	PolyA enriched
GSM4216083	SRR10677046	66	Female	Healthy	HeartLeft Ventricle	adult	36776621	TruSeq Stranded mRNA Library Prep Kit	Yes	PolyA enriched
GSM4216084	SRR10677047	58	Male	Healthy	HeartLeft Ventricle	adult	36776621	TruSeq Stranded mRNA Library Prep Kit	Yes	PolyA enriched
GSM4216085	SRR10677048	77	Female	Healthy	HeartLeft Ventricle	old	36776621	TruSeq Stranded mRNA Library Prep Kit	Yes	PolyA enriched
GSM4216086	SRR10677049	74	Female	Healthy	HeartLeft Ventricle	old	36776621	TruSeq Stranded mRNA Library Prep Kit	Yes	PolyA enriched
GSM4216087	SRR10677050	36	Male	Healthy	HeartLeft Ventricle	adult	36776621	TruSeq Stranded mRNA Library Prep Kit	Yes	PolyA enriched
GSM4216089	SRR10677052	57	Female	Healthy	HeartLeft Ventricle	adult	36776621	TruSeq Stranded mRNA Library Prep Kit	Yes	PolyA enriched
GSM4216090	SRR10677053	68	Female	Healthy	HeartLeft Ventricle	adult	36776621	TruSeq Stranded mRNA Library Prep Kit	Yes	PolyA enriched
GSM4216093	SRR10677056	65	Female	Healthy	HeartLeft Ventricle	adult	36776621	TruSeq Stranded mRNA Library Prep Kit	Yes	PolyA enriched
GSM4216094	SRR10677057	51	Female	Healthy	HeartLeft Ventricle	adult	36776621	TruSeq Stranded mRNA Library Prep Kit	Yes	PolyA enriched
GSM4216095	SRR10677058	75	Male	Healthy	HeartLeft Ventricle	old	36776621	TruSeq Stranded mRNA Library Prep Kit	Yes	PolyA enriched
GSM4216097	SRR10677060	52	Female	Healthy	HeartLeft Ventricle	adult	36776621	TruSeq Stranded mRNA Library Prep Kit	Yes	PolyA enriched
GSM4216098	SRR10677061	75	Female	Healthy	HeartLeft Ventricle	old	36776621	TruSeq Stranded mRNA Library Prep Kit	Yes	PolyA enriched
GSM4216099	SRR10677062	51	Male	Healthy	HeartLeft Ventricle	adult	36776621	TruSeq Stranded mRNA Library Prep Kit	Yes	PolyA enriched
GSM4216100	SRR10677063	69	Male	Healthy	HeartLeft Ventricle	adult	36776621	TruSeq Stranded mRNA Library Prep Kit	Yes	PolyA enriched
GSM4216101	SRR10677064	56	Female	Healthy	HeartLeft Ventricle	adult	36776621	TruSeq Stranded mRNA Library Prep Kit	Yes	PolyA enriched
GSM4216102	SRR10677065	75	Female	Healthy	HeartLeft Ventricle	old	36776621	TruSeq Stranded mRNA Library Prep Kit	Yes	PolyA enriched
GSM4216104	SRR10677067	60	Female	Healthy	HeartLeft Ventricle	adult	36776621	TruSeq Stranded mRNA Library Prep Kit	Yes	PolyA enriched
GSM4216105	SRR10677068	41	Male	Healthy	HeartLeft Ventricle	adult	36776621	TruSeq Stranded mRNA Library Prep Kit	Yes	PolyA enriched
GSM4216106	SRR10677069	77	Male	Healthy	HeartLeft Ventricle	old	36776621	TruSeq Stranded mRNA Library Prep Kit	Yes	PolyA enriched
GSM4216108	SRR10677071	59	Female	Healthy	HeartLeft Ventricle	adult	36776621	TruSeq Stranded mRNA Library Prep Kit	Yes	PolyA enriched
GSM4216109	SRR10677072	44	Male	Healthy	HeartLeft Ventricle	adult	36776621	TruSeq Stranded mRNA Library Prep Kit	Yes	PolyA enriched
GSM4216114	SRR10677077	46	Male	Healthy	HeartLeft Ventricle	adult	36776621	TruSeq Stranded mRNA Library Prep Kit	Yes	PolyA enriched
GSM4216115	SRR10677078	38	Female	Healthy	HeartLeft Ventricle	adult	36776621	TruSeq Stranded mRNA Library Prep Kit	Yes	PolyA enriched
GSM4216116	SRR10677079	22	Female	Healthy	HeartLeft Ventricle	young	36776621	TruSeq Stranded mRNA Library Prep Kit	Yes	PolyA enriched
GSM4216118	SRR10677081	50	Female	Healthy	HeartLeft Ventricle	adult	36776621	TruSeq Stranded mRNA Library Prep Kit	Yes	PolyA enriched
GSM4216119	SRR10677082	51	Female	Healthy	HeartLeft Ventricle	adult	36776621	TruSeq Stranded mRNA Library Prep Kit	Yes	PolyA enriched
GSM4216120	SRR10677083	49	Female	Healthy	HeartLeft Ventricle	adult	36776621	TruSeq Stranded mRNA Library Prep Kit	Yes	PolyA enriched
GSM4216121	SRR10677084	57	Female	Healthy	HeartLeft Ventricle	adult	36776621	TruSeq Stranded mRNA Library Prep Kit	Yes	PolyA enriched
GSM4216122	SRR10677085	74	Male	Healthy	HeartLeft Ventricle	old	36776621	TruSeq Stranded mRNA Library Prep Kit	Yes	PolyA enriched
GSM4216123	SRR10677086	64	Female	Healthy	HeartLeft Ventricle	adult	36776621	TruSeq Stranded mRNA Library Prep Kit	Yes	PolyA enriched
GSM4216124	SRR10677087	58	Female	Healthy	HeartLeft Ventricle	adult	36776621	TruSeq Stranded mRNA Library Prep Kit	Yes	PolyA enriched
GSM4216129	SRR10677092	57	Female	Healthy	HeartLeft Ventricle	adult	36776621	TruSeq Stranded mRNA Library Prep Kit	Yes	PolyA enriched
GSM4216131	SRR10677094	74	Female	Healthy	HeartLeft Ventricle	old	36776621	TruSeq Stranded mRNA Library Prep Kit	Yes	PolyA enriched
GSM4216132	SRR10677095	53	Male	Healthy	HeartLeft Ventricle	adult	36776621	TruSeq Stranded mRNA Library Prep Kit	Yes	PolyA enriched
GSM4216134	SRR10677097	47	Female	Healthy	HeartLeft Ventricle	adult	36776621	TruSeq Stranded mRNA Library Prep Kit	Yes	PolyA enriched
GSM4216135	SRR10677098	63	Female	Healthy	HeartLeft Ventricle	adult	36776621	TruSeq Stranded mRNA Library Prep Kit	Yes	PolyA enriched
GSM4216136	SRR10677099	71	Female	Healthy	HeartLeft Ventricle	old	36776621	TruSeq Stranded mRNA Library Prep Kit	Yes	PolyA enriched
GSM4216138	SRR10677101	83	Female	Healthy	HeartLeft Ventricle	old	36776621	TruSeq Stranded mRNA Library Prep Kit	Yes	PolyA enriched
GSM4216139	SRR10677102	58	Male	Healthy	HeartLeft Ventricle	adult	36776621	TruSeq Stranded mRNA Library Prep Kit	Yes	PolyA enriched
GSM4216141	SRR10677104	52	Female	Healthy	HeartLeft Ventricle	adult	36776621	TruSeq Stranded mRNA Library Prep Kit	Yes	PolyA enriched
GSM4216142	SRR10677105	55	Female	Healthy	HeartLeft Ventricle	adult	36776621	TruSeq Stranded mRNA Library Prep Kit	Yes	PolyA enriched
GSM4216144	SRR10677107	47	Male	Healthy	HeartLeft Ventricle	adult	36776621	TruSeq Stranded mRNA Library Prep Kit	Yes	PolyA enriched
GSM4216146	SRR10677109	76	Female	Healthy	HeartLeft Ventricle	old	36776621	TruSeq Stranded mRNA Library Prep Kit	Yes	PolyA enriched
GSM4216147	SRR10677110	78	Male	Healthy	HeartLeft Ventricle	old	36776621	TruSeq Stranded mRNA Library Prep Kit	Yes	PolyA enriched
GSM4216148	SRR10677111	81	Male	Healthy	HeartLeft Ventricle	old	36776621	TruSeq Stranded mRNA Library Prep Kit	Yes	PolyA enriched
GSM4216149	SRR10677112	71	Female	Healthy	HeartLeft Ventricle	old	36776621	TruSeq Stranded mRNA Library Prep Kit	Yes	PolyA enriched
GSM4216150	SRR10677113	60	Male	Healthy	HeartLeft Ventricle	adult	36776621	TruSeq Stranded mRNA Library Prep Kit	Yes	PolyA enriched
GSM4216151	SRR10677114	53	Female	Healthy	HeartLeft Ventricle	adult	36776621	TruSeq Stranded mRNA Library Prep Kit	Yes	PolyA enriched
GSM4216152	SRR10677115	73	Female	Healthy	HeartLeft Ventricle	old	36776621	TruSeq Stranded mRNA Library Prep Kit	Yes	PolyA enriched
GSM4216153	SRR10677116	56	Female	Healthy	HeartLeft Ventricle	adult	36776621	TruSeq Stranded mRNA Library Prep Kit	Yes	PolyA enriched
GSM4216154	SRR10677117	25	Male	Healthy	HeartLeft Ventricle	young	36776621	TruSeq Stranded mRNA Library Prep Kit	Yes	PolyA enriched
GSM4216156	SRR10677119	51	Female	Healthy	HeartLeft Ventricle	adult	36776621	TruSeq Stranded mRNA Library Prep Kit	Yes	PolyA enriched
GSM4216160	SRR10677123	75	Female	Healthy	HeartLeft Ventricle	old	36776621	TruSeq Stranded mRNA Library Prep Kit	Yes	PolyA enriched
GSM4216161	SRR10677124	54	Female	Healthy	HeartLeft Ventricle	adult	36776621	TruSeq Stranded mRNA Library Prep Kit	Yes	PolyA enriched
GSM4216162	SRR10677125	66	Female	Healthy	HeartLeft Ventricle	adult	36776621	TruSeq Stranded mRNA Library Prep Kit	Yes	PolyA enriched
GSM4216163	SRR10677126	65	Male	Healthy	HeartLeft Ventricle	adult	36776621	TruSeq Stranded mRNA Library Prep Kit	Yes	PolyA enriched
GSM4216164	SRR10677127	52	Female	Healthy	HeartLeft Ventricle	adult	36776621	TruSeq Stranded mRNA Library Prep Kit	Yes	PolyA enriched
GSM4216169	SRR10677132	47	Female	Healthy	HeartLeft Ventricle	adult	36776621	TruSeq Stranded mRNA Library Prep Kit	Yes	PolyA enriched
GSM4216170	SRR10677133	72	Female	Healthy	HeartLeft Ventricle	old	36776621	TruSeq Stranded mRNA Library Prep Kit	Yes	PolyA enriched
GSM4216171	SRR10677134	69	Male	Healthy	HeartLeft Ventricle	adult	36776621	TruSeq Stranded mRNA Library Prep Kit	Yes	PolyA enriched
GSM4216172	SRR10677135	44	Male	Healthy	HeartLeft Ventricle	adult	36776621	TruSeq Stranded mRNA Library Prep Kit	Yes	PolyA enriched
GSM4216173	SRR10677136	62	Female	Healthy	HeartLeft Ventricle	adult	36776621	TruSeq Stranded mRNA Library Prep Kit	Yes	PolyA enriched
GSM4216174	SRR10677137	49	Male	Healthy	HeartLeft Ventricle	adult	36776621	TruSeq Stranded mRNA Library Prep Kit	Yes	PolyA enriched
GSM4216175	SRR10677138	57	Male	Healthy	HeartLeft Ventricle	adult	36776621	TruSeq Stranded mRNA Library Prep Kit	Yes	PolyA enriched
GSM4216176	SRR10677139	58	Female	Healthy	HeartLeft Ventricle	adult	36776621	TruSeq Stranded mRNA Library Prep Kit	Yes	PolyA enriched
GSM4216177	SRR10677140	60	Female	Healthy	HeartLeft Ventricle	adult	36776621	TruSeq Stranded mRNA Library Prep Kit	Yes	PolyA enriched
GSM4216178	SRR10677141	65	Male	Healthy	HeartLeft Ventricle	adult	36776621	TruSeq Stranded mRNA Library Prep Kit	Yes	PolyA enriched
GSM4216179	SRR10677142	67	Male	Healthy	HeartLeft Ventricle	adult	36776621	TruSeq Stranded mRNA Library Prep Kit	Yes	PolyA enriched
GSM4216184	SRR10677147	52	Male	Healthy	HeartLeft Ventricle	adult	36776621	TruSeq Stranded mRNA Library Prep Kit	Yes	PolyA enriched
GSM4216185	SRR10677148	35	Male	Healthy	HeartLeft Ventricle	adult	36776621	TruSeq Stranded mRNA Library Prep Kit	Yes	PolyA enriched
GSM4216186	SRR10677149	66	Female	Healthy	HeartLeft Ventricle	adult	36776621	TruSeq Stranded mRNA Library Prep Kit	Yes	PolyA enriched
GSM4216187	SRR10677150	58	Female	Healthy	HeartLeft Ventricle	adult	36776621	TruSeq Stranded mRNA Library Prep Kit	Yes	PolyA enriched
GSM4216188	SRR10677151	22	Male	Healthy	HeartLeft Ventricle	young	36776621	TruSeq Stranded mRNA Library Prep Kit	Yes	PolyA enriched
GSM4216190	SRR10677153	69	Male	Healthy	HeartLeft Ventricle	adult	36776621	TruSeq Stranded mRNA Library Prep Kit	Yes	PolyA enriched
GSM4216192	SRR10677155	69	Female	Healthy	HeartLeft Ventricle	adult	36776621	TruSeq Stranded mRNA Library Prep Kit	Yes	PolyA enriched
GSM4216194	SRR10677157	57	Male	Healthy	HeartLeft Ventricle	adult	36776621	TruSeq Stranded mRNA Library Prep Kit	Yes	PolyA enriched
GSM4216195	SRR10677158	40	Male	Healthy	HeartLeft Ventricle	adult	36776621	TruSeq Stranded mRNA Library Prep Kit	Yes	PolyA enriched
GSM4216198	SRR10677161	51	Female	Healthy	HeartLeft Ventricle	adult	36776621	TruSeq Stranded mRNA Library Prep Kit	Yes	PolyA enriched
GSM4216200	SRR10677163	69	Female	Healthy	HeartLeft Ventricle	adult	36776621	TruSeq Stranded mRNA Library Prep Kit	Yes	PolyA enriched
GSM4216205	SRR10677168	63	Female	Healthy	HeartLeft Ventricle	adult	36776621	TruSeq Stranded mRNA Library Prep Kit	Yes	PolyA enriched
GSM4216208	SRR10677171	75	Male	Healthy	HeartLeft Ventricle	old	36776621	TruSeq Stranded mRNA Library Prep Kit	Yes	PolyA enriched
GSM4216211	SRR10677174	54	Female	Healthy	HeartLeft Ventricle	adult	36776621	TruSeq Stranded mRNA Library Prep Kit	Yes	PolyA enriched
GSM4216212	SRR10677175	56	Male	Healthy	HeartLeft Ventricle	adult	36776621	TruSeq Stranded mRNA Library Prep Kit	Yes	PolyA enriched
GSM4216213	SRR10677176	62	Male	Healthy	HeartLeft Ventricle	adult	36776621	TruSeq Stranded mRNA Library Prep Kit	Yes	PolyA enriched
GSM4216214	SRR10677177	54	Female	Healthy	HeartLeft Ventricle	adult	36776621	TruSeq Stranded mRNA Library Prep Kit	Yes	PolyA enriched
GSM4216216	SRR10677179	52	Male	Healthy	HeartLeft Ventricle	adult	36776621	TruSeq Stranded mRNA Library Prep Kit	Yes	PolyA enriched
GSM4216224	SRR10677184	62	Female	Healthy	HeartLeft Ventricle	adult	36776621	TruSeq Stranded mRNA Library Prep Kit	Yes	PolyA enriched
GSM2088013	SRR3225266	58	Female	Healthy	LungBronchial brushing	adult	28533227	TruSeq RNA Library Preparation Kit v2	No	PolyA enriched
GSM2088014	SRR3225267	54	Female	Healthy	LungBronchial brushing	adult	28533227	TruSeq RNA Library Preparation Kit v2	No	PolyA enriched
GSM2088017	SRR3225270	66	Male	Healthy	LungBronchial brushing	adult	28533227	TruSeq RNA Library Preparation Kit v2	No	PolyA enriched
GSM2088019	SRR3225272	63	Male	Healthy	LungBronchial brushing	adult	28533227	TruSeq RNA Library Preparation Kit v2	No	PolyA enriched
GSM2088020	SRR3225273	71	Male	Healthy	LungBronchial brushing	old	28533227	TruSeq RNA Library Preparation Kit v2	No	PolyA enriched
GSM2088021	SRR3225274	71	Male	Healthy	LungBronchial brushing	old	28533227	TruSeq RNA Library Preparation Kit v2	No	PolyA enriched
GSM2088022	SRR3225275	60	Male	Healthy	LungBronchial brushing	adult	28533227	TruSeq RNA Library Preparation Kit v2	No	PolyA enriched
GSM2088025	SRR3225278	57	Male	Healthy	LungBronchial brushing	adult	28533227	TruSeq RNA Library Preparation Kit v2	No	PolyA enriched
GSM2088026	SRR3225279	60	Female	Healthy	LungBronchial brushing	adult	28533227	TruSeq RNA Library Preparation Kit v2	No	PolyA enriched
GSM2088027	SRR3225280	70	Female	Healthy	LungBronchial brushing	old	28533227	TruSeq RNA Library Preparation Kit v2	No	PolyA enriched
GSM2088028	SRR3225281	71	Male	Healthy	LungBronchial brushing	old	28533227	TruSeq RNA Library Preparation Kit v2	No	PolyA enriched
GSM2088033	SRR3225286	57	Male	Healthy	LungBronchial brushing	adult	28533227	TruSeq RNA Library Preparation Kit v2	No	PolyA enriched
GSM2088036	SRR3225289	72	Female	Healthy	LungBronchial brushing	old	28533227	TruSeq RNA Library Preparation Kit v2	No	PolyA enriched
GSM2088037	SRR3225290	68	Female	Healthy	LungBronchial brushing	adult	28533227	TruSeq RNA Library Preparation Kit v2	No	PolyA enriched
GSM2088038	SRR3225291	73	Male	Healthy	LungBronchial brushing	old	28533227	TruSeq RNA Library Preparation Kit v2	No	PolyA enriched
GSM2088044	SRR3225297	61	Male	Healthy	LungBronchial brushing	adult	28533227	TruSeq RNA Library Preparation Kit v2	No	PolyA enriched
GSM2088045	SRR3225298	58	Male	Healthy	LungBronchial brushing	adult	28533227	TruSeq RNA Library Preparation Kit v2	No	PolyA enriched
GSM2088048	SRR3225301	60	Male	Healthy	LungBronchial brushing	adult	28533227	TruSeq RNA Library Preparation Kit v2	No	PolyA enriched
GSM2088049	SRR3225302	68	Female	Healthy	LungBronchial brushing	adult	28533227	TruSeq RNA Library Preparation Kit v2	No	PolyA enriched
GSM2088051	SRR3225304	59	Male	Healthy	LungBronchial brushing	adult	28533227	TruSeq RNA Library Preparation Kit v2	No	PolyA enriched
GSM2088055	SRR3225308	67	Male	Healthy	LungBronchial brushing	adult	28533227	TruSeq RNA Library Preparation Kit v2	No	PolyA enriched
GSM2088056	SRR3225309	64	Male	Healthy	LungBronchial brushing	adult	28533227	TruSeq RNA Library Preparation Kit v2	No	PolyA enriched
GSM2088061	SRR3225314	65	Female	Healthy	LungBronchial brushing	adult	28533227	TruSeq RNA Library Preparation Kit v2	No	PolyA enriched
GSM2088064	SRR3225317	67	Female	Healthy	LungBronchial brushing	adult	28533227	TruSeq RNA Library Preparation Kit v2	No	PolyA enriched
GSM2088067	SRR3225320	72	Male	Healthy	LungBronchial brushing	old	28533227	TruSeq RNA Library Preparation Kit v2	No	PolyA enriched
GSM4276453	SRR10912138	61	Unknown	Healthy	Ovary	adult	35031546	NEBNext Ultra RNA Library Prep Kit	No	PolyA enriched
GSM4276454	SRR10912139	73	Unknown	Healthy	Ovary	old	35031546	NEBNext Ultra RNA Library Prep Kit	No	PolyA enriched
GSM4276455	SRR10912140	64	Unknown	Healthy	Ovary	adult	35031546	NEBNext Ultra RNA Library Prep Kit	No	PolyA enriched
GSM4276456	SRR10912141	66	Unknown	Healthy	Ovary	adult	35031546	NEBNext Ultra RNA Library Prep Kit	No	PolyA enriched
GSM4276459	SRR10912144	43	Unknown	Healthy	Ovary	adult	35031546	NEBNext Ultra RNA Library Prep Kit	No	PolyA enriched
GSM4276463	SRR10912148	66	Unknown	Healthy	Ovary	adult	35031546	NEBNext Ultra RNA Library Prep Kit	No	PolyA enriched
GSM4276464	SRR10912149	47	Unknown	Healthy	Ovary	adult	35031546	NEBNext Ultra RNA Library Prep Kit	No	PolyA enriched
GSM4276465	SRR10912150	62	Unknown	Healthy	Ovary	adult	35031546	NEBNext Ultra RNA Library Prep Kit	No	PolyA enriched
GSM4276466	SRR10912151	67	Unknown	Healthy	Ovary	adult	35031546	NEBNext Ultra RNA Library Prep Kit	No	PolyA enriched
GSM4276467	SRR10912152	66	Unknown	Healthy	Ovary	adult	35031546	NEBNext Ultra RNA Library Prep Kit	No	PolyA enriched
GSM4276468	SRR10912153	47	Unknown	Healthy	Ovary	adult	35031546	NEBNext Ultra RNA Library Prep Kit	No	PolyA enriched
GSM4276469	SRR10912154	73	Unknown	Healthy	Ovary	old	35031546	NEBNext Ultra RNA Library Prep Kit	No	PolyA enriched
GSM4276470	SRR10912155	55	Unknown	Healthy	Ovary	adult	35031546	NEBNext Ultra RNA Library Prep Kit	No	PolyA enriched
GSM4276471	SRR10912156	47	Unknown	Healthy	Ovary	adult	35031546	NEBNext Ultra RNA Library Prep Kit	No	PolyA enriched
GSM4276472	SRR10912157	53	Unknown	Healthy	Ovary	adult	35031546	NEBNext Ultra RNA Library Prep Kit	No	PolyA enriched
GSM4276473	SRR10912158	38	Unknown	Healthy	Ovary	adult	35031546	NEBNext Ultra RNA Library Prep Kit	No	PolyA enriched
GSM4276478	SRR10912163	67	Unknown	Healthy	Ovary	adult	35031546	NEBNext Ultra RNA Library Prep Kit	No	PolyA enriched
GSM4276480	SRR10912165	72	Unknown	Healthy	Ovary	old	35031546	NEBNext Ultra RNA Library Prep Kit	No	PolyA enriched
GSM4276482	SRR10912167	63	Unknown	Healthy	Ovary	adult	35031546	NEBNext Ultra RNA Library Prep Kit	No	PolyA enriched
GSM4276483	SRR10912168	55	Unknown	Healthy	Ovary	adult	35031546	NEBNext Ultra RNA Library Prep Kit	No	PolyA enriched
GSM4276484	SRR10912169	67	Unknown	Healthy	Ovary	adult	35031546	NEBNext Ultra RNA Library Prep Kit	No	PolyA enriched
GSM4276485	SRR10912170	76	Unknown	Healthy	Ovary	old	35031546	NEBNext Ultra RNA Library Prep Kit	No	PolyA enriched
GSM4276486	SRR10912171	66	Unknown	Healthy	Ovary	adult	35031546	NEBNext Ultra RNA Library Prep Kit	No	PolyA enriched
GSM4276487	SRR10912172	74	Unknown	Healthy	Ovary	old	35031546	NEBNext Ultra RNA Library Prep Kit	No	PolyA enriched
GSM4276488	SRR10912173	67	Unknown	Healthy	Ovary	adult	35031546	NEBNext Ultra RNA Library Prep Kit	No	PolyA enriched
GSM4276489	SRR10912174	76	Unknown	Healthy	Ovary	old	35031546	NEBNext Ultra RNA Library Prep Kit	No	PolyA enriched
GSM1216754	SRR957885	56	Male	Healthy	Pancreatic islet	adult	25015099, 25201977, 25489054, 28637794, 31550518, 33402679	TruSeq RNA Library Preparation Kit v2	No	PolyA enriched
GSM1216757	SRR957888	70	Female	Healthy	Pancreatic islet	old	25015099, 25201977, 25489054, 28637794, 31550518, 33402679	TruSeq RNA Library Preparation Kit v2	No	PolyA enriched
GSM1216758	SRR957889	68	Male	Healthy	Pancreatic islet	adult	25015099, 25201977, 25489054, 28637794, 31550518, 33402679	TruSeq RNA Library Preparation Kit v2	No	PolyA enriched
GSM1216760	SRR957891	52	Male	Healthy	Pancreatic islet	adult	25015099, 25201977, 25489054, 28637794, 31550518, 33402679	TruSeq RNA Library Preparation Kit v2	No	PolyA enriched
GSM1216761	SRR957892	55	Male	Healthy	Pancreatic islet	adult	25015099, 25201977, 25489054, 28637794, 31550518, 33402679	TruSeq RNA Library Preparation Kit v2	No	PolyA enriched
GSM1216763	SRR957894	45	Female	Healthy	Pancreatic islet	adult	25015099, 25201977, 25489054, 28637794, 31550518, 33402679	TruSeq RNA Library Preparation Kit v2	No	PolyA enriched
GSM1216764	SRR957895	65	Male	Healthy	Pancreatic islet	adult	25015099, 25201977, 25489054, 28637794, 31550518, 33402679	TruSeq RNA Library Preparation Kit v2	No	PolyA enriched
GSM1216766	SRR957897	55	Male	Healthy	Pancreatic islet	adult	25015099, 25201977, 25489054, 28637794, 31550518, 33402679	TruSeq RNA Library Preparation Kit v2	No	PolyA enriched
GSM1216767	SRR957898	32	Male	Healthy	Pancreatic islet	adult	25015099, 25201977, 25489054, 28637794, 31550518, 33402679	TruSeq RNA Library Preparation Kit v2	No	PolyA enriched
GSM1216768	SRR957899	62	Male	Healthy	Pancreatic islet	adult	25015099, 25201977, 25489054, 28637794, 31550518, 33402679	TruSeq RNA Library Preparation Kit v2	No	PolyA enriched
GSM1216769	SRR957900	58	Male	Healthy	Pancreatic islet	adult	25015099, 25201977, 25489054, 28637794, 31550518, 33402679	TruSeq RNA Library Preparation Kit v2	No	PolyA enriched
GSM1216770	SRR957901	56	Female	Healthy	Pancreatic islet	adult	25015099, 25201977, 25489054, 28637794, 31550518, 33402679	TruSeq RNA Library Preparation Kit v2	No	PolyA enriched
GSM1216771	SRR957902	64	Male	Healthy	Pancreatic islet	adult	25015099, 25201977, 25489054, 28637794, 31550518, 33402679	TruSeq RNA Library Preparation Kit v2	No	PolyA enriched
GSM1216772	SRR957903	72	Female	Healthy	Pancreatic islet	old	25015099, 25201977, 25489054, 28637794, 31550518, 33402679	TruSeq RNA Library Preparation Kit v2	No	PolyA enriched
GSM1216774	SRR957905	55	Female	Healthy	Pancreatic islet	adult	25015099, 25201977, 25489054, 28637794, 31550518, 33402679	TruSeq RNA Library Preparation Kit v2	No	PolyA enriched
GSM1216775	SRR957906	44	Female	Healthy	Pancreatic islet	adult	25015099, 25201977, 25489054, 28637794, 31550518, 33402679	TruSeq RNA Library Preparation Kit v2	No	PolyA enriched
GSM1216777	SRR957908	61	Male	Healthy	Pancreatic islet	adult	25015099, 25201977, 25489054, 28637794, 31550518, 33402679	TruSeq RNA Library Preparation Kit v2	No	PolyA enriched
GSM1216778	SRR957909	62	Female	Healthy	Pancreatic islet	adult	25015099, 25201977, 25489054, 28637794, 31550518, 33402679	TruSeq RNA Library Preparation Kit v2	No	PolyA enriched
GSM1216779	SRR957910	50	Male	Healthy	Pancreatic islet	adult	25015099, 25201977, 25489054, 28637794, 31550518, 33402679	TruSeq RNA Library Preparation Kit v2	No	PolyA enriched
GSM1216780	SRR957911	55	Male	Healthy	Pancreatic islet	adult	25015099, 25201977, 25489054, 28637794, 31550518, 33402679	TruSeq RNA Library Preparation Kit v2	No	PolyA enriched
GSM1216782	SRR957913	70	Male	Healthy	Pancreatic islet	old	25015099, 25201977, 25489054, 28637794, 31550518, 33402679	TruSeq RNA Library Preparation Kit v2	No	PolyA enriched
GSM1216783	SRR957914	53	Male	Healthy	Pancreatic islet	adult	25015099, 25201977, 25489054, 28637794, 31550518, 33402679	TruSeq RNA Library Preparation Kit v2	No	PolyA enriched
GSM1216785	SRR957916	52	Male	Healthy	Pancreatic islet	adult	25015099, 25201977, 25489054, 28637794, 31550518, 33402679	TruSeq RNA Library Preparation Kit v2	No	PolyA enriched
GSM1216786	SRR957917	33	Male	Healthy	Pancreatic islet	adult	25015099, 25201977, 25489054, 28637794, 31550518, 33402679	TruSeq RNA Library Preparation Kit v2	No	PolyA enriched
GSM1216787	SRR957918	75	Male	Healthy	Pancreatic islet	old	25015099, 25201977, 25489054, 28637794, 31550518, 33402679	TruSeq RNA Library Preparation Kit v2	No	PolyA enriched
GSM1216788	SRR957919	47	Female	Healthy	Pancreatic islet	adult	25015099, 25201977, 25489054, 28637794, 31550518, 33402679	TruSeq RNA Library Preparation Kit v2	No	PolyA enriched
GSM1216791	SRR957922	55	Male	Healthy	Pancreatic islet	adult	25015099, 25201977, 25489054, 28637794, 31550518, 33402679	TruSeq RNA Library Preparation Kit v2	No	PolyA enriched
GSM1216792	SRR957923	57	Female	Healthy	Pancreatic islet	adult	25015099, 25201977, 25489054, 28637794, 31550518, 33402679	TruSeq RNA Library Preparation Kit v2	No	PolyA enriched
GSM1216793	SRR957924	63	Male	Healthy	Pancreatic islet	adult	25015099, 25201977, 25489054, 28637794, 31550518, 33402679	TruSeq RNA Library Preparation Kit v2	No	PolyA enriched
GSM1216795	SRR957926	58	Female	Healthy	Pancreatic islet	adult	25015099, 25201977, 25489054, 28637794, 31550518, 33402679	TruSeq RNA Library Preparation Kit v2	No	PolyA enriched
GSM1216796	SRR957927	54	Female	Healthy	Pancreatic islet	adult	25015099, 25201977, 25489054, 28637794, 31550518, 33402679	TruSeq RNA Library Preparation Kit v2	No	PolyA enriched
GSM1216797	SRR957928	58	Male	Healthy	Pancreatic islet	adult	25015099, 25201977, 25489054, 28637794, 31550518, 33402679	TruSeq RNA Library Preparation Kit v2	No	PolyA enriched
GSM1216798	SRR957929	62	Male	Healthy	Pancreatic islet	adult	25015099, 25201977, 25489054, 28637794, 31550518, 33402679	TruSeq RNA Library Preparation Kit v2	No	PolyA enriched
GSM1216801	SRR957932	68	Male	Healthy	Pancreatic islet	adult	25015099, 25201977, 25489054, 28637794, 31550518, 33402679	TruSeq RNA Library Preparation Kit v2	No	PolyA enriched
GSM1216803	SRR957934	57	Female	Healthy	Pancreatic islet	adult	25015099, 25201977, 25489054, 28637794, 31550518, 33402679	TruSeq RNA Library Preparation Kit v2	No	PolyA enriched
GSM1216804	SRR957935	41	Male	Healthy	Pancreatic islet	adult	25015099, 25201977, 25489054, 28637794, 31550518, 33402679	TruSeq RNA Library Preparation Kit v2	No	PolyA enriched
GSM1216805	SRR957936	58	Female	Healthy	Pancreatic islet	adult	25015099, 25201977, 25489054, 28637794, 31550518, 33402679	TruSeq RNA Library Preparation Kit v2	No	PolyA enriched
GSM1216806	SRR957937	63	Male	Healthy	Pancreatic islet	adult	25015099, 25201977, 25489054, 28637794, 31550518, 33402679	TruSeq RNA Library Preparation Kit v2	No	PolyA enriched
GSM1216807	SRR957938	44	Female	Healthy	Pancreatic islet	adult	25015099, 25201977, 25489054, 28637794, 31550518, 33402679	TruSeq RNA Library Preparation Kit v2	No	PolyA enriched
GSM1216809	SRR957940	59	Female	Healthy	Pancreatic islet	adult	25015099, 25201977, 25489054, 28637794, 31550518, 33402679	TruSeq RNA Library Preparation Kit v2	No	PolyA enriched
GSM1216810	SRR957941	68	Female	Healthy	Pancreatic islet	adult	25015099, 25201977, 25489054, 28637794, 31550518, 33402679	TruSeq RNA Library Preparation Kit v2	No	PolyA enriched
GSM1216812	SRR957943	35	Male	Healthy	Pancreatic islet	adult	25015099, 25201977, 25489054, 28637794, 31550518, 33402679	TruSeq RNA Library Preparation Kit v2	No	PolyA enriched
GSM1216813	SRR957944	54	Female	Healthy	Pancreatic islet	adult	25015099, 25201977, 25489054, 28637794, 31550518, 33402679	TruSeq RNA Library Preparation Kit v2	No	PolyA enriched
GSM1216816	SRR957947	64	Male	Healthy	Pancreatic islet	adult	25015099, 25201977, 25489054, 28637794, 31550518, 33402679	TruSeq RNA Library Preparation Kit v2	No	PolyA enriched
GSM1216818	SRR957949	61	Male	Healthy	Pancreatic islet	adult	25015099, 25201977, 25489054, 28637794, 31550518, 33402679	TruSeq RNA Library Preparation Kit v2	No	PolyA enriched
GSM1216819	SRR957950	40	Male	Healthy	Pancreatic islet	adult	25015099, 25201977, 25489054, 28637794, 31550518, 33402679	TruSeq RNA Library Preparation Kit v2	No	PolyA enriched
GSM1216821	SRR957952	69	Male	Healthy	Pancreatic islet	adult	25015099, 25201977, 25489054, 28637794, 31550518, 33402679	TruSeq RNA Library Preparation Kit v2	No	PolyA enriched
GSM1216822	SRR957953	53	Female	Healthy	Pancreatic islet	adult	25015099, 25201977, 25489054, 28637794, 31550518, 33402679	TruSeq RNA Library Preparation Kit v2	No	PolyA enriched
GSM1216824	SRR957955	70	Male	Healthy	Pancreatic islet	old	25015099, 25201977, 25489054, 28637794, 31550518, 33402679	TruSeq RNA Library Preparation Kit v2	No	PolyA enriched
GSM1216825	SRR957956	68	Female	Healthy	Pancreatic islet	adult	25015099, 25201977, 25489054, 28637794, 31550518, 33402679	TruSeq RNA Library Preparation Kit v2	No	PolyA enriched
GSM1216826	SRR957957	63	Female	Healthy	Pancreatic islet	adult	25015099, 25201977, 25489054, 28637794, 31550518, 33402679	TruSeq RNA Library Preparation Kit v2	No	PolyA enriched
GSM1216827	SRR957958	64	Male	Healthy	Pancreatic islet	adult	25015099, 25201977, 25489054, 28637794, 31550518, 33402679	TruSeq RNA Library Preparation Kit v2	No	PolyA enriched
GSM1216828	SRR957959	68	Male	Healthy	Pancreatic islet	adult	25015099, 25201977, 25489054, 28637794, 31550518, 33402679	TruSeq RNA Library Preparation Kit v2	No	PolyA enriched
GSM1216829	SRR957960	56	Female	Healthy	Pancreatic islet	adult	25015099, 25201977, 25489054, 28637794, 31550518, 33402679	TruSeq RNA Library Preparation Kit v2	No	PolyA enriched
GSM1216831	SRR957962	52	Male	Healthy	Pancreatic islet	adult	25015099, 25201977, 25489054, 28637794, 31550518, 33402679	TruSeq RNA Library Preparation Kit v2	No	PolyA enriched
GSM1216832	SRR957963	60	Female	Healthy	Pancreatic islet	adult	25015099, 25201977, 25489054, 28637794, 31550518, 33402679	TruSeq RNA Library Preparation Kit v2	No	PolyA enriched
GSM1216833	SRR957964	63	Male	Healthy	Pancreatic islet	adult	25015099, 25201977, 25489054, 28637794, 31550518, 33402679	TruSeq RNA Library Preparation Kit v2	No	PolyA enriched
GSM1216835	SRR957966	63	Male	Healthy	Pancreatic islet	adult	25015099, 25201977, 25489054, 28637794, 31550518, 33402679	TruSeq RNA Library Preparation Kit v2	No	PolyA enriched
GSM1216836	SRR957967	58	Male	Healthy	Pancreatic islet	adult	25015099, 25201977, 25489054, 28637794, 31550518, 33402679	TruSeq RNA Library Preparation Kit v2	No	PolyA enriched
GSM1216837	SRR957968	53	Male	Healthy	Pancreatic islet	adult	25015099, 25201977, 25489054, 28637794, 31550518, 33402679	TruSeq RNA Library Preparation Kit v2	No	PolyA enriched
GSM1216838	SRR957969	54	Male	Healthy	Pancreatic islet	adult	25015099, 25201977, 25489054, 28637794, 31550518, 33402679	TruSeq RNA Library Preparation Kit v2	No	PolyA enriched
GSM1216840	SRR957971	30	Male	Healthy	Pancreatic islet	adult	25015099, 25201977, 25489054, 28637794, 31550518, 33402679	TruSeq RNA Library Preparation Kit v2	No	PolyA enriched
GSM2475285	SRR5225761	79	Male	Healthy	Retina peripheral retina	old	24634144	Encore Complete RNA-Seq library kit	Yes	rRNA depletion
GSM2475286	SRR5225762	79	Male	Healthy	Retina peripheral RPE/choroid/sclera	old	24634144	Encore Complete RNA-Seq library kit	Yes	rRNA depletion
GSM2475287	SRR5225763	79	Male	Healthy	Retina Macular retina	old	24634144	Encore Complete RNA-Seq library kit	Yes	rRNA depletion
GSM2475288	SRR5225764	79	Male	Healthy	Retina macular RPE/choroid/sclera	old	24634144	Encore Complete RNA-Seq library kit	Yes	rRNA depletion
GSM2475289	SRR5225765	62	Female	Healthy	Retina peripheral retina	adult	24634144	Encore Complete RNA-Seq library kit	Yes	rRNA depletion
GSM2475290	SRR5225766	62	Female	Healthy	Retina peripheral RPE/choroid/sclera	adult	24634144	Encore Complete RNA-Seq library kit	Yes	rRNA depletion
GSM2475291	SRR5225767	62	Female	Healthy	Retina macular retina	adult	24634144	Encore Complete RNA-Seq library kit	Yes	rRNA depletion
GSM2475292	SRR5225768	62	Female	Healthy	Retina macular RPE/choroid/sclera	adult	24634144	Encore Complete RNA-Seq library kit	Yes	rRNA depletion
GSM2475293	SRR5225769	63	Male	Healthy	Retina peripheral retina	adult	24634144	Encore Complete RNA-Seq library kit	Yes	rRNA depletion
GSM2475294	SRR5225770	63	Male	Healthy	Retina peripheral RPE/choroid/sclera	adult	24634144	Encore Complete RNA-Seq library kit	Yes	rRNA depletion
GSM2475295	SRR5225771	63	Male	Healthy	Retina macular retina	adult	24634144	Encore Complete RNA-Seq library kit	Yes	rRNA depletion
GSM2475296	SRR5225772	63	Male	Healthy	Retina macular RPE/choroid/sclera	adult	24634144	Encore Complete RNA-Seq library kit	Yes	rRNA depletion
GSM2475297	SRR5225773	62	Male	Healthy	Retina peripheral retina	adult	24634144	Encore Complete RNA-Seq library kit	Yes	rRNA depletion
GSM2475298	SRR5225774	62	Male	Healthy	Retina peripheral RPE/choroid/sclera	adult	24634144	Encore Complete RNA-Seq library kit	Yes	rRNA depletion
GSM2475299	SRR5225775	62	Male	Healthy	Retina macular retina	adult	24634144	Encore Complete RNA-Seq library kit	Yes	rRNA depletion
GSM2475300	SRR5225776	62	Male	Healthy	Retina macular RPE/choroid/sclera	adult	24634144	Encore Complete RNA-Seq library kit	Yes	rRNA depletion
GSM2475301	SRR5225777	88	Female	Healthy	Retina peripheral retina	old	24634144	Encore Complete RNA-Seq library kit	Yes	rRNA depletion
GSM2475302	SRR5225778	88	Female	Healthy	Retina peripheral RPE/choroid/sclera	old	24634144	Encore Complete RNA-Seq library kit	Yes	rRNA depletion
GSM2475303	SRR5225779	88	Female	Healthy	Retina macular retina	old	24634144	Encore Complete RNA-Seq library kit	Yes	rRNA depletion
GSM2475304	SRR5225780	88	Female	Healthy	Retina macular RPE/choroid/sclera	old	24634144	Encore Complete RNA-Seq library kit	Yes	rRNA depletion
GSM2475305	SRR5225781	95	Female	Healthy	Retina peripheral retina	old	24634144	Encore Complete RNA-Seq library kit	Yes	rRNA depletion
GSM2475306	SRR5225782	95	Female	Healthy	Retina peripheral RPE/choroid/sclera	old	24634144	Encore Complete RNA-Seq library kit	Yes	rRNA depletion
GSM2475307	SRR5225783	95	Female	Healthy	Retina macular retina	old	24634144	Encore Complete RNA-Seq library kit	Yes	rRNA depletion
GSM2475308	SRR5225784	95	Female	Healthy	Retina macular RPE/choroid/sclera	old	24634144	Encore Complete RNA-Seq library kit	Yes	rRNA depletion
GSM2475309	SRR5225785	72	Male	Healthy	Retina peripheral retina	old	24634144	Encore Complete RNA-Seq library kit	Yes	rRNA depletion
GSM2475310	SRR5225786	72	Male	Healthy	Retina peripheral RPE/choroid/sclera	old	24634144	Encore Complete RNA-Seq library kit	Yes	rRNA depletion
GSM2475311	SRR5225787	72	Male	Healthy	Retina macular retina	old	24634144	Encore Complete RNA-Seq library kit	Yes	rRNA depletion
GSM2475312	SRR5225788	72	Male	Healthy	Retina macular RPE/choroid/sclera	old	24634144	Encore Complete RNA-Seq library kit	Yes	rRNA depletion
GSM2475313	SRR5225789	70	Male	Healthy	Retina peripheral retina	old	24634144	Encore Complete RNA-Seq library kit	Yes	rRNA depletion
GSM2475314	SRR5225790	70	Male	Healthy	Retina peripheral RPE/choroid/sclera	old	24634144	Encore Complete RNA-Seq library kit	Yes	rRNA depletion
GSM2475315	SRR5225791	70	Male	Healthy	Retina macular retina	old	24634144	Encore Complete RNA-Seq library kit	Yes	rRNA depletion
GSM2475316	SRR5225792	70	Male	Healthy	Retina macular RPE/choroid/sclera	old	24634144	Encore Complete RNA-Seq library kit	Yes	rRNA depletion
GSM2638036	SRR5591599	85	Male	Healthy	Retina peripheral retina	old	29445097	TruSeq Stranded total RNA + RiboZero Gold kit	Yes	rRNA depletion
GSM2638037	SRR5591600	85	Male	Healthy	Retina peripheral RPE-choroid-sclera	old	29445097	TruSeq Stranded total RNA + RiboZero Gold kit	Yes	rRNA depletion
GSM2638039	SRR5591602	92	Female	Healthy	Retina peripheral retina	old	29445097	TruSeq Stranded total RNA + RiboZero Gold kit	Yes	rRNA depletion
GSM2638040	SRR5591603	92	Female	Healthy	Retina peripheral RPE-choroid-sclera	old	29445097	TruSeq Stranded total RNA + RiboZero Gold kit	Yes	rRNA depletion
GSM2638041	SRR5591604	86	Female	Healthy	Retina peripheral retina	old	29445097	TruSeq Stranded total RNA + RiboZero Gold kit	Yes	rRNA depletion
GSM2638042	SRR5591605	86	Female	Healthy	Retina peripheral RPE-choroid-sclera	old	29445097	TruSeq Stranded total RNA + RiboZero Gold kit	Yes	rRNA depletion
GSM2638043	SRR5591606	83	Male	Healthy	Retina peripheral retina	old	29445097	TruSeq Stranded total RNA + RiboZero Gold kit	Yes	rRNA depletion
GSM2638044	SRR5591607	83	Male	Healthy	Retina peripheral RPE-choroid-sclera	old	29445097	TruSeq Stranded total RNA + RiboZero Gold kit	Yes	rRNA depletion
GSM2638045	SRR5591608	83	Male	Healthy	Retina peripheral retina	old	29445097	TruSeq Stranded total RNA + RiboZero Gold kit	Yes	rRNA depletion
GSM2638046	SRR5591609	83	Male	Healthy	Retina peripheral RPE-choroid-sclera	old	29445097	TruSeq Stranded total RNA + RiboZero Gold kit	Yes	rRNA depletion
GSM2638047	SRR5591610	84	Male	Healthy	Retina peripheral retina	old	29445097	TruSeq Stranded total RNA + RiboZero Gold kit	Yes	rRNA depletion
GSM2638048	SRR5591611	84	Male	Healthy	Retina peripheral RPE-choroid-sclera	old	29445097	TruSeq Stranded total RNA + RiboZero Gold kit	Yes	rRNA depletion
GSM2638049	SRR5591612	83	Female	Healthy	Retina peripheral retina	old	29445097	TruSeq Stranded total RNA + RiboZero Gold kit	Yes	rRNA depletion
GSM2638050	SRR5591613	83	Female	Healthy	Retina peripheral RPE-choroid-sclera	old	29445097	TruSeq Stranded total RNA + RiboZero Gold kit	Yes	rRNA depletion
GSM3190972	SRR7460835	81	Female	Healthy	Retina	old	30742112, 31631019	TruSeq Stranded mRNA Library Prep Kit	Yes	PolyA enriched
GSM3190979	SRR7460842	83	Male	Healthy	Retina	old	30742112, 31631019	TruSeq Stranded mRNA Library Prep Kit	Yes	PolyA enriched
GSM3190981	SRR7460844	61	Male	Healthy	Retina	adult	30742112, 31631019	TruSeq Stranded mRNA Library Prep Kit	Yes	PolyA enriched
GSM3190982	SRR7460845	73	Female	Healthy	Retina	old	30742112, 31631019	TruSeq Stranded mRNA Library Prep Kit	Yes	PolyA enriched
GSM3190983	SRR7460846	70	Female	Healthy	Retina	old	30742112, 31631019	TruSeq Stranded mRNA Library Prep Kit	Yes	PolyA enriched
GSM3190985	SRR7460848	70	Female	Healthy	Retina	old	30742112, 31631019	TruSeq Stranded mRNA Library Prep Kit	Yes	PolyA enriched
GSM3190991	SRR7460854	63	Male	Healthy	Retina	adult	30742112, 31631019	TruSeq Stranded mRNA Library Prep Kit	Yes	PolyA enriched
GSM3191003	SRR7460866	83	Male	Healthy	Retina	old	30742112, 31631019	TruSeq Stranded mRNA Library Prep Kit	Yes	PolyA enriched
GSM3191005	SRR7460868	64	Female	Healthy	Retina	adult	30742112, 31631019	TruSeq Stranded mRNA Library Prep Kit	Yes	PolyA enriched
GSM3191006	SRR7460869	91	Female	Healthy	Retina	old	30742112, 31631019	TruSeq Stranded mRNA Library Prep Kit	Yes	PolyA enriched
GSM3191008	SRR7460871	61	Female	Healthy	Retina	adult	30742112, 31631019	TruSeq Stranded mRNA Library Prep Kit	Yes	PolyA enriched
GSM3191009	SRR7460872	62	Male	Healthy	Retina	adult	30742112, 31631019	TruSeq Stranded mRNA Library Prep Kit	Yes	PolyA enriched
GSM3191011	SRR7460874	84	Male	Healthy	Retina	old	30742112, 31631019	TruSeq Stranded mRNA Library Prep Kit	Yes	PolyA enriched
GSM3191015	SRR7460878	88	Male	Healthy	Retina	old	30742112, 31631019	TruSeq Stranded mRNA Library Prep Kit	Yes	PolyA enriched
GSM3191020	SRR7460883	70	Female	Healthy	Retina	old	30742112, 31631019	TruSeq Stranded mRNA Library Prep Kit	Yes	PolyA enriched
GSM3191027	SRR7460890	81	Female	Healthy	Retina	old	30742112, 31631019	TruSeq Stranded mRNA Library Prep Kit	Yes	PolyA enriched
GSM3191030	SRR7460893	79	Female	Healthy	Retina	old	30742112, 31631019	TruSeq Stranded mRNA Library Prep Kit	Yes	PolyA enriched
GSM3191031	SRR7460894	78	Male	Healthy	Retina	old	30742112, 31631019	TruSeq Stranded mRNA Library Prep Kit	Yes	PolyA enriched
GSM3191038	SRR7460901	71	Male	Healthy	Retina	old	30742112, 31631019	TruSeq Stranded mRNA Library Prep Kit	Yes	PolyA enriched
GSM3191041	SRR7460904	72	Female	Healthy	Retina	old	30742112, 31631019	TruSeq Stranded mRNA Library Prep Kit	Yes	PolyA enriched
GSM3191042	SRR7460905	67	Male	Healthy	Retina	adult	30742112, 31631019	TruSeq Stranded mRNA Library Prep Kit	Yes	PolyA enriched
GSM3191044	SRR7460907	75	Female	Healthy	Retina	old	30742112, 31631019	TruSeq Stranded mRNA Library Prep Kit	Yes	PolyA enriched
GSM3191046	SRR7460909	74	Male	Healthy	Retina	old	30742112, 31631019	TruSeq Stranded mRNA Library Prep Kit	Yes	PolyA enriched
GSM3191049	SRR7460912	88	Male	Healthy	Retina	old	30742112, 31631019	TruSeq Stranded mRNA Library Prep Kit	Yes	PolyA enriched
GSM3191059	SRR7460922	76	Male	Healthy	Retina	old	30742112, 31631019	TruSeq Stranded mRNA Library Prep Kit	Yes	PolyA enriched
GSM3191071	SRR7460934	77	Female	Healthy	Retina	old	30742112, 31631019	TruSeq Stranded mRNA Library Prep Kit	Yes	PolyA enriched
GSM3191088	SRR7460951	76	Female	Healthy	Retina	old	30742112, 31631019	TruSeq Stranded mRNA Library Prep Kit	Yes	PolyA enriched
GSM3191091	SRR7460954	76	Male	Healthy	Retina	old	30742112, 31631019	TruSeq Stranded mRNA Library Prep Kit	Yes	PolyA enriched
GSM3191092	SRR7460955	71	Female	Healthy	Retina	old	30742112, 31631019	TruSeq Stranded mRNA Library Prep Kit	Yes	PolyA enriched
GSM3191097	SRR7460960	85	Female	Healthy	Retina	old	30742112, 31631019	TruSeq Stranded mRNA Library Prep Kit	Yes	PolyA enriched
GSM3191104	SRR7460967	69	Female	Healthy	Retina	adult	30742112, 31631019	TruSeq Stranded mRNA Library Prep Kit	Yes	PolyA enriched
GSM3191113	SRR7460976	82	Male	Healthy	Retina	old	30742112, 31631019	TruSeq Stranded mRNA Library Prep Kit	Yes	PolyA enriched
GSM3191114	SRR7460977	77	Male	Healthy	Retina	old	30742112, 31631019	TruSeq Stranded mRNA Library Prep Kit	Yes	PolyA enriched
GSM3191119	SRR7460982	75	Male	Healthy	Retina	old	30742112, 31631019	TruSeq Stranded mRNA Library Prep Kit	Yes	PolyA enriched
GSM3191122	SRR7460985	77	Male	Healthy	Retina	old	30742112, 31631019	TruSeq Stranded mRNA Library Prep Kit	Yes	PolyA enriched
GSM3191128	SRR7460991	78	Male	Healthy	Retina	old	30742112, 31631019	TruSeq Stranded mRNA Library Prep Kit	Yes	PolyA enriched
GSM3191131	SRR7460994	77	Female	Healthy	Retina	old	30742112, 31631019	TruSeq Stranded mRNA Library Prep Kit	Yes	PolyA enriched
GSM3191136	SRR7460999	76	Female	Healthy	Retina	old	30742112, 31631019	TruSeq Stranded mRNA Library Prep Kit	Yes	PolyA enriched
GSM3191141	SRR7461004	73	Female	Healthy	Retina	old	30742112, 31631019	TruSeq Stranded mRNA Library Prep Kit	Yes	PolyA enriched
GSM3191142	SRR7461005	87	Male	Healthy	Retina	old	30742112, 31631019	TruSeq Stranded mRNA Library Prep Kit	Yes	PolyA enriched
GSM3191143	SRR7461006	85	Male	Healthy	Retina	old	30742112, 31631019	TruSeq Stranded mRNA Library Prep Kit	Yes	PolyA enriched
GSM3191152	SRR7461015	82	Male	Healthy	Retina	old	30742112, 31631019	TruSeq Stranded mRNA Library Prep Kit	Yes	PolyA enriched
GSM3191153	SRR7461016	76	Male	Healthy	Retina	old	30742112, 31631019	TruSeq Stranded mRNA Library Prep Kit	Yes	PolyA enriched
GSM3191165	SRR7461028	68	Female	Healthy	Retina	adult	30742112, 31631019	TruSeq Stranded mRNA Library Prep Kit	Yes	PolyA enriched
GSM3191167	SRR7461030	66	Female	Healthy	Retina	adult	30742112, 31631019	TruSeq Stranded mRNA Library Prep Kit	Yes	PolyA enriched
GSM3191171	SRR7461034	76	Male	Healthy	Retina	old	30742112, 31631019	TruSeq Stranded mRNA Library Prep Kit	Yes	PolyA enriched
GSM3191172	SRR7461035	71	Male	Healthy	Retina	old	30742112, 31631019	TruSeq Stranded mRNA Library Prep Kit	Yes	PolyA enriched
GSM3191173	SRR7461036	68	Female	Healthy	Retina	adult	30742112, 31631019	TruSeq Stranded mRNA Library Prep Kit	Yes	PolyA enriched
GSM3191175	SRR7461038	61	Female	Healthy	Retina	adult	30742112, 31631019	TruSeq Stranded mRNA Library Prep Kit	Yes	PolyA enriched
GSM3191180	SRR7461043	81	Female	Healthy	Retina	old	30742112, 31631019	TruSeq Stranded mRNA Library Prep Kit	Yes	PolyA enriched
GSM3191187	SRR7461050	66	Male	Healthy	Retina	adult	30742112, 31631019	TruSeq Stranded mRNA Library Prep Kit	Yes	PolyA enriched
GSM3191188	SRR7461051	66	Female	Healthy	Retina	adult	30742112, 31631019	TruSeq Stranded mRNA Library Prep Kit	Yes	PolyA enriched
GSM3191189	SRR7461052	70	Female	Healthy	Retina	old	30742112, 31631019	TruSeq Stranded mRNA Library Prep Kit	Yes	PolyA enriched
GSM3191193	SRR7461056	78	Male	Healthy	Retina	old	30742112, 31631019	TruSeq Stranded mRNA Library Prep Kit	Yes	PolyA enriched
GSM3191195	SRR7461058	79	Female	Healthy	Retina	old	30742112, 31631019	TruSeq Stranded mRNA Library Prep Kit	Yes	PolyA enriched
GSM3191196	SRR7461059	67	Male	Healthy	Retina	adult	30742112, 31631019	TruSeq Stranded mRNA Library Prep Kit	Yes	PolyA enriched
GSM3191197	SRR7461060	62	Female	Healthy	Retina	adult	30742112, 31631019	TruSeq Stranded mRNA Library Prep Kit	Yes	PolyA enriched
GSM3191198	SRR7461061	62	Male	Healthy	Retina	adult	30742112, 31631019	TruSeq Stranded mRNA Library Prep Kit	Yes	PolyA enriched
GSM3191199	SRR7461062	60	Male	Healthy	Retina	adult	30742112, 31631019	TruSeq Stranded mRNA Library Prep Kit	Yes	PolyA enriched
GSM3191200	SRR7461063	68	Male	Healthy	Retina	adult	30742112, 31631019	TruSeq Stranded mRNA Library Prep Kit	Yes	PolyA enriched
GSM3191201	SRR7461064	81	Male	Healthy	Retina	old	30742112, 31631019	TruSeq Stranded mRNA Library Prep Kit	Yes	PolyA enriched
GSM3191202	SRR7461065	67	Male	Healthy	Retina	adult	30742112, 31631019	TruSeq Stranded mRNA Library Prep Kit	Yes	PolyA enriched
GSM3191203	SRR7461066	89	Female	Healthy	Retina	old	30742112, 31631019	TruSeq Stranded mRNA Library Prep Kit	Yes	PolyA enriched
GSM3191204	SRR7461067	62	Female	Healthy	Retina	adult	30742112, 31631019	TruSeq Stranded mRNA Library Prep Kit	Yes	PolyA enriched
GSM3191205	SRR7461068	76	Male	Healthy	Retina	old	30742112, 31631019	TruSeq Stranded mRNA Library Prep Kit	Yes	PolyA enriched
GSM3191206	SRR7461069	64	Male	Healthy	Retina	adult	30742112, 31631019	TruSeq Stranded mRNA Library Prep Kit	Yes	PolyA enriched
GSM3191207	SRR7461070	76	Male	Healthy	Retina	old	30742112, 31631019	TruSeq Stranded mRNA Library Prep Kit	Yes	PolyA enriched
GSM3191208	SRR7461071	79	Male	Healthy	Retina	old	30742112, 31631019	TruSeq Stranded mRNA Library Prep Kit	Yes	PolyA enriched
GSM3191219	SRR7461082	73	Female	Healthy	Retina	old	30742112, 31631019	TruSeq Stranded mRNA Library Prep Kit	Yes	PolyA enriched
GSM3191231	SRR7461094	67	Male	Healthy	Retina	adult	30742112, 31631019	TruSeq Stranded mRNA Library Prep Kit	Yes	PolyA enriched
GSM3191232	SRR7461095	72	Male	Healthy	Retina	old	30742112, 31631019	TruSeq Stranded mRNA Library Prep Kit	Yes	PolyA enriched
GSM3191233	SRR7461096	84	Male	Healthy	Retina	old	30742112, 31631019	TruSeq Stranded mRNA Library Prep Kit	Yes	PolyA enriched
GSM3191234	SRR7461097	83	Male	Healthy	Retina	old	30742112, 31631019	TruSeq Stranded mRNA Library Prep Kit	Yes	PolyA enriched
GSM3191235	SRR7461098	74	Female	Healthy	Retina	old	30742112, 31631019	TruSeq Stranded mRNA Library Prep Kit	Yes	PolyA enriched
GSM3191236	SRR7461099	84	Female	Healthy	Retina	old	30742112, 31631019	TruSeq Stranded mRNA Library Prep Kit	Yes	PolyA enriched
GSM3191237	SRR7461100	91	Male	Healthy	Retina	old	30742112, 31631019	TruSeq Stranded mRNA Library Prep Kit	Yes	PolyA enriched
GSM3191238	SRR7461101	62	Male	Healthy	Retina	adult	30742112, 31631019	TruSeq Stranded mRNA Library Prep Kit	Yes	PolyA enriched
GSM3191239	SRR7461102	82	Female	Healthy	Retina	old	30742112, 31631019	TruSeq Stranded mRNA Library Prep Kit	Yes	PolyA enriched
GSM3191240	SRR7461103	81	Female	Healthy	Retina	old	30742112, 31631019	TruSeq Stranded mRNA Library Prep Kit	Yes	PolyA enriched
GSM3191241	SRR7461104	70	Female	Healthy	Retina	old	30742112, 31631019	TruSeq Stranded mRNA Library Prep Kit	Yes	PolyA enriched
GSM3191242	SRR7461105	87	Female	Healthy	Retina	old	30742112, 31631019	TruSeq Stranded mRNA Library Prep Kit	Yes	PolyA enriched
GSM3191263	SRR7461126	74	Female	Healthy	Retina	old	30742112, 31631019	TruSeq Stranded mRNA Library Prep Kit	Yes	PolyA enriched
GSM3191264	SRR7461127	75	Female	Healthy	Retina	old	30742112, 31631019	TruSeq Stranded mRNA Library Prep Kit	Yes	PolyA enriched
GSM3191265	SRR7461128	82	Female	Healthy	Retina	old	30742112, 31631019	TruSeq Stranded mRNA Library Prep Kit	Yes	PolyA enriched
GSM3191267	SRR7461130	60	Male	Healthy	Retina	adult	30742112, 31631019	TruSeq Stranded mRNA Library Prep Kit	Yes	PolyA enriched
GSM3191273	SRR7461136	83	Male	Healthy	Retina	old	30742112, 31631019	TruSeq Stranded mRNA Library Prep Kit	Yes	PolyA enriched
GSM3191275	SRR7461138	76	Male	Healthy	Retina	old	30742112, 31631019	TruSeq Stranded mRNA Library Prep Kit	Yes	PolyA enriched
GSM3191278	SRR7461141	86	Female	Healthy	Retina	old	30742112, 31631019	TruSeq Stranded mRNA Library Prep Kit	Yes	PolyA enriched
GSM3191284	SRR7461147	75	Female	Healthy	Retina	old	30742112, 31631019	TruSeq Stranded mRNA Library Prep Kit	Yes	PolyA enriched
GSM3191285	SRR7461148	86	Female	Healthy	Retina	old	30742112, 31631019	TruSeq Stranded mRNA Library Prep Kit	Yes	PolyA enriched
GSM3191286	SRR7461149	62	Male	Healthy	Retina	adult	30742112, 31631019	TruSeq Stranded mRNA Library Prep Kit	Yes	PolyA enriched
GSM3191290	SRR7461153	88	Female	Healthy	Retina	old	30742112, 31631019	TruSeq Stranded mRNA Library Prep Kit	Yes	PolyA enriched
GSM3191292	SRR7461155	92	Male	Healthy	Retina	old	30742112, 31631019	TruSeq Stranded mRNA Library Prep Kit	Yes	PolyA enriched
GSM3191296	SRR7461159	82	Female	Healthy	Retina	old	30742112, 31631019	TruSeq Stranded mRNA Library Prep Kit	Yes	PolyA enriched
GSM3191297	SRR7461160	91	Male	Healthy	Retina	old	30742112, 31631019	TruSeq Stranded mRNA Library Prep Kit	Yes	PolyA enriched
GSM3191298	SRR7461161	79	Male	Healthy	Retina	old	30742112, 31631019	TruSeq Stranded mRNA Library Prep Kit	Yes	PolyA enriched
GSM3191302	SRR7461165	94	Female	Healthy	Retina	old	30742112, 31631019	TruSeq Stranded mRNA Library Prep Kit	Yes	PolyA enriched
GSM3191306	SRR7461169	59	Female	Healthy	Retina	adult	30742112, 31631019	TruSeq Stranded mRNA Library Prep Kit	Yes	PolyA enriched
GSM3191307	SRR7461170	84	Female	Healthy	Retina	old	30742112, 31631019	TruSeq Stranded mRNA Library Prep Kit	Yes	PolyA enriched
GSM3191308	SRR7461171	77	Female	Healthy	Retina	old	30742112, 31631019	TruSeq Stranded mRNA Library Prep Kit	Yes	PolyA enriched
GSM3191313	SRR7461176	85	Male	Healthy	Retina	old	30742112, 31631019	TruSeq Stranded mRNA Library Prep Kit	Yes	PolyA enriched
GSM3191319	SRR7461182	59	Female	Healthy	Retina	adult	30742112, 31631019	TruSeq Stranded mRNA Library Prep Kit	Yes	PolyA enriched
GSM3191324	SRR7461187	64	Female	Healthy	Retina	adult	30742112, 31631019	TruSeq Stranded mRNA Library Prep Kit	Yes	PolyA enriched
GSM3191343	SRR7461206	81	Male	Healthy	Retina	old	30742112, 31631019	TruSeq Stranded mRNA Library Prep Kit	Yes	PolyA enriched
GSM3191349	SRR7461212	88	Female	Healthy	Retina	old	30742112, 31631019	TruSeq Stranded mRNA Library Prep Kit	Yes	PolyA enriched
GSM3191358	SRR7461221	54	Male	Healthy	Retina	adult	30742112, 31631019	TruSeq Stranded mRNA Library Prep Kit	Yes	PolyA enriched
GSM3191364	SRR7461227	57	Female	Healthy	Retina	adult	30742112, 31631019	TruSeq Stranded mRNA Library Prep Kit	Yes	PolyA enriched
GSM3191366	SRR7461229	89	Male	Healthy	Retina	old	30742112, 31631019	TruSeq Stranded mRNA Library Prep Kit	Yes	PolyA enriched
GSM3191379	SRR7461242	63	Male	Healthy	Retina	adult	30742112, 31631019	TruSeq Stranded mRNA Library Prep Kit	Yes	PolyA enriched
GSM3191380	SRR7461243	47	Female	Healthy	Retina	adult	30742112, 31631019	TruSeq Stranded mRNA Library Prep Kit	Yes	PolyA enriched
GSM3191390	SRR7461253	67	Female	Healthy	Retina	adult	30742112, 31631019	TruSeq Stranded mRNA Library Prep Kit	Yes	PolyA enriched
GSM3191391	SRR7461254	89	Female	Healthy	Retina	old	30742112, 31631019	TruSeq Stranded mRNA Library Prep Kit	Yes	PolyA enriched
GSM3191393	SRR7461256	53	Male	Healthy	Retina	adult	30742112, 31631019	TruSeq Stranded mRNA Library Prep Kit	Yes	PolyA enriched
GSM3191395	SRR7461258	57	Female	Healthy	Retina	adult	30742112, 31631019	TruSeq Stranded mRNA Library Prep Kit	Yes	PolyA enriched
GSM3191399	SRR7461262	55	Female	Healthy	Retina	adult	30742112, 31631019	TruSeq Stranded mRNA Library Prep Kit	Yes	PolyA enriched
GSM3191400	SRR7461263	75	Female	Healthy	Retina	old	30742112, 31631019	TruSeq Stranded mRNA Library Prep Kit	Yes	PolyA enriched
GSM3191403	SRR7461266	88	Male	Healthy	Retina	old	30742112, 31631019	TruSeq Stranded mRNA Library Prep Kit	Yes	PolyA enriched
GSM3191405	SRR7461268	68	Male	Healthy	Retina	adult	30742112, 31631019	TruSeq Stranded mRNA Library Prep Kit	Yes	PolyA enriched
GSM3191408	SRR7461271	65	Male	Healthy	Retina	adult	30742112, 31631019	TruSeq Stranded mRNA Library Prep Kit	Yes	PolyA enriched
GSM3191416	SRR7461279	69	Male	Healthy	Retina	adult	30742112, 31631019	TruSeq Stranded mRNA Library Prep Kit	Yes	PolyA enriched
GSM3191420	SRR7461283	88	Male	Healthy	Retina	old	30742112, 31631019	TruSeq Stranded mRNA Library Prep Kit	Yes	PolyA enriched
GSM3191421	SRR7461284	75	Female	Healthy	Retina	old	30742112, 31631019	TruSeq Stranded mRNA Library Prep Kit	Yes	PolyA enriched
GSM3191430	SRR7461293	61	Male	Healthy	Retina	adult	30742112, 31631019	TruSeq Stranded mRNA Library Prep Kit	Yes	PolyA enriched
GSM3191442	SRR7461305	73	Female	Healthy	Retina	old	30742112, 31631019	TruSeq Stranded mRNA Library Prep Kit	Yes	PolyA enriched
GSM3191457	SRR7461320	71	Male	Healthy	Retina	old	30742112, 31631019	TruSeq Stranded mRNA Library Prep Kit	Yes	PolyA enriched
GSM3191465	SRR7461328	67	Male	Healthy	Retina	adult	30742112, 31631019	TruSeq Stranded mRNA Library Prep Kit	Yes	PolyA enriched
GSM3191472	SRR7461335	64	Male	Healthy	Retina	adult	30742112, 31631019	TruSeq Stranded mRNA Library Prep Kit	Yes	PolyA enriched
GSM3191473	SRR7461336	63	Male	Healthy	Retina	adult	30742112, 31631019	TruSeq Stranded mRNA Library Prep Kit	Yes	PolyA enriched
GSM3191474	SRR7461337	66	Female	Healthy	Retina	adult	30742112, 31631019	TruSeq Stranded mRNA Library Prep Kit	Yes	PolyA enriched
GSM3191484	SRR7461347	64	Male	Healthy	Retina	adult	30742112, 31631019	TruSeq Stranded mRNA Library Prep Kit	Yes	PolyA enriched
GSM3124625	SRR7093874	1	male	Healthy	Fibroblast	young	30567591	TruSeq Stranded mRNA Library Prep Kit	Yes	PolyA enriched
GSM3124626	SRR7093875	2	female	Healthy	Fibroblast	young	30567591	TruSeq Stranded mRNA Library Prep Kit	Yes	PolyA enriched
GSM3124627	SRR7093876	3	male	Healthy	Fibroblast	young	30567591	TruSeq Stranded mRNA Library Prep Kit	Yes	PolyA enriched
GSM3124628	SRR7093877	3	male	Healthy	Fibroblast	young	30567591	TruSeq Stranded mRNA Library Prep Kit	Yes	PolyA enriched
GSM3124629	SRR7093878	5	male	Healthy	Fibroblast	young	30567591	TruSeq Stranded mRNA Library Prep Kit	Yes	PolyA enriched
GSM3124630	SRR7093879	6	male	Healthy	Fibroblast	young	30567591	TruSeq Stranded mRNA Library Prep Kit	Yes	PolyA enriched
GSM3124631	SRR7093880	7	male	Healthy	Fibroblast	young	30567591	TruSeq Stranded mRNA Library Prep Kit	Yes	PolyA enriched
GSM3124632	SRR7093881	7	male	Healthy	Fibroblast	young	30567591	TruSeq Stranded mRNA Library Prep Kit	Yes	PolyA enriched
GSM3124633	SRR7093882	8	male	Healthy	Fibroblast	young	30567591	TruSeq Stranded mRNA Library Prep Kit	Yes	PolyA enriched
GSM3124634	SRR7093883	8	male	Healthy	Fibroblast	young	30567591	TruSeq Stranded mRNA Library Prep Kit	Yes	PolyA enriched
GSM3124635	SRR7093884	9	female	Healthy	Fibroblast	young	30567591	TruSeq Stranded mRNA Library Prep Kit	Yes	PolyA enriched
GSM3124636	SRR7093885	10	male	Healthy	Fibroblast	young	30567591	TruSeq Stranded mRNA Library Prep Kit	Yes	PolyA enriched
GSM3124637	SRR7093886	10	male	Healthy	Fibroblast	young	30567591	TruSeq Stranded mRNA Library Prep Kit	Yes	PolyA enriched
GSM3124638	SRR7093887	11	female	Healthy	Fibroblast	young	30567591	TruSeq Stranded mRNA Library Prep Kit	Yes	PolyA enriched
GSM3124639	SRR7093888	11	female	Healthy	Fibroblast	young	30567591	TruSeq Stranded mRNA Library Prep Kit	Yes	PolyA enriched
GSM3124561	SRR7093810	12	male	Healthy	Fibroblast	young	30567591	TruSeq Stranded mRNA Library Prep Kit	Yes	PolyA enriched
GSM3124640	SRR7093889	12	male	Healthy	Fibroblast	young	30567591	TruSeq Stranded mRNA Library Prep Kit	Yes	PolyA enriched
GSM3124641	SRR7093890	13	male	Healthy	Fibroblast	young	30567591	TruSeq Stranded mRNA Library Prep Kit	Yes	PolyA enriched
GSM3124642	SRR7093891	16	female	Healthy	Fibroblast	young	30567591	TruSeq Stranded mRNA Library Prep Kit	Yes	PolyA enriched
GSM3124643	SRR7093892	17	male	Healthy	Fibroblast	young	30567591	TruSeq Stranded mRNA Library Prep Kit	Yes	PolyA enriched
GSM3124644	SRR7093893	17	male	Healthy	Fibroblast	young	30567591	TruSeq Stranded mRNA Library Prep Kit	Yes	PolyA enriched
GSM3124645	SRR7093894	19	female	Healthy	Fibroblast	young	30567591	TruSeq Stranded mRNA Library Prep Kit	Yes	PolyA enriched
GSM3124646	SRR7093895	19	male	Healthy	Fibroblast	young	30567591	TruSeq Stranded mRNA Library Prep Kit	Yes	PolyA enriched
GSM3124647	SRR7093896	19	male	Healthy	Fibroblast	young	30567591	TruSeq Stranded mRNA Library Prep Kit	Yes	PolyA enriched
GSM3124648	SRR7093897	19	male	Healthy	Fibroblast	young	30567591	TruSeq Stranded mRNA Library Prep Kit	Yes	PolyA enriched
GSM3124649	SRR7093898	20	male	Healthy	Fibroblast	young	30567591	TruSeq Stranded mRNA Library Prep Kit	Yes	PolyA enriched
GSM3124650	SRR7093899	20	female	Healthy	Fibroblast	young	30567591	TruSeq Stranded mRNA Library Prep Kit	Yes	PolyA enriched
GSM3124684	SRR7093933	21	male	Healthy	Fibroblast	young	30567591	TruSeq Stranded mRNA Library Prep Kit	Yes	PolyA enriched
GSM3124678	SRR7093927	22	male	Healthy	Fibroblast	young	30567591	TruSeq Stranded mRNA Library Prep Kit	Yes	PolyA enriched
GSM3124682	SRR7093931	23	male	Healthy	Fibroblast	young	30567591	TruSeq Stranded mRNA Library Prep Kit	Yes	PolyA enriched
GSM3124562	SRR7093811	24	female	Healthy	Fibroblast	young	30567591	TruSeq Stranded mRNA Library Prep Kit	Yes	PolyA enriched
GSM3124681	SRR7093930	24	male	Healthy	Fibroblast	young	30567591	TruSeq Stranded mRNA Library Prep Kit	Yes	PolyA enriched
GSM3124563	SRR7093812	25	male	Healthy	Fibroblast	young	30567591	TruSeq Stranded mRNA Library Prep Kit	Yes	PolyA enriched
GSM3124564	SRR7093813	25	female	Healthy	Fibroblast	young	30567591	TruSeq Stranded mRNA Library Prep Kit	Yes	PolyA enriched
GSM3124679	SRR7093928	25	female	Healthy	Fibroblast	young	30567591	TruSeq Stranded mRNA Library Prep Kit	Yes	PolyA enriched
GSM3124565	SRR7093814	26	male	Healthy	Fibroblast	young	30567591	TruSeq Stranded mRNA Library Prep Kit	Yes	PolyA enriched
GSM3124566	SRR7093815	26	female	Healthy	Fibroblast	young	30567591	TruSeq Stranded mRNA Library Prep Kit	Yes	PolyA enriched
GSM3124683	SRR7093932	26	female	Healthy	Fibroblast	young	30567591	TruSeq Stranded mRNA Library Prep Kit	Yes	PolyA enriched
GSM3124567	SRR7093816	28	male	Healthy	Fibroblast	young	30567591	TruSeq Stranded mRNA Library Prep Kit	Yes	PolyA enriched
GSM3124568	SRR7093817	29	male	Healthy	Fibroblast	young	30567591	TruSeq Stranded mRNA Library Prep Kit	Yes	PolyA enriched
GSM3124569	SRR7093818	29	male	Healthy	Fibroblast	young	30567591	TruSeq Stranded mRNA Library Prep Kit	Yes	PolyA enriched
GSM3124680	SRR7093929	29	male	Healthy	Fibroblast	young	30567591	TruSeq Stranded mRNA Library Prep Kit	Yes	PolyA enriched
GSM3124570	SRR7093819	30	male	Healthy	Fibroblast	adult	30567591	TruSeq Stranded mRNA Library Prep Kit	Yes	PolyA enriched
GSM3124571	SRR7093820	30	female	Healthy	Fibroblast	adult	30567591	TruSeq Stranded mRNA Library Prep Kit	Yes	PolyA enriched
GSM3124572	SRR7093821	30	male	Healthy	Fibroblast	adult	30567591	TruSeq Stranded mRNA Library Prep Kit	Yes	PolyA enriched
GSM3124573	SRR7093822	30	male	Healthy	Fibroblast	adult	30567591	TruSeq Stranded mRNA Library Prep Kit	Yes	PolyA enriched
GSM3124651	SRR7093900	31	female	Healthy	Fibroblast	adult	30567591	TruSeq Stranded mRNA Library Prep Kit	Yes	PolyA enriched
GSM3124652	SRR7093901	31	female	Healthy	Fibroblast	adult	30567591	TruSeq Stranded mRNA Library Prep Kit	Yes	PolyA enriched
GSM3124653	SRR7093902	32	male	Healthy	Fibroblast	adult	30567591	TruSeq Stranded mRNA Library Prep Kit	Yes	PolyA enriched
GSM3124654	SRR7093903	32	female	Healthy	Fibroblast	adult	30567591	TruSeq Stranded mRNA Library Prep Kit	Yes	PolyA enriched
GSM3124655	SRR7093904	33	male	Healthy	Fibroblast	adult	30567591	TruSeq Stranded mRNA Library Prep Kit	Yes	PolyA enriched
GSM3124656	SRR7093905	33	male	Healthy	Fibroblast	adult	30567591	TruSeq Stranded mRNA Library Prep Kit	Yes	PolyA enriched
GSM3124657	SRR7093906	37	female	Healthy	Fibroblast	adult	30567591	TruSeq Stranded mRNA Library Prep Kit	Yes	PolyA enriched
GSM3124658	SRR7093907	37	female	Healthy	Fibroblast	adult	30567591	TruSeq Stranded mRNA Library Prep Kit	Yes	PolyA enriched
GSM3124659	SRR7093908	37	male	Healthy	Fibroblast	adult	30567591	TruSeq Stranded mRNA Library Prep Kit	Yes	PolyA enriched
GSM3124660	SRR7093909	39	male	Healthy	Fibroblast	adult	30567591	TruSeq Stranded mRNA Library Prep Kit	Yes	PolyA enriched
GSM3124576	SRR7093825	41	male	Healthy	Fibroblast	adult	30567591	TruSeq Stranded mRNA Library Prep Kit	Yes	PolyA enriched
GSM3124583	SRR7093832	41	female	Healthy	Fibroblast	adult	30567591	TruSeq Stranded mRNA Library Prep Kit	Yes	PolyA enriched
GSM3124581	SRR7093830	42	female	Healthy	Fibroblast	adult	30567591	TruSeq Stranded mRNA Library Prep Kit	Yes	PolyA enriched
GSM3124574	SRR7093823	43	female	Healthy	Fibroblast	adult	30567591	TruSeq Stranded mRNA Library Prep Kit	Yes	PolyA enriched
GSM3124584	SRR7093833	43	male	Healthy	Fibroblast	adult	30567591	TruSeq Stranded mRNA Library Prep Kit	Yes	PolyA enriched
GSM3124575	SRR7093824	44	male	Healthy	Fibroblast	adult	30567591	TruSeq Stranded mRNA Library Prep Kit	Yes	PolyA enriched
GSM3124585	SRR7093834	44	male	Healthy	Fibroblast	adult	30567591	TruSeq Stranded mRNA Library Prep Kit	Yes	PolyA enriched
GSM3124586	SRR7093835	45	male	Healthy	Fibroblast	adult	30567591	TruSeq Stranded mRNA Library Prep Kit	Yes	PolyA enriched
GSM3124579	SRR7093828	46	male	Healthy	Fibroblast	adult	30567591	TruSeq Stranded mRNA Library Prep Kit	Yes	PolyA enriched
GSM3124587	SRR7093836	46	male	Healthy	Fibroblast	adult	30567591	TruSeq Stranded mRNA Library Prep Kit	Yes	PolyA enriched
GSM3124588	SRR7093837	46	male	Healthy	Fibroblast	adult	30567591	TruSeq Stranded mRNA Library Prep Kit	Yes	PolyA enriched
GSM3124577	SRR7093826	47	male	Healthy	Fibroblast	adult	30567591	TruSeq Stranded mRNA Library Prep Kit	Yes	PolyA enriched
GSM3124582	SRR7093831	47	male	Healthy	Fibroblast	adult	30567591	TruSeq Stranded mRNA Library Prep Kit	Yes	PolyA enriched
GSM3124589	SRR7093838	47	male	Healthy	Fibroblast	adult	30567591	TruSeq Stranded mRNA Library Prep Kit	Yes	PolyA enriched
GSM3124578	SRR7093827	50	female	Healthy	Fibroblast	adult	30567591	TruSeq Stranded mRNA Library Prep Kit	Yes	PolyA enriched
GSM3124580	SRR7093829	50	male	Healthy	Fibroblast	adult	30567591	TruSeq Stranded mRNA Library Prep Kit	Yes	PolyA enriched
GSM3124661	SRR7093910	51	male	Healthy	Fibroblast	adult	30567591	TruSeq Stranded mRNA Library Prep Kit	Yes	PolyA enriched
GSM3124662	SRR7093911	52	male	Healthy	Fibroblast	adult	30567591	TruSeq Stranded mRNA Library Prep Kit	Yes	PolyA enriched
GSM3124663	SRR7093912	55	male	Healthy	Fibroblast	adult	30567591	TruSeq Stranded mRNA Library Prep Kit	Yes	PolyA enriched
GSM3124664	SRR7093913	57	male	Healthy	Fibroblast	adult	30567591	TruSeq Stranded mRNA Library Prep Kit	Yes	PolyA enriched
GSM3124665	SRR7093914	60	male	Healthy	Fibroblast	adult	30567591	TruSeq Stranded mRNA Library Prep Kit	Yes	PolyA enriched
GSM3124590	SRR7093839	61	male	Healthy	Fibroblast	adult	30567591	TruSeq Stranded mRNA Library Prep Kit	Yes	PolyA enriched
GSM3124591	SRR7093840	62	female	Healthy	Fibroblast	adult	30567591	TruSeq Stranded mRNA Library Prep Kit	Yes	PolyA enriched
GSM3124592	SRR7093841	62	female	Healthy	Fibroblast	adult	30567591	TruSeq Stranded mRNA Library Prep Kit	Yes	PolyA enriched
GSM3124593	SRR7093842	63	male	Healthy	Fibroblast	adult	30567591	TruSeq Stranded mRNA Library Prep Kit	Yes	PolyA enriched
GSM3124594	SRR7093843	64	male	Healthy	Fibroblast	adult	30567591	TruSeq Stranded mRNA Library Prep Kit	Yes	PolyA enriched
GSM3124595	SRR7093844	66	male	Healthy	Fibroblast	adult	30567591	TruSeq Stranded mRNA Library Prep Kit	Yes	PolyA enriched
GSM3124689	SRR7093938	66	male	Healthy	Fibroblast	adult	30567591	TruSeq Stranded mRNA Library Prep Kit	Yes	PolyA enriched
GSM3124596	SRR7093845	67	male	Healthy	Fibroblast	adult	30567591	TruSeq Stranded mRNA Library Prep Kit	Yes	PolyA enriched
GSM3124597	SRR7093846	67	male	Healthy	Fibroblast	adult	30567591	TruSeq Stranded mRNA Library Prep Kit	Yes	PolyA enriched
GSM3124685	SRR7093934	67	female	Healthy	Fibroblast	adult	30567591	TruSeq Stranded mRNA Library Prep Kit	Yes	PolyA enriched
GSM3124686	SRR7093935	67	female	Healthy	Fibroblast	adult	30567591	TruSeq Stranded mRNA Library Prep Kit	Yes	PolyA enriched
GSM3124598	SRR7093847	68	male	Healthy	Fibroblast	adult	30567591	TruSeq Stranded mRNA Library Prep Kit	Yes	PolyA enriched
GSM3124599	SRR7093848	68	male	Healthy	Fibroblast	adult	30567591	TruSeq Stranded mRNA Library Prep Kit	Yes	PolyA enriched
GSM3124687	SRR7093936	68	male	Healthy	Fibroblast	adult	30567591	TruSeq Stranded mRNA Library Prep Kit	Yes	PolyA enriched
GSM3124690	SRR7093939	68	male	Healthy	Fibroblast	adult	30567591	TruSeq Stranded mRNA Library Prep Kit	Yes	PolyA enriched
GSM3124600	SRR7093849	69	male	Healthy	Fibroblast	adult	30567591	TruSeq Stranded mRNA Library Prep Kit	Yes	PolyA enriched
GSM3124601	SRR7093850	69	female	Healthy	Fibroblast	adult	30567591	TruSeq Stranded mRNA Library Prep Kit	Yes	PolyA enriched
GSM3124692	SRR7093941	69	male	Healthy	Fibroblast	adult	30567591	TruSeq Stranded mRNA Library Prep Kit	Yes	PolyA enriched
GSM3124691	SRR7093940	70	male	Healthy	Fibroblast	old	30567591	TruSeq Stranded mRNA Library Prep Kit	Yes	PolyA enriched
GSM3124666	SRR7093915	71	female	Healthy	Fibroblast	old	30567591	TruSeq Stranded mRNA Library Prep Kit	Yes	PolyA enriched
GSM3124667	SRR7093916	75	male	Healthy	Fibroblast	old	30567591	TruSeq Stranded mRNA Library Prep Kit	Yes	PolyA enriched
GSM3124668	SRR7093917	78	male	Healthy	Fibroblast	old	30567591	TruSeq Stranded mRNA Library Prep Kit	Yes	PolyA enriched
GSM3124669	SRR7093918	80	female	Healthy	Fibroblast	old	30567591	TruSeq Stranded mRNA Library Prep Kit	Yes	PolyA enriched
GSM3124688	SRR7093937	82	female	Healthy	Fibroblast	old	30567591	TruSeq Stranded mRNA Library Prep Kit	Yes	PolyA enriched
GSM3124602	SRR7093851	83	male	Healthy	Fibroblast	old	30567591	TruSeq Stranded mRNA Library Prep Kit	Yes	PolyA enriched
GSM3124603	SRR7093852	83	male	Healthy	Fibroblast	old	30567591	TruSeq Stranded mRNA Library Prep Kit	Yes	PolyA enriched
GSM3124604	SRR7093853	83	male	Healthy	Fibroblast	old	30567591	TruSeq Stranded mRNA Library Prep Kit	Yes	PolyA enriched
GSM3124605	SRR7093854	84	female	Healthy	Fibroblast	old	30567591	TruSeq Stranded mRNA Library Prep Kit	Yes	PolyA enriched
GSM3124606	SRR7093855	84	male	Healthy	Fibroblast	old	30567591	TruSeq Stranded mRNA Library Prep Kit	Yes	PolyA enriched
GSM3124607	SRR7093856	84	female	Healthy	Fibroblast	old	30567591	TruSeq Stranded mRNA Library Prep Kit	Yes	PolyA enriched
GSM3124608	SRR7093857	84	male	Healthy	Fibroblast	old	30567591	TruSeq Stranded mRNA Library Prep Kit	Yes	PolyA enriched
GSM3124609	SRR7093858	84	male	Healthy	Fibroblast	old	30567591	TruSeq Stranded mRNA Library Prep Kit	Yes	PolyA enriched
GSM3124610	SRR7093859	84	male	Healthy	Fibroblast	old	30567591	TruSeq Stranded mRNA Library Prep Kit	Yes	PolyA enriched
GSM3124611	SRR7093860	84	male	Healthy	Fibroblast	old	30567591	TruSeq Stranded mRNA Library Prep Kit	Yes	PolyA enriched
GSM3124612	SRR7093861	86	male	Healthy	Fibroblast	old	30567591	TruSeq Stranded mRNA Library Prep Kit	Yes	PolyA enriched
GSM3124613	SRR7093862	86	male	Healthy	Fibroblast	old	30567591	TruSeq Stranded mRNA Library Prep Kit	Yes	PolyA enriched
GSM3124614	SRR7093863	86	male	Healthy	Fibroblast	old	30567591	TruSeq Stranded mRNA Library Prep Kit	Yes	PolyA enriched
GSM3124675	SRR7093924	86	male	Healthy	Fibroblast	old	30567591	TruSeq Stranded mRNA Library Prep Kit	Yes	PolyA enriched
GSM3124615	SRR7093864	87	female	Healthy	Fibroblast	old	30567591	TruSeq Stranded mRNA Library Prep Kit	Yes	PolyA enriched
GSM3124616	SRR7093865	87	male	Healthy	Fibroblast	old	30567591	TruSeq Stranded mRNA Library Prep Kit	Yes	PolyA enriched
GSM3124617	SRR7093866	87	male	Healthy	Fibroblast	old	30567591	TruSeq Stranded mRNA Library Prep Kit	Yes	PolyA enriched
GSM3124618	SRR7093867	87	male	Healthy	Fibroblast	old	30567591	TruSeq Stranded mRNA Library Prep Kit	Yes	PolyA enriched
GSM3124672	SRR7093921	87	male	Healthy	Fibroblast	old	30567591	TruSeq Stranded mRNA Library Prep Kit	Yes	PolyA enriched
GSM3124677	SRR7093926	87	male	Healthy	Fibroblast	old	30567591	TruSeq Stranded mRNA Library Prep Kit	Yes	PolyA enriched
GSM3124619	SRR7093868	88	male	Healthy	Fibroblast	old	30567591	TruSeq Stranded mRNA Library Prep Kit	Yes	PolyA enriched
GSM3124620	SRR7093869	89	male	Healthy	Fibroblast	old	30567591	TruSeq Stranded mRNA Library Prep Kit	Yes	PolyA enriched
GSM3124671	SRR7093920	89	male	Healthy	Fibroblast	old	30567591	TruSeq Stranded mRNA Library Prep Kit	Yes	PolyA enriched
GSM3124674	SRR7093923	89	male	Healthy	Fibroblast	old	30567591	TruSeq Stranded mRNA Library Prep Kit	Yes	PolyA enriched
GSM3124621	SRR7093870	90	male	Healthy	Fibroblast	old	30567591	TruSeq Stranded mRNA Library Prep Kit	Yes	PolyA enriched
GSM3124673	SRR7093922	90	male	Healthy	Fibroblast	old	30567591	TruSeq Stranded mRNA Library Prep Kit	Yes	PolyA enriched
GSM3124622	SRR7093871	91	male	Healthy	Fibroblast	old	30567591	TruSeq Stranded mRNA Library Prep Kit	Yes	PolyA enriched
GSM3124623	SRR7093872	92	female	Healthy	Fibroblast	old	30567591	TruSeq Stranded mRNA Library Prep Kit	Yes	PolyA enriched
GSM3124676	SRR7093925	92	male	Healthy	Fibroblast	old	30567591	TruSeq Stranded mRNA Library Prep Kit	Yes	PolyA enriched
GSM3124670	SRR7093919	94	male	Healthy	Fibroblast	old	30567591	TruSeq Stranded mRNA Library Prep Kit	Yes	PolyA enriched
GSM3124624	SRR7093873	96	male	Healthy	Fibroblast	old	30567591	TruSeq Stranded mRNA Library Prep Kit	Yes	PolyA enriched
GSM4524164	SRR11735713	8.8	male	HGPS	Fibroblast	young	32450911	TruSeq RNA Library Preparation Kit v2	No	PolyA enriched
GSM4524165	SRR11735714	8.4	male	HGPS	Fibroblast	young	32450911	TruSeq RNA Library Preparation Kit v2	No	PolyA enriched
GSM4524166	SRR11735715	8.5	male	HGPS	Fibroblast	young	32450911	TruSeq RNA Library Preparation Kit v2	No	PolyA enriched
GSM4524167	SRR11735716	2.3	female	HGPS	Fibroblast	young	32450911	TruSeq RNA Library Preparation Kit v2	No	PolyA enriched
GSM4524168	SRR11735717	1.2	female	HGPS	Fibroblast	young	32450911	TruSeq RNA Library Preparation Kit v2	No	PolyA enriched
GSM4524169	SRR11735718	4.7	female	HGPS	Fibroblast	young	32450911	TruSeq RNA Library Preparation Kit v2	No	PolyA enriched
GSM6260777	SRR19784284	2	female	HGPS	Fibroblast	young	36579892	NEBNext Ultra RNA Library Prep Kit	No	PolyA enriched
GSM6260776	SRR19784285	8	female	HGPS (2036C>T\, GLY608GLY)	Fibroblast	young	36579892	NEBNext Ultra RNA Library Prep Kit	No	PolyA enriched
GSM6260775	SRR19784286	4	male	HGPS	Fibroblast	young	36579892	NEBNext Ultra RNA Library Prep Kit	No	PolyA enriched
GSM6260774	SRR19784287	17	male	HGPS	Fibroblast	young	36579892	NEBNext Ultra RNA Library Prep Kit	No	PolyA enriched
GSM6260773	SRR19784288	8	female	HGPS	Fibroblast	young	36579892	NEBNext Ultra RNA Library Prep Kit	No	PolyA enriched
GSM6260772	SRR19784289	2	female	HGPS	Fibroblast	young	36579892	NEBNext Ultra RNA Library Prep Kit	No	PolyA enriched
GSM6260771	SRR19784290	3	male	HGPS (2036C>T\, GLY608GLY)	Fibroblast	young	36579892	NEBNext Ultra RNA Library Prep Kit	No	PolyA enriched
GSM6260770	SRR19784291	10	female	HGPS	Fibroblast	young	36579892	NEBNext Ultra RNA Library Prep Kit	No	PolyA enriched
GSM6260769	SRR19784292	20	male	HGPS	Fibroblast	young	36579892	NEBNext Ultra RNA Library Prep Kit	No	PolyA enriched
GSM6260768	SRR19784293	14	female	HGPS (2036C>T\, GLY608GLY)	Fibroblast	young	36579892	NEBNext Ultra RNA Library Prep Kit	No	PolyA enriched
GSM6260767	SRR19784294	20	male	HGPS	Fibroblast	young	36579892	NEBNext Ultra RNA Library Prep Kit	No	PolyA enriched
GSM3124693	SRR7093942	8yr	female	HGPS	Fibroblast	young	30567591	TruSeq Stranded mRNA Library Prep Kit	Yes	PolyA enriched
GSM3124694	SRR7093943	8yr	male	HGPS	Fibroblast	young	30567591	TruSeq Stranded mRNA Library Prep Kit	Yes	PolyA enriched
GSM3124695	SRR7093944	2yr3mos	female	HGPS	Fibroblast	young	30567591	TruSeq Stranded mRNA Library Prep Kit	Yes	PolyA enriched
GSM3124696	SRR7093945	3yr9mos	female	HGPS	Fibroblast	young	30567591	TruSeq Stranded mRNA Library Prep Kit	Yes	PolyA enriched
GSM3124697	SRR7093946	4yr8mos	female	HGPS	Fibroblast	young	30567591	TruSeq Stranded mRNA Library Prep Kit	Yes	PolyA enriched
GSM3124698	SRR7093947	8yr6mos	male	HGPS	Fibroblast	young	30567591	TruSeq Stranded mRNA Library Prep Kit	Yes	PolyA enriched
GSM3124699	SRR7093948	6yr11mos	female	HGPS	Fibroblast	young	30567591	TruSeq Stranded mRNA Library Prep Kit	Yes	PolyA enriched
GSM3124700	SRR7093949	5yr0mos	female	HGPS	Fibroblast	young	30567591	TruSeq Stranded mRNA Library Prep Kit	Yes	PolyA enriched
GSM3124701	SRR7093950	8yr10mos	male	HGPS	Fibroblast	young	30567591	TruSeq Stranded mRNA Library Prep Kit	Yes	PolyA enriched
GSM3124702	SRR7093951	3yr0mos	female	HGPS	Fibroblast	young	30567591	TruSeq Stranded mRNA Library Prep Kit	Yes	PolyA enriched
GSM3104040	SRR7030734	8.4	male	HGPS	Fibroblast	young	32208162	NEBNext Poly(A) mRNA	No	PolyA enriched
GSM3104041	SRR7030735	8.4	male	HGPS	Fibroblast	young	32208162	NEBNext Poly(A) mRNA	No	PolyA enriched
GSM3104044	SRR7030738	14	male	HGPS	Fibroblast	young	32208162	NEBNext Poly(A) mRNA	No	PolyA enriched
GSM3104045	SRR7030739	14	male	HGPS	Fibroblast	young	32208162	NEBNext Poly(A) mRNA	No	PolyA enriched
GSM3110699	SRR7062975	10	female	HGPS	Fibroblast	young	32208162	NEBNext Poly(A) mRNA	No	PolyA enriched
GSM3110700	SRR7062976	13	male	HGPS	Fibroblast	young	32208162	NEBNext Poly(A) mRNA	No	PolyA enriched
GSM3330883	SRR7689162	NA	NA	Osteosarcoma (cell line)	HUO3N1 (3N1)	ALT-	30214690	Kapa RNA HyperPrep kit	Yes	rRNA depletion
GSM3330884	SRR7689163	NA	NA	Osteosarcoma (cell line)	HUO3N1 (3N1)	ALT-	30214690	Kapa RNA HyperPrep kit	Yes	rRNA depletion
GSM3330885	SRR7689164	NA	NA	Osteosarcoma (cell line)	CAL72 (72)	ALT+	30214690	Kapa RNA HyperPrep kit	Yes	rRNA depletion
GSM3330886	SRR7689165	NA	NA	Osteosarcoma (cell line)	CAL72 (72)	ALT+	30214690	Kapa RNA HyperPrep kit	Yes	rRNA depletion
GSM3330887	SRR7689166	NA	NA	Osteosarcoma (cell line)	CAL78 (78)	ALT+	30214690	Kapa RNA HyperPrep kit	Yes	rRNA depletion
GSM3330888	SRR7689167	NA	NA	Osteosarcoma (cell line)	CAL78 (78)	ALT+	30214690	Kapa RNA HyperPrep kit	Yes	rRNA depletion
GSM3330889	SRR7689168	NA	NA	Osteosarcoma (cell line)	hFOB1.19 (FOB)	ALT+	30214690	Kapa RNA HyperPrep kit	Yes	rRNA depletion
GSM3330890	SRR7689169	NA	NA	Osteosarcoma (cell line)	hFOB1.19 (FOB)	ALT+	30214690	Kapa RNA HyperPrep kit	Yes	rRNA depletion
GSM3330891	SRR7689170	NA	NA	Osteosarcoma (cell line)	G292 (G2)	ALT+	30214690	Kapa RNA HyperPrep kit	Yes	rRNA depletion
GSM3330892	SRR7689171	NA	NA	Osteosarcoma (cell line)	G292 (G2)	ALT+	30214690	Kapa RNA HyperPrep kit	Yes	rRNA depletion
GSM3330893	SRR7689172	NA	NA	Osteosarcoma (cell line)	HOS	ALT-	30214690	Kapa RNA HyperPrep kit	Yes	rRNA depletion
GSM3330894	SRR7689173	NA	NA	Osteosarcoma (cell line)	HOS	ALT-	30214690	Kapa RNA HyperPrep kit	Yes	rRNA depletion
GSM3330895	SRR7689174	NA	NA	Osteosarcoma (cell line)	MG63 (MG)	ALT-	30214690	Kapa RNA HyperPrep kit	Yes	rRNA depletion
GSM3330896	SRR7689175	NA	NA	Osteosarcoma (cell line)	MG63 (MG)	ALT-	30214690	Kapa RNA HyperPrep kit	Yes	rRNA depletion
GSM3330897	SRR7689176	NA	NA	Osteosarcoma (cell line)	NOS1 (NOS)	ALT+	30214690	Kapa RNA HyperPrep kit	Yes	rRNA depletion
GSM3330898	SRR7689177	NA	NA	Osteosarcoma (cell line)	NOS1 (NOS)	ALT+	30214690	Kapa RNA HyperPrep kit	Yes	rRNA depletion
GSM3330899	SRR7689178	NA	NA	Osteosarcoma (cell line)	NY	ALT+	30214690	Kapa RNA HyperPrep kit	Yes	rRNA depletion
GSM3330900	SRR7689179	NA	NA	Osteosarcoma (cell line)	NY	ALT+	30214690	Kapa RNA HyperPrep kit	Yes	rRNA depletion
GSM3330901	SRR7689180	NA	NA	Osteosarcoma (cell line)	HUO3N1 (3N1)	ALT-	30214690	Kapa RNA HyperPrep kit	Yes	rRNA depletion
GSM3330902	SRR7689181	NA	NA	Osteosarcoma (cell line)	CAL72 (72)	ALT+	30214690	Kapa RNA HyperPrep kit	Yes	rRNA depletion
GSM3330903	SRR7689182	NA	NA	Osteosarcoma (cell line)	CAL78 (78)	ALT+	30214690	Kapa RNA HyperPrep kit	Yes	rRNA depletion
GSM3330904	SRR7689183	NA	NA	Osteosarcoma (cell line)	hFOB1.19 (FOB)	ALT+	30214690	Kapa RNA HyperPrep kit	Yes	rRNA depletion
GSM3330905	SRR7689184	NA	NA	Osteosarcoma (cell line)	G292 (G2)	ALT+	30214690	Kapa RNA HyperPrep kit	Yes	rRNA depletion
GSM3330906	SRR7689185	NA	NA	Osteosarcoma (cell line)	HOS	ALT-	30214690	Kapa RNA HyperPrep kit	Yes	rRNA depletion
GSM3330907	SRR7689186	NA	NA	Osteosarcoma (cell line)	MG63 (MG)	ALT-	30214690	Kapa RNA HyperPrep kit	Yes	rRNA depletion
GSM3330908	SRR7689187	NA	NA	Osteosarcoma (cell line)	NOS1 (NOS)	ALT+	30214690	Kapa RNA HyperPrep kit	Yes	rRNA depletion
GSM3330909	SRR7689188	NA	NA	Osteosarcoma (cell line)	NY	ALT+	30214690	Kapa RNA HyperPrep kit	Yes	rRNA depletion
GSM3330910	SRR7689189	NA	NA	Osteosarcoma (cell line)	SAOS2 (SA)	ALT+	30214690	Kapa RNA HyperPrep kit	Yes	rRNA depletion
GSM3330911	SRR7689190	NA	NA	Osteosarcoma (cell line)	SJSA1 (SJ)	ALT-	30214690	Kapa RNA HyperPrep kit	Yes	rRNA depletion
GSM3330912	SRR7689191	NA	NA	Osteosarcoma (cell line)	U2OS (U2)	ALT+	30214690	Kapa RNA HyperPrep kit	Yes	rRNA depletion
GSM3330913	SRR7689192	NA	NA	Osteosarcoma (cell line)	HUO9 (UO9)	ALT+	30214690	Kapa RNA HyperPrep kit	Yes	rRNA depletion
GSM3330914	SRR7689193	NA	NA	Osteosarcoma (cell line)	SAOS2 (SA)	ALT+	30214690	Kapa RNA HyperPrep kit	Yes	rRNA depletion
GSM3330915	SRR7689194	NA	NA	Osteosarcoma (cell line)	SAOS2 (SA)	ALT+	30214690	Kapa RNA HyperPrep kit	Yes	rRNA depletion
GSM3330916	SRR7689195	NA	NA	Osteosarcoma (cell line)	SJSA1 (SJ)	ALT-	30214690	Kapa RNA HyperPrep kit	Yes	rRNA depletion
GSM3330917	SRR7689196	NA	NA	Osteosarcoma (cell line)	SJSA1 (SJ)	ALT-	30214690	Kapa RNA HyperPrep kit	Yes	rRNA depletion
GSM3330918	SRR7689197	NA	NA	Osteosarcoma (cell line)	U2OS (U2)	ALT+	30214690	Kapa RNA HyperPrep kit	Yes	rRNA depletion
GSM3330919	SRR7689198	NA	NA	Osteosarcoma (cell line)	U2OS (U2)	ALT+	30214690	Kapa RNA HyperPrep kit	Yes	rRNA depletion
GSM3330920	SRR7689199	NA	NA	Osteosarcoma (cell line)	HUO9 (UO9)	ALT+	30214690	Kapa RNA HyperPrep kit	Yes	rRNA depletion
GSM3330921	SRR7689200	NA	NA	Osteosarcoma (cell line)	HUO9 (UO9)	ALT+	30214690	Kapa RNA HyperPrep kit	Yes	rRNA depletion
GSM1370399	SRR1246789	NA	NA	Adenocarcinoma (cell line)	WT-HeLa	No capture control	25359189	Illumina PE-102-1002	No	PolyA enriched
GSM1370400	SRR1246790	NA	NA	Adenocarcinoma (cell line)	TRF2 KO HeLa	No capture control	25359189	Illumina PE-102-1003	No	PolyA enriched
GSM1370401	SRR1246791	NA	NA	Adenocarcinoma (cell line)	WT-HeLa	TERRA capture	25359189	Illumina PE-102-1004	No	PolyA enriched
GSM1370402	SRR1246792	NA	NA	Adenocarcinoma (cell line)	TRF2 KO HeLa	TERRA capture	25359189	Illumina PE-102-1005	No	PolyA enriched
GSM7977071	NA	NA	NA	Osteosarcoma (cell line)	U2OS	No capture control	This study	NEBNext Ultra II Directional RNA Library Prep kit	Yes	rRNA depletion
GSM7977069	NA	NA	NA	Osteosarcoma (cell line)	U2OS	TERRA capture random	This study	NEBNext Ultra II Directional RNA Library Prep kit	Yes	rRNA depletion
GSM7977070	NA	NA	NA	Osteosarcoma (cell line)	U2OS	TERRA capture specific	This study	NEBNext Ultra II Directional RNA Library Prep kit	Yes	rRNA depletion
GSM8302656	NA	NA	NA	Adenocarcinoma (cell line)	HeLa	TERRA capture random	This study	NEBNext Ultra II Directional RNA Library Prep kit	Yes	rRNA depletion
GSM8302657	NA	NA	NA	Adenocarcinoma (cell line)	HeLa	TERRA capture specific	This study	NEBNext Ultra II Directional RNA Library Prep kit	Yes	rRNA depletion
