# Supplementary material for: Telomeric repeat-containing RNA increases in aged human cells
Source: Nucleic Acids Res. 2025 Jul 10;53(13):gkaf597. doi: 10.1093/nar/gkaf597 (PMC12242772; doi:10.1093/nar/gkaf597)
Supplement: gkaf597_Supplemental_Files [file gkaf597_supplemental_files.zip › Supplementary Table 8_Hsieh_.xlsx]

## Sheet: PBMC and Neuronal Differentiati
Supplementary Table 8: The information of PBMC and neuronal differentiation single cell RNA-seq datasets
PBMC
GEO accession number	SRR ID	Cell source	Age group	PMID
GSM4750303	SRR12535219	PBMC	Young	37117750
GSM4750304	SRR12535220	PBMC	Young	37117750
GSM4750305	SRR12535221	PBMC	Young	37117750
Neuronal Differentiation
GEO accession number	SRR ID	Cell line	Treatment														PMID
GSM5659070	SRR16597250	HUES3-Hb9-GFP (Di Giorgio et al. 2007)	24 hrs of HOX propagation (3 days), followed by 5 days of RA/SAG/Pur treatment. Cultures were matured for 5 days with DAPT prior to sequencing.														36179064
GSM5659071	SRR16597251	HUES3-Hb9-GFP (Di Giorgio et al. 2008)	24 hrs of HOX propagation (3 days), followed by 5 days of RA/SAG/Pur treatment. Cultures were matured for 5 days with DAPT prior to sequencing.														36179064
GSM5659072	SRR16597252	HUES3-Hb9-GFP (Di Giorgio et al. 2009)	24 hrs of HOX propagation (3 days), followed by 5 days of RA/SAG/Pur treatment. Cultures were matured for 5 days with DAPT prior to sequencing.														36179064
GSM5659070	SRR16597242	HUES3-Hb9-GFP (Di Giorgio et al. 2010)	48 hrs of HOX propagation (4 days), followed by 5 days of RA/SAG/Pur treatment. Cultures were matured for 5 days with DAPT prior to sequencing.														36179064
GSM5659071	SRR16597243	HUES3-Hb9-GFP (Di Giorgio et al. 2011)	48 hrs of HOX propagation (4 days), followed by 5 days of RA/SAG/Pur treatment. Cultures were matured for 5 days with DAPT prior to sequencing.														36179064
GSM5659072	SRR16597244	HUES3-Hb9-GFP (Di Giorgio et al. 2012)	48 hrs of HOX propagation (4 days), followed by 5 days of RA/SAG/Pur treatment. Cultures were matured for 5 days with DAPT prior to sequencing.														36179064
GSM5659071	SRR16597234	HUES3-Hb9-GFP (Di Giorgio et al. 2013)	72 hrs of HOX propagation (5 days), followed by 5 days of RA/SAG/Pur treatment. Cultures were matured for 5 days with DAPT prior to sequencing.														36179064
GSM5659072	SRR16597235	HUES3-Hb9-GFP (Di Giorgio et al. 2014)	72 hrs of HOX propagation (5 days), followed by 5 days of RA/SAG/Pur treatment. Cultures were matured for 5 days with DAPT prior to sequencing.														36179064
GSM5659073	SRR16597236	HUES3-Hb9-GFP (Di Giorgio et al. 2015)	72 hrs of HOX propagation (5 days), followed by 5 days of RA/SAG/Pur treatment. Cultures were matured for 5 days with DAPT prior to sequencing.														36179064
GSM5659072	SRR16597224	HUES3-Hb9-GFP (Di Giorgio et al. 2016)	120 hrs of HOX propagation (7 days), followed by 5 days of RA/SAG/Pur treatment. Cultures were matured for 5 days with DAPT prior to sequencing.														36179064
GSM5659073	SRR16597225	HUES3-Hb9-GFP (Di Giorgio et al. 2017)	120 hrs of HOX propagation (7 days), followed by 5 days of RA/SAG/Pur treatment. Cultures were matured for 5 days with DAPT prior to sequencing.														36179064
GSM5659074	SRR16597226	HUES3-Hb9-GFP (Di Giorgio et al. 2018)	120 hrs of HOX propagation (7 days), followed by 5 days of RA/SAG/Pur treatment. Cultures were matured for 5 days with DAPT prior to sequencing.														36179064
GSM5659073	SRR16597210	HUES3-Hb9-GFP (Di Giorgio et al. 2019)	168 hrs of HOX propagation (9 days), followed by 5 days of RA/SAG/Pur treatment. Cultures were matured for 5 days with DAPT prior to sequencing.														36179064
GSM5659074	SRR16597211	HUES3-Hb9-GFP (Di Giorgio et al. 2020)	168 hrs of HOX propagation (9 days), followed by 5 days of RA/SAG/Pur treatment. Cultures were matured for 5 days with DAPT prior to sequencing.														36179064
GSM5659075	SRR16597212	HUES3-Hb9-GFP (Di Giorgio et al. 2021)	168 hrs of HOX propagation (9 days), followed by 5 days of RA/SAG/Pur treatment. Cultures were matured for 5 days with DAPT prior to sequencing.														36179064
GSM5659074	SRR16597216	HUES3-Hb9-GFP (Di Giorgio et al. 2022)	216 hrs of HOX propagation (11 days), followed by 5 days of RA/SAG/Pur treatment. Cultures were matured for 5 days with DAPT prior to sequencing.														36179064
GSM5659075	SRR16597217	HUES3-Hb9-GFP (Di Giorgio et al. 2023)	216 hrs of HOX propagation (11 days), followed by 5 days of RA/SAG/Pur treatment. Cultures were matured for 5 days with DAPT prior to sequencing.														36179064
GSM5659076	SRR16597218	HUES3-Hb9-GFP (Di Giorgio et al. 2024)	216 hrs of HOX propagation (11 days), followed by 5 days of RA/SAG/Pur treatment. Cultures were matured for 5 days with DAPT prior to sequencing.														36179064

## Sheet: PBMC celltype summary
Barcode	Cell type
AAACCTGAGAAAGTGG-1	CD4+ T cell
AAACCTGAGCGAGAAA-1	CD4+ T cell
AAACCTGCAAGTCTGT-1	CD4+ T cell
AAACCTGCACCCATTC-1	CD4+ Tcell
AAACCTGGTACTTCTT-1	B cell
AAACCTGGTAGATTAG-1	CD4+ T cell
AAACCTGGTAGCACGA-1	Monocyte
AAACCTGGTATGAAAC-1	CD4+ T cell
AAACCTGGTGACTACT-1	NK
AAACCTGTCAGATAAG-1	NK
AAACCTGTCCCAACGG-1	Monocyte
AAACGGGAGAGAACAG-1	CD4+ T cell
AAACGGGAGCTATGCT-1	CD4+ Tcell
AAACGGGAGGTGCAAC-1	CD8+ T cell
AAACGGGCACCACGTG-1	NK
AAACGGGGTCCTAGCG-1	CD4+ Tcell
AAACGGGGTCGTGGCT-1	NK
AAACGGGGTGCAACTT-1	NK
AAACGGGGTTGACGTT-1	CD4+ Tcell
AAACGGGTCACCGGGT-1	CD8+ T cell
AAACGGGTCGCCGTGA-1	CD4+ T cell
AAACGGGTCTTGAGGT-1	CD4+ Tcell
AAAGATGAGTGACATA-1	CD8+ T cell
AAAGATGCAAAGCGGT-1	CD4+ Tcell
AAAGATGCAAGGGTCA-1	CD8+ T cell
AAAGATGCACCATGTA-1	CD4+ Tcell
AAAGATGCAGATGGCA-1	CD8+ T cell
AAAGATGGTAGCTAAA-1	CD4+ Tcell
AAAGATGGTCCAACTA-1	CD8+ T cell
AAAGATGGTCGATTGT-1	CD4+ Tcell
AAAGATGGTCTTCAAG-1	CD4+ T cell
AAAGATGGTGTGAATA-1	CD4+ Tcell
AAAGATGGTTTCCACC-1	NK
AAAGATGTCCAGGGCT-1	CD8+ T cell
AAAGATGTCCCTCTTT-1	CD4+ Tcell
AAAGATGTCGCGTAGC-1	CD8+ T cell
AAAGCAAAGAGTAAGG-1	CD4+ T cell
AAAGCAAAGCACCGCT-1	CD8+ T cell
AAAGCAAAGCCTTGAT-1	CD8+ T cell
AAAGCAAAGTACGCGA-1	CD8+ T cell
AAAGCAACAAACGCGA-1	CD8+ T cell
AAAGCAACAACCGCCA-1	CD4+ Tcell
AAAGCAACACACATGT-1	CD4+ Tcell
AAAGCAACAGTCACTA-1	CD4+ Tcell
AAAGCAACATAACCTG-1	CD8+ T cell
AAAGCAACATACGCCG-1	CD4+ T cell
AAAGCAAGTACCGTAT-1	B cell
AAAGCAAGTTACGTCA-1	CD8+ T cell
AAAGCAATCGAATCCA-1	CD4+ Tcell
AAAGCAATCGCCAGCA-1	CD4+ T cell
AAAGCAATCGTCGTTC-1	CD8+ T cell
AAAGCAATCTTTACGT-1	CD8+ T cell
AAAGTAGAGGAGTACC-1	B cell
AAAGTAGAGTACATGA-1	CD8+ T cell
AAAGTAGAGTGTGAAT-1	CD8+ T cell
AAAGTAGAGTTAGCGG-1	CD8+ T cell
AAAGTAGCAGTGACAG-1	CD4+ Tcell
AAAGTAGGTCAAACTC-1	CD8+ T cell
AAAGTAGGTCTGATCA-1	CD4+ Tcell
AAAGTAGGTGAGGCTA-1	CD4+ T cell
AAAGTAGGTTCACGGC-1	NK
AAAGTAGTCACATACG-1	CD8+ T cell
AAAGTAGTCACTTATC-1	CD4+ Tcell
AAAGTAGTCATGTCCC-1	NK
AAAGTAGTCGCCAGCA-1	CD8+ T cell
AAATGCCAGCTAGTTC-1	CD4+ Tcell
AAATGCCAGCTGATAA-1	NK
AAATGCCAGGGTGTGT-1	CD4+ Tcell
AAATGCCAGGTGCTAG-1	CD4+ Tcell
AAATGCCAGTGGTAGC-1	CD8+ T cell
AAATGCCCACGGTAGA-1	CD4+ Tcell
AAATGCCCATGCCCGA-1	B cell
AAATGCCCATGGTCAT-1	CD4+ T cell
AAATGCCGTCTCAACA-1	CD4+ Tcell
AAATGCCTCCGTAGTA-1	B cell
AAATGCCTCTACCTGC-1	NK
AAATGCCTCTGCCAGG-1	CD4+ T cell
AACACGTAGATGCCTT-1	CD8+ T cell
AACACGTAGGAGCGTT-1	NK
AACACGTAGTGACATA-1	CD4+ Tcell
AACACGTCAAGCCATT-1	CD4+ Tcell
AACACGTCATCGGGTC-1	NK
AACACGTGTAAGGGAA-1	B cell
AACACGTGTACGCACC-1	CD4+ T cell
AACACGTGTATAGTAG-1	CD4+ Tcell
AACACGTGTCAGGACA-1	NK
AACACGTGTTCAGACT-1	CD4+ T cell
AACACGTTCCAAATGC-1	CD8+ T cell
AACACGTTCGAACTGT-1	Monocyte
AACACGTTCTGTCAAG-1	CD4+ Tcell
AACCATGAGTGACTCT-1	CD8+ T cell
AACCATGCATCCGTGG-1	CD8+ T cell
AACCATGGTCTTTCAT-1	CD8+ T cell
AACCATGTCACCAGGC-1	CD8+ T cell
AACCATGTCAGAGGTG-1	CD4+ T cell
AACCATGTCCCATTAT-1	NK
AACCATGTCCTAGTGA-1	CD4+ T cell
AACCGCGAGAGATGAG-1	CD4+ T cell
AACCGCGAGCTGCAAG-1	B cell
AACCGCGAGGTGATAT-1	CD4+ T cell
AACCGCGCAGCGTTCG-1	CD4+ Tcell
AACCGCGGTCTTCTCG-1	CD8+ T cell
AACCGCGGTTGGTGGA-1	CD4+ Tcell
AACCGCGTCAAACGGG-1	CD4+ T cell
AACCGCGTCAACCAAC-1	NK
AACCGCGTCAAGATCC-1	CD4+ Tcell
AACCGCGTCCGCATCT-1	NK
AACCGCGTCGGTTCGG-1	Monocyte
AACGTTGAGCCACGCT-1	CD8+ T cell
AACGTTGAGGATGCGT-1	CD8+ T cell
AACGTTGAGGCTAGAC-1	CD4+ Tcell
AACGTTGAGTCACGCC-1	Monocyte
AACGTTGAGTCGAGTG-1	CD4+ Tcell
AACGTTGCAAACCCAT-1	CD4+ Tcell
AACGTTGCAAGAGGCT-1	NK
AACGTTGCAAGTTGTC-1	CD4+ Tcell
AACGTTGCAGGAACGT-1	CD4+ T cell
AACGTTGCAGGTGCCT-1	CD4+ T cell
AACGTTGCATCCAACA-1	CD4+ Tcell
AACGTTGCATCGTCGG-1	CD8+ T cell
AACGTTGCATTTGCCC-1	Monocyte
AACGTTGGTCACCTAA-1	CD8+ T cell
AACGTTGGTTGGTAAA-1	CD8+ T cell
AACGTTGTCACCGGGT-1	CD8+ T cell
AACGTTGTCATGTCCC-1	CD4+ T cell
AACGTTGTCCGATATG-1	CD4+ Tcell
AACGTTGTCCTTGACC-1	CD8+ T cell
AACGTTGTCGCCATAA-1	CD4+ Tcell
AACTCAGAGCTGCGAA-1	NK
AACTCAGCACAGCCCA-1	CD8+ T cell
AACTCAGCACCCATGG-1	CD4+ T cell
AACTCAGCAGCATGAG-1	CD4+ Tcell
AACTCAGCATTTGCCC-1	CD4+ T cell
AACTCAGGTAGCGATG-1	CD4+ T cell
AACTCAGGTCGTCTTC-1	CD4+ T cell
AACTCAGGTCTAGTCA-1	CD4+ Tcell
AACTCAGGTGGACGAT-1	CD4+ T cell
AACTCAGGTGGCGAAT-1	CD8+ T cell
AACTCAGGTTATGCGT-1	CD4+ Tcell
AACTCAGGTTCTGTTT-1	CD8+ T cell
AACTCAGTCAACCAAC-1	NK
AACTCAGTCGGCATCG-1	CD4+ T cell
AACTCAGTCTCGTATT-1	CD8+ T cell
AACTCCCAGCAGGTCA-1	CD4+ Tcell
AACTCCCAGCCCAACC-1	CD4+ T cell
AACTCCCAGTGCCATT-1	CD4+ T cell
AACTCCCCAAAGGAAG-1	Monocyte
AACTCCCGTCCTAGCG-1	Monocyte
AACTCCCGTCTAGTCA-1	CD4+ Tcell
AACTCCCGTGGCAAAC-1	CD8+ T cell
AACTCCCGTGTGCCTG-1	CD4+ T cell
AACTCCCGTTCCGTCT-1	CD4+ T cell
AACTCTTCAGTCTTCC-1	CD4+ Tcell
AACTCTTGTGGAAAGA-1	CD4+ Tcell
AACTCTTTCAACCAAC-1	CD8+ T cell
AACTCTTTCACTTCAT-1	NK
AACTCTTTCATCGCTC-1	CD4+ T cell
AACTCTTTCATTGCGA-1	CD4+ T cell
AACTCTTTCGACCAGC-1	CD4+ T cell
AACTCTTTCGTAGATC-1	CD4+ T cell
AACTCTTTCTGCGTAA-1	CD4+ Tcell
AACTGGTCAAGCCTAT-1	CD4+ Tcell
AACTGGTCAGCCTATA-1	CD4+ T cell
AACTGGTCATCCAACA-1	CD4+ Tcell
AACTGGTCATCCGTGG-1	NK
AACTGGTCATCGGACC-1	CD8+ T cell
AACTGGTGTGTCTGAT-1	CD4+ Tcell
AACTGGTGTTCCAACA-1	CD4+ T cell
AACTGGTTCTGTCTCG-1	NK
AACTTTCAGACACTAA-1	CD4+ Tcell
AACTTTCAGTGAAGTT-1	NK
AACTTTCCATCAGTCA-1	CD4+ Tcell
AACTTTCGTCTGCAAT-1	CD8+ T cell
AACTTTCGTGCCTGGT-1	CD4+ Tcell
AACTTTCTCAATAAGG-1	CD4+ T cell
AAGACCTAGACATAAC-1	CD8+ T cell
AAGACCTCAAGCGTAG-1	CD8+ T cell
AAGACCTCACACCGCA-1	CD4+ Tcell
AAGACCTCACCGAATT-1	CD8+ T cell
AAGACCTCAGCTGTTA-1	CD4+ Tcell
AAGACCTCATTATCTC-1	CD8+ T cell
AAGACCTGTAATCACC-1	CD4+ Tcell
AAGACCTGTAGGAGTC-1	CD4+ T cell
AAGACCTGTCGCTTCT-1	CD4+ T cell
AAGACCTGTGTCAATC-1	CD8+ T cell
AAGACCTGTGTGACGA-1	CD8+ T cell
AAGACCTTCACAGTAC-1	CD4+ Tcell
AAGACCTTCCATGAGT-1	CD4+ Tcell
AAGACCTTCGCACTCT-1	B cell
AAGACCTTCGTCCAGG-1	CD4+ Tcell
AAGACCTTCTCTAGGA-1	CD8+ T cell
AAGCCGCAGAATCTCC-1	CD8+ T cell
AAGCCGCAGGGCTCTC-1	Monocyte
AAGCCGCCACTTACGA-1	CD4+ T cell
AAGCCGCGTAAGGGCT-1	CD8+ T cell
AAGCCGCGTCATGCAT-1	CD8+ T cell
AAGCCGCGTCTCCCTA-1	CD4+ T cell
AAGCCGCGTGCATCTA-1	CD8+ T cell
AAGCCGCGTGTGAATA-1	B cell
AAGCCGCGTTAGGGTG-1	CD4+ T cell
AAGCCGCTCACAGGCC-1	CD4+ Tcell
AAGCCGCTCATGTAGC-1	NK
AAGCCGCTCCACTGGG-1	CD8+ T cell
AAGCCGCTCCGCGGTA-1	CD8+ T cell
AAGCCGCTCCTTGACC-1	NK
AAGGAGCAGGTGCTTT-1	CD8+ T cell
AAGGAGCCAACTGCGC-1	CD4+ Tcell
AAGGAGCCAAGACGTG-1	CD4+ T cell
AAGGAGCCAAGTAATG-1	CD4+ Tcell
AAGGAGCCAGAGTGTG-1	CD4+ T cell
AAGGAGCCAGTAAGCG-1	CD4+ T cell
AAGGAGCCAGTTCATG-1	NK
AAGGAGCGTACACCGC-1	CD4+ Tcell
AAGGAGCGTTCCACAA-1	CD8+ T cell
AAGGAGCTCCGCAGTG-1	CD4+ Tcell
AAGGAGCTCGCATGGC-1	NK
AAGGAGCTCGTCACGG-1	CD4+ T cell
AAGGAGCTCTTAGCCC-1	CD4+ T cell
AAGGCAGAGGCACATG-1	CD8+ T cell
AAGGCAGAGGTTACCT-1	CD4+ Tcell
AAGGCAGAGTAATCCC-1	CD8+ T cell
AAGGCAGCAATGGATA-1	CD8+ T cell
AAGGCAGGTTCTCATT-1	CD4+ T cell
AAGGCAGTCAAGCCTA-1	CD8+ T cell
AAGGCAGTCGCTGATA-1	CD4+ T cell
AAGGTTCAGATAGTCA-1	CD8+ T cell
AAGGTTCAGATGCGAC-1	Monocyte
AAGGTTCAGTAAGTAC-1	CD4+ T cell
AAGGTTCAGTTGCAGG-1	CD8+ T cell
AAGGTTCGTGCACCAC-1	CD8+ T cell
AAGGTTCTCCGTTGCT-1	CD4+ T cell
AAGTCTGAGACATAAC-1	CD4+ T cell
AAGTCTGAGCAGACTG-1	CD4+ Tcell
AAGTCTGAGTAAGTAC-1	CD8+ T cell
AAGTCTGAGTGAATTG-1	CD8+ T cell
AAGTCTGCAATCCAAC-1	NK
AAGTCTGCACTTAAGC-1	NK
AAGTCTGCAGACAAAT-1	CD4+ T cell
AAGTCTGCAGGTGGAT-1	CD4+ T cell
AAGTCTGCAGTACACT-1	CD8+ T cell
AAGTCTGCATGAAGTA-1	CD4+ T cell
AAGTCTGGTAGAAAGG-1	Monocyte
AAGTCTGGTCAACTGT-1	CD4+ Tcell
AAGTCTGGTCCAGTTA-1	NK
AAGTCTGGTTACGCGC-1	CD8+ T cell
AAGTCTGTCGCTAGCG-1	CD8+ T cell
AATCCAGAGGAGTACC-1	CD4+ Tcell
AATCCAGAGTCTTGCA-1	NK
AATCCAGCACCACCAG-1	CD4+ Tcell
AATCCAGCACCTTGTC-1	CD4+ T cell
AATCCAGCAGTATGCT-1	CD8+ T cell
AATCCAGCATGGTCTA-1	CD4+ T cell
AATCCAGGTACGACCC-1	CD4+ Tcell
AATCCAGGTAGCGATG-1	CD4+ T cell
AATCCAGGTAGCTAAA-1	CD8+ T cell
AATCCAGGTCAGATAA-1	NK
AATCCAGGTCAGGACA-1	CD4+ T cell
AATCCAGGTGCAGGTA-1	CD4+ Tcell
AATCGGTAGCGTGTCC-1	CD8+ T cell
AATCGGTAGGTCATCT-1	CD4+ T cell
AATCGGTCATCCGGGT-1	CD4+ Tcell
AATCGGTGTAGGACAC-1	CD4+ Tcell
AATCGGTGTATCAGTC-1	CD8+ T cell
AATCGGTGTGATGTCT-1	CD8+ T cell
AATCGGTGTTACCGAT-1	CD8+ T cell
AATCGGTTCAACACAC-1	CD4+ T cell
AATCGGTTCAGCGATT-1	CD8+ T cell
AATCGGTTCTCGTTTA-1	CD8+ T cell
AATCGGTTCTGCGGCA-1	CD4+ T cell
ACACCAAAGTGAATTG-1	CD8+ T cell
ACACCAACAATCCAAC-1	CD8+ T cell
ACACCAACATGGGAAC-1	CD4+ T cell
ACACCAAGTAGGCATG-1	CD4+ Tcell
ACACCAAGTATCTGCA-1	B cell
ACACCAAGTCCGTCAG-1	NK
ACACCAAGTGTTGAGG-1	CD4+ Tcell
ACACCAATCCTTTCTC-1	CD8+ T cell
ACACCCTAGAGCCCAA-1	CD8+ T cell
ACACCCTAGAGTACAT-1	CD4+ T cell
ACACCCTAGTAGGTGC-1	NK
ACACCCTCATCCGCGA-1	CD4+ Tcell
ACACCCTGTAAGTGTA-1	CD4+ Tcell
ACACCCTGTGCCTGTG-1	CD4+ Tcell
ACACCCTGTTAAGGGC-1	CD8+ T cell
ACACCGGAGACGCAAC-1	Monocyte
ACACCGGCAACTGCTA-1	CD4+ Tcell
ACACCGGCAATAGAGT-1	CD4+ T cell
ACACCGGCAATAGCGG-1	CD4+ T cell
ACACCGGCACCACGTG-1	Monocyte
ACACCGGCAGGTCGTC-1	CD4+ Tcell
ACACCGGGTCCGACGT-1	CD4+ T cell
ACACCGGTCAACACGT-1	CD4+ T cell
ACACCGGTCACGATGT-1	CD4+ Tcell
ACACCGGTCCATGCTC-1	NK
ACACCGGTCGAGAACG-1	CD8+ T cell
ACACTGAAGCGAAGGG-1	CD8+ T cell
ACACTGAAGCTAGCCC-1	CD4+ Tcell
ACACTGAAGCTAGGCA-1	CD8+ T cell
ACACTGAAGTGGACGT-1	CD8+ T cell
ACACTGACAATGGTCT-1	CD4+ T cell
ACACTGACAGGTGGAT-1	B cell
ACACTGAGTCAAAGAT-1	CD4+ Tcell
ACACTGAGTCCCTACT-1	CD8+ T cell
ACACTGAGTCTCAACA-1	CD8+ T cell
ACACTGAGTGAAGGCT-1	CD8+ T cell
ACACTGAGTTCCCGAG-1	CD8+ T cell
ACACTGATCCTGTACC-1	CD4+ Tcell
ACACTGATCTGCGGCA-1	NK
ACAGCCGAGCCAGGAT-1	CD4+ T cell
ACAGCCGAGTCCTCCT-1	CD4+ T cell
ACAGCCGCACGAAACG-1	B cell
ACAGCCGGTAAAGTCA-1	CD8+ T cell
ACAGCCGGTAAGCACG-1	CD8+ T cell
ACAGCCGGTCGCGTGT-1	CD4+ T cell
ACAGCCGGTCGGGTCT-1	CD8+ T cell
ACAGCCGGTCTGCAAT-1	CD8+ T cell
ACAGCCGGTTGAGGTG-1	CD8+ T cell
ACAGCCGTCAAAGACA-1	CD4+ T cell
ACAGCCGTCATCTGCC-1	CD4+ T cell
ACAGCCGTCTCCCTGA-1	CD4+ T cell
ACAGCTAAGATGTAAC-1	CD4+ T cell
ACAGCTAAGGACACCA-1	NK
ACAGCTACAAAGGCGT-1	CD4+ Tcell
ACAGCTACAGCTCCGA-1	CD4+ Tcell
ACAGCTACAGCTGTGC-1	NK
ACAGCTACATACCATG-1	CD8+ T cell
ACAGCTACATATGCTG-1	CD4+ T cell
ACAGCTAGTGCTCTTC-1	CD4+ T cell
ACAGCTATCCTAGGGC-1	CD8+ T cell
ACATACGAGATCTGAA-1	CD4+ T cell
ACATACGAGCGCCTCA-1	CD4+ Tcell
ACATACGAGGAGTCTG-1	CD4+ T cell
ACATACGAGGGCACTA-1	CD4+ Tcell
ACATACGAGTATCTCG-1	CD4+ T cell
ACATACGCAAGACGTG-1	Monocyte
ACATACGCACAGAGGT-1	CD8+ T cell
ACATACGCACGAAATA-1	CD8+ T cell
ACATACGGTACATGTC-1	CD8+ T cell
ACATACGGTACCGCTG-1	NK
ACATACGGTATGCTTG-1	B cell
ACATACGGTATTACCG-1	NK
ACATACGGTCCAACTA-1	CD8+ T cell
ACATACGGTCCCTTGT-1	CD8+ T cell
ACATACGGTTCAGACT-1	B cell
ACATACGTCCAAGCCG-1	NK
ACATACGTCCCAAGAT-1	CD8+ T cell
ACATACGTCCCTAATT-1	CD8+ T cell
ACATACGTCGAATGCT-1	NK
ACATACGTCTTGTCAT-1	CD4+ Tcell
ACATCAGAGGCCATAG-1	CD4+ T cell
ACATCAGAGGCTAGGT-1	B cell
ACATCAGAGGTGACCA-1	CD4+ Tcell
ACATCAGCAACAACCT-1	NK
ACATCAGCAAGCTGAG-1	CD8+ T cell
ACATCAGCAAGTTCTG-1	CD8+ T cell
ACATCAGCACATCCAA-1	B cell
ACATCAGCAGCATACT-1	CD8+ T cell
ACATCAGCAGCGATCC-1	B cell
ACATCAGGTAAATACG-1	CD4+ Tcell
ACATCAGGTAGGCATG-1	CD8+ T cell
ACATCAGGTGGAAAGA-1	B cell
ACATCAGGTTGTACAC-1	CD4+ Tcell
ACATCAGGTTGTCTTT-1	CD4+ T cell
ACATCAGTCAACGGCC-1	NK
ACATCAGTCCGAGCCA-1	CD4+ Tcell
ACATGGTCAACTTGAC-1	CD4+ Tcell
ACATGGTCAAGCTGTT-1	CD4+ T cell
ACATGGTCAGCCTTTC-1	CD4+ Tcell
ACATGGTCAGCTCGAC-1	B cell
ACATGGTCATTTCAGG-1	CD8+ T cell
ACATGGTGTGTTTGGT-1	CD8+ T cell
ACATGGTTCCTCCTAG-1	NK
ACATGGTTCTGAAAGA-1	NK
ACCAGTAAGGCCCTCA-1	CD8+ T cell
ACCAGTAAGGTAGCTG-1	CD8+ T cell
ACCAGTAAGTGGACGT-1	CD4+ Tcell
ACCAGTACAAGCCATT-1	CD4+ T cell
ACCAGTACAGACAGGT-1	CD8+ T cell
ACCAGTAGTCCTCCAT-1	CD8+ T cell
ACCAGTAGTGAGGGTT-1	B cell
ACCAGTAGTTAGTGGG-1	CD4+ Tcell
ACCAGTATCACGATGT-1	CD8+ T cell
ACCCACTAGACCTAGG-1	CD4+ T cell
ACCCACTAGATCGGGT-1	CD8+ T cell
ACCCACTAGCAGGCTA-1	CD8+ T cell
ACCCACTAGGAGTAGA-1	Monocyte
ACCCACTAGTACGACG-1	CD4+ Tcell
ACCCACTAGTGTCCCG-1	NK
ACCCACTCAGACGCCT-1	B cell
ACCCACTGTCAGAATA-1	CD8+ T cell
ACCCACTGTTTAAGCC-1	B cell
ACCCACTGTTTCCACC-1	CD4+ Tcell
ACCCACTTCAACACGT-1	CD4+ T cell
ACCCACTTCCCTAATT-1	CD8+ T cell
ACCCACTTCCGCAGTG-1	CD4+ T cell
ACCCACTTCTGCCCTA-1	CD4+ T cell
ACCCACTTCTTGCAAG-1	CD4+ Tcell
ACCGTAAAGACAAGCC-1	CD4+ T cell
ACCGTAAAGATATACG-1	CD4+ Tcell
ACCGTAAAGTCGTACT-1	CD4+ T cell
ACCGTAACATGTTGAC-1	CD8+ T cell
ACCGTAAGTAAAGGAG-1	CD4+ Tcell
ACCGTAAGTAGCCTCG-1	CD4+ Tcell
ACCGTAAGTGGCGAAT-1	CD4+ Tcell
ACCGTAAGTTAAGACA-1	NK
ACCGTAATCATAGCAC-1	NK
ACCGTAATCATCACCC-1	CD4+ T cell
ACCGTAATCGTCCAGG-1	CD4+ Tcell
ACCGTAATCTTGTACT-1	NK
ACCTTTAAGCAGGCTA-1	CD4+ Tcell
ACCTTTACACTCTGTC-1	CD8+ T cell
ACCTTTACATTCTTAC-1	CD4+ T cell
ACCTTTAGTCATATCG-1	NK
ACCTTTAGTGTCAATC-1	B cell
ACCTTTAGTGTGCCTG-1	B cell
ACCTTTAGTTACGCGC-1	B cell
ACCTTTATCAAGGCTT-1	CD8+ T cell
ACCTTTATCCACGAAT-1	CD4+ T cell
ACCTTTATCTGCCAGG-1	CD8+ T cell
ACGAGCCAGATCTGAA-1	CD4+ Tcell
ACGAGCCGTGGCAAAC-1	CD8+ T cell
ACGAGCCTCATTTGGG-1	CD4+ T cell
ACGAGGAAGCCAGGAT-1	NK
ACGAGGAAGCGATAGC-1	CD4+ T cell
ACGAGGAAGCGTTCCG-1	CD4+ T cell
ACGAGGAAGGGCACTA-1	Monocyte
ACGAGGAAGTATCGAA-1	CD4+ Tcell
ACGAGGAAGTGTCTCA-1	Monocyte
ACGAGGACATCACGAT-1	CD8+ T cell
ACGAGGACATTCGACA-1	CD8+ T cell
ACGAGGAGTCGGGTCT-1	B cell
ACGAGGATCGTGACAT-1	NK
ACGAGGATCGTTTATC-1	CD8+ T cell
ACGAGGATCTTCTGGC-1	CD4+ T cell
ACGATACAGAGTAATC-1	CD4+ Tcell
ACGATACAGCGTAATA-1	NK
ACGATACAGTGGTAGC-1	CD8+ T cell
ACGATACCAATAGAGT-1	CD4+ T cell
ACGATACGTAGCTGCC-1	CD4+ Tcell
ACGATACGTATATGAG-1	B cell
ACGATACGTGAAGGCT-1	DC
ACGATACGTTACGGAG-1	CD4+ Tcell
ACGATACTCGGTTCGG-1	CD4+ T cell
ACGATGTAGCGCTCCA-1	CD8+ T cell
ACGATGTAGTTGTCGT-1	CD8+ T cell
ACGATGTCACAGGAGT-1	CD4+ T cell
ACGATGTCAGCTCGCA-1	CD8+ T cell
ACGATGTGTAGAAGGA-1	CD4+ Tcell
ACGATGTGTCGCCATG-1	CD4+ Tcell
ACGATGTGTGACTCAT-1	CD4+ T cell
ACGATGTTCAACACCA-1	NK
ACGATGTTCCAGGGCT-1	CD4+ T cell
ACGATGTTCGGTCCGA-1	CD4+ T cell
ACGATGTTCTGCTGCT-1	Monocyte
ACGCAGCAGGAATCGC-1	CD8+ T cell
ACGCAGCCAAAGAATC-1	CD8+ T cell
ACGCAGCCACACGCTG-1	NK
ACGCAGCGTACCCAAT-1	CD4+ Tcell
ACGCAGCGTACCGTTA-1	CD4+ Tcell
ACGCAGCGTCAGAAGC-1	CD4+ T cell
ACGCAGCTCCGTACAA-1	CD4+ Tcell
ACGCAGCTCGACGGAA-1	CD8+ T cell
ACGCAGCTCGTTGCCT-1	CD8+ T cell
ACGCCAGAGAAGGTTT-1	NK
ACGCCAGAGACAGGCT-1	CD4+ T cell
ACGCCAGAGCACACAG-1	CD8+ T cell
ACGCCAGCAGGTGGAT-1	NK
ACGCCAGCATCCGCGA-1	CD4+ Tcell
ACGCCAGGTAACGTTC-1	CD4+ Tcell
ACGCCAGGTCGCGTGT-1	CD4+ T cell
ACGCCAGTCATGTGGT-1	NK
ACGCCGAAGTAGATGT-1	CD8+ T cell
ACGCCGACACTGAAGG-1	CD8+ T cell
ACGCCGAGTGTGACCC-1	Monocyte
ACGCCGATCCCATTAT-1	CD4+ Tcell
ACGGAGAAGAGCTTCT-1	CD4+ Tcell
ACGGAGAAGATGTGGC-1	NK
ACGGAGAAGTAATCCC-1	B cell
ACGGAGAAGTACGTAA-1	CD8+ T cell
ACGGAGACAATGGAGC-1	NK
ACGGAGACACAGACTT-1	CD8+ T cell
ACGGAGACACGCGAAA-1	CD8+ T cell
ACGGAGACAGATTGCT-1	CD8+ T cell
ACGGAGACAGGATTGG-1	CD4+ Tcell
ACGGAGACATGCTGGC-1	CD8+ T cell
ACGGAGAGTACACCGC-1	CD8+ T cell
ACGGAGAGTGACTCAT-1	CD8+ T cell
ACGGAGAGTGGAAAGA-1	CD8+ T cell
ACGGAGATCGGTGTCG-1	NK
ACGGCCAAGAGTTGGC-1	CD8+ T cell
ACGGCCAAGCGATAGC-1	CD4+ Tcell
ACGGCCAAGCGTAATA-1	CD4+ T cell
ACGGCCAAGGACAGCT-1	CD8+ T cell
ACGGCCAAGGCATGGT-1	CD8+ T cell
ACGGCCAAGTATGACA-1	CD8+ T cell
ACGGCCACAAAGGAAG-1	CD4+ Tcell
ACGGCCACATAACCTG-1	B cell
ACGGCCACATGTCCTC-1	NK
ACGGCCAGTAAAGGAG-1	Monocyte
ACGGCCAGTCTAGCGC-1	NK
ACGGCCAGTCTGCAAT-1	CD4+ Tcell
ACGGCCATCTCTAGGA-1	CD8+ T cell
ACGGCCATCTGGCGAC-1	CD8+ T cell
ACGGGTCAGAGTAAGG-1	CD8+ T cell
ACGGGTCAGATGTAAC-1	NK
ACGGGTCAGGACACCA-1	B cell
ACGGGTCAGTTCGCGC-1	CD4+ T cell
ACGGGTCCAAAGGCGT-1	CD4+ T cell
ACGGGTCCAAGCTGTT-1	B cell
ACGGGTCCACCGATAT-1	CD4+ Tcell
ACGGGTCCAGACGCAA-1	CD4+ T cell
ACGGGTCGTCACTTCC-1	NK
ACGGGTCTCACTTACT-1	CD4+ Tcell
ACGGGTCTCCGCGGTA-1	CD4+ Tcell
ACGGGTCTCGCATGGC-1	CD4+ T cell
ACGTCAAAGAGTGACC-1	CD8+ T cell
ACGTCAAAGGAGTAGA-1	CD8+ T cell
ACGTCAACAATGTAAG-1	Monocyte
ACGTCAACACCAGATT-1	CD8+ T cell
ACGTCAACAGCCTGTG-1	CD4+ Tcell
ACGTCAACATCTACGA-1	CD8+ T cell
ACGTCAACATGCAATC-1	CD4+ Tcell
ACGTCAAGTACGCACC-1	CD8+ T cell
ACGTCAAGTATAGGTA-1	NK
ACGTCAAGTCGAACAG-1	CD4+ T cell
ACGTCAAGTCTCGTTC-1	CD8+ T cell
ACGTCAAGTGATGTGG-1	CD4+ Tcell
ACGTCAAGTTAAAGTG-1	CD4+ T cell
ACGTCAATCGCATGAT-1	CD4+ T cell
ACGTCAATCGTAGATC-1	CD8+ T cell
ACGTCAATCTCTAGGA-1	CD8+ T cell
ACGTCAATCTTACCTA-1	CD4+ Tcell
ACTATCTAGAGAGCTC-1	B cell
ACTATCTAGAGGTACC-1	CD4+ T cell
ACTATCTAGCCCTAAT-1	CD4+ T cell
ACTATCTAGCGGCTTC-1	CD8+ T cell
ACTATCTAGTAGGCCA-1	CD4+ Tcell
ACTATCTAGTTCGATC-1	CD4+ T cell
ACTATCTCAACGATCT-1	CD8+ T cell
ACTATCTCACAACTGT-1	Monocyte
ACTATCTGTAGCGTCC-1	CD4+ T cell
ACTATCTGTCCAAGTT-1	CD8+ T cell
ACTATCTGTGCCTTGG-1	NK
ACTATCTGTTGATTCG-1	CD8+ T cell
ACTATCTTCAAACCGT-1	CD4+ T cell
ACTATCTTCAATACCG-1	CD8+ T cell
ACTATCTTCAGCTTAG-1	NK
ACTATCTTCATGTCTT-1	CD8+ T cell
ACTATCTTCCTAGGGC-1	CD8+ T cell
ACTGAACAGTGTTGAA-1	CD4+ T cell
ACTGAACAGTTAACGA-1	CD8+ T cell
ACTGAACCACATTCGA-1	CD4+ Tcell
ACTGAACCATCCTTGC-1	Monocyte
ACTGAACGTCCAGTAT-1	B cell
ACTGAACGTCGAACAG-1	CD8+ T cell
ACTGAGTAGACAATAC-1	CD4+ T cell
ACTGAGTAGACAGAGA-1	B cell
ACTGAGTAGATCGGGT-1	CD8+ T cell
ACTGAGTAGTGTCTCA-1	CD4+ Tcell
ACTGAGTCACAGAGGT-1	CD4+ T cell
ACTGAGTCACGAGAGT-1	CD8+ T cell
ACTGAGTCACGGATAG-1	CD4+ Tcell
ACTGAGTCACTTAAGC-1	CD4+ T cell
ACTGAGTGTAAGCACG-1	CD4+ T cell
ACTGAGTGTGTGGTTT-1	CD8+ T cell
ACTGAGTGTTGGACCC-1	CD8+ T cell
ACTGAGTTCGAGCCCA-1	CD4+ T cell
ACTGAGTTCGTTGACA-1	CD8+ T cell
ACTGAGTTCTTCTGGC-1	CD8+ T cell
ACTGATGAGGGTCGAT-1	CD4+ T cell
ACTGATGAGTAGCCGA-1	CD4+ Tcell
ACTGATGAGTGTTGAA-1	CD4+ T cell
ACTGATGCAATCTGCA-1	CD4+ T cell
ACTGATGCACCATCCT-1	CD4+ T cell
ACTGATGCACGGTAAG-1	NK
ACTGATGCAGGTCTCG-1	CD8+ T cell
ACTGATGCATCGATGT-1	CD4+ Tcell
ACTGATGGTAGCGTGA-1	CD8+ T cell
ACTGATGGTAGTAGTA-1	CD4+ Tcell
ACTGATGGTGACGGTA-1	CD4+ T cell
ACTGATGGTTCACCTC-1	CD8+ T cell
ACTGATGTCAGGCGAA-1	CD4+ Tcell
ACTGATGTCATGGTCA-1	CD8+ T cell
ACTGATGTCCCTAATT-1	CD8+ T cell
ACTGATGTCGCTAGCG-1	CD4+ Tcell
ACTGATGTCGGGAGTA-1	B cell
ACTGATGTCTCGCTTG-1	CD4+ T cell
ACTGATGTCTTGTATC-1	CD4+ T cell
ACTGCTCAGTGAAGTT-1	NK
ACTGCTCCAGCCACCA-1	CD4+ T cell
ACTGCTCGTCGCGTGT-1	NK
ACTGCTCGTGGCTCCA-1	CD8+ T cell
ACTGCTCTCGGCGCTA-1	CD4+ Tcell
ACTGCTCTCTCGAGTA-1	CD4+ T cell
ACTGCTCTCTGCAAGT-1	CD4+ Tcell
ACTGTCCAGACAGACC-1	CD4+ T cell
ACTGTCCAGCCCAATT-1	CD8+ T cell
ACTGTCCAGCCTATGT-1	CD8+ T cell
ACTGTCCAGCTGCAAG-1	NK
ACTGTCCAGGACAGCT-1	CD8+ T cell
ACTGTCCAGGAGTCTG-1	NK
ACTGTCCAGGGAACGG-1	B cell
ACTGTCCAGTATTGGA-1	CD4+ Tcell
ACTGTCCAGTCGTACT-1	CD8+ T cell
ACTGTCCAGTTATCGC-1	CD4+ Tcell
ACTGTCCGTAAATGTG-1	NK
ACTGTCCGTCTAGCGC-1	CD8+ T cell
ACTGTCCGTTAGAACA-1	CD8+ T cell
ACTGTCCGTTATGCGT-1	CD4+ Tcell
ACTGTCCGTTCCTCCA-1	CD4+ T cell
ACTGTCCTCCTCAACC-1	CD8+ T cell
ACTGTCCTCGCAAACT-1	CD8+ T cell
ACTGTCCTCGCAGGCT-1	CD4+ Tcell
ACTTACTCAAATCCGT-1	CD4+ Tcell
ACTTACTCAAGGTTCT-1	CD4+ Tcell
ACTTACTGTAGCAAAT-1	CD8+ T cell
ACTTACTGTCCAGTAT-1	Monocyte
ACTTACTTCTGGGCCA-1	CD4+ T cell
ACTTGTTAGTACGTTC-1	CD8+ T cell
ACTTGTTCAAGGACTG-1	B cell
ACTTGTTCATTGTGCA-1	CD8+ T cell
ACTTGTTGTCGCTTCT-1	CD8+ T cell
ACTTGTTGTTAAAGTG-1	CD4+ T cell
ACTTGTTTCAATCACG-1	CD8+ T cell
ACTTGTTTCGTCTGCT-1	CD8+ T cell
ACTTTCAAGCGATCCC-1	CD4+ T cell
ACTTTCAAGTCCAGGA-1	CD4+ T cell
ACTTTCAAGTGGTCCC-1	CD8+ T cell
ACTTTCAAGTTACCCA-1	CD8+ T cell
ACTTTCACAAATCCGT-1	CD4+ Tcell
ACTTTCACAACTTGAC-1	CD4+ T cell
ACTTTCACACAAGACG-1	CD4+ Tcell
ACTTTCACACTAGTAC-1	CD4+ Tcell
ACTTTCAGTACCGGCT-1	CD4+ Tcell
ACTTTCAGTGAAGGCT-1	CD8+ T cell
ACTTTCATCACAACGT-1	CD4+ Tcell
AGAATAGAGCTATGCT-1	CD8+ T cell
AGAATAGCATGGGAAC-1	CD4+ Tcell
AGAATAGCATTGGGCC-1	CD8+ T cell
AGAATAGGTACCGAGA-1	NK
AGAATAGGTTCACGGC-1	NK
AGAATAGTCATACGGT-1	CD4+ T cell
AGAATAGTCATGCAAC-1	CD8+ T cell
AGAATAGTCCACGTGG-1	Monocyte
AGACGTTAGTACGCGA-1	CD4+ Tcell
AGACGTTCAACACCCG-1	CD8+ T cell
AGACGTTCAATCCGAT-1	CD8+ T cell
AGACGTTCAGGCTCAC-1	CD4+ T cell
AGACGTTGTCTAAACC-1	CD4+ Tcell
AGACGTTGTGAGGGAG-1	CD4+ Tcell
AGACGTTTCAATCACG-1	CD8+ T cell
AGACGTTTCACTTATC-1	CD4+ Tcell
AGACGTTTCATGTAGC-1	CD8+ T cell
AGACGTTTCCTACAGA-1	Monocyte
AGACGTTTCGGTCCGA-1	CD4+ Tcell
AGACGTTTCTCCCTGA-1	CD4+ T cell
AGAGCGAAGATCTGCT-1	CD4+ Tcell
AGAGCGAAGGAGTACC-1	CD4+ Tcell
AGAGCGAAGGCTAGGT-1	CD4+ T cell
AGAGCGAAGTGGACGT-1	CD4+ T cell
AGAGCGACAAGACACG-1	CD4+ Tcell
AGAGCGACAGCAGTTT-1	B cell
AGAGCGACATCGTCGG-1	CD4+ T cell
AGAGCGACATTGGCGC-1	CD8+ T cell
AGAGCTTAGAAGGCCT-1	CD4+ T cell
AGAGCTTAGAAGGTTT-1	CD8+ T cell
AGAGCTTCACATCCGG-1	CD4+ T cell
AGAGCTTCACGTCTCT-1	B cell
AGAGCTTCAGCCTATA-1	CD4+ Tcell
AGAGCTTCATCGGTTA-1	CD4+ Tcell
AGAGCTTGTCAGCTAT-1	NK
AGAGCTTGTCGGCACT-1	CD8+ T cell
AGAGCTTGTGCAGGTA-1	CD8+ T cell
AGAGCTTGTTTGCATG-1	CD8+ T cell
AGAGCTTTCAATCACG-1	CD4+ Tcell
AGAGCTTTCCAGATCA-1	CD4+ Tcell
AGAGTGGAGGCTACGA-1	CD4+ Tcell
AGAGTGGAGTACATGA-1	CD4+ Tcell
AGAGTGGCAAACTGTC-1	CD4+ Tcell
AGAGTGGCAATACGCT-1	NK
AGAGTGGCATCAGTCA-1	B cell
AGAGTGGGTAACGTTC-1	CD4+ T cell
AGAGTGGTCGTGGACC-1	CD8+ T cell
AGATCTGAGAGGTTGC-1	NK
AGATCTGAGCCCTAAT-1	NK
AGATCTGCAGGGTACA-1	CD4+ T cell
AGATCTGCAGTCTTCC-1	CD4+ Tcell
AGATCTGCATTGGGCC-1	CD8+ T cell
AGATCTGGTAAATACG-1	CD4+ Tcell
AGATCTGTCGCTTAGA-1	CD4+ T cell
AGATTGCAGATTACCC-1	CD8+ T cell
AGATTGCAGTGCGTGA-1	CD8+ T cell
AGATTGCCACGGCCAT-1	CD4+ T cell
AGATTGCCATAAGACA-1	CD4+ Tcell
AGATTGCCATCCAACA-1	CD8+ T cell
AGATTGCGTATCGCAT-1	CD4+ T cell
AGATTGCGTCATATCG-1	CD8+ T cell
AGATTGCGTCATTAGC-1	B cell
AGATTGCGTGTCTGAT-1	B cell
AGATTGCGTTGGTTTG-1	CD4+ T cell
AGATTGCTCGCGTTTC-1	CD4+ Tcell
AGATTGCTCGCTGATA-1	CD4+ T cell
AGCAGCCAGAGGTACC-1	NK
AGCAGCCAGATATGCA-1	CD8+ T cell
AGCAGCCAGATATGGT-1	CD4+ Tcell
AGCAGCCAGTGAAGAG-1	CD4+ T cell
AGCAGCCCAGCGTAAG-1	CD4+ Tcell
AGCAGCCCAGGGTACA-1	CD4+ Tcell
AGCAGCCGTAAGAGGA-1	Monocyte
AGCAGCCGTATTCGTG-1	CD8+ T cell
AGCAGCCGTCTCCATC-1	CD8+ T cell
AGCAGCCGTCTTTCAT-1	CD4+ Tcell
AGCAGCCGTGGAAAGA-1	CD4+ T cell
AGCAGCCGTGGCAAAC-1	CD4+ T cell
AGCAGCCTCAACACCA-1	NK
AGCAGCCTCAATCTCT-1	CD4+ T cell
AGCAGCCTCACTTCAT-1	CD8+ T cell
AGCAGCCTCTTTAGTC-1	CD8+ T cell
AGCATACAGAACTCGG-1	CD4+ T cell
AGCATACAGGGATCTG-1	CD4+ T cell
AGCATACCATGACATC-1	CD8+ T cell
AGCATACGTGACTACT-1	B cell
AGCATACGTTGCTCCT-1	Monocyte
AGCATACTCACGCATA-1	CD4+ Tcell
AGCATACTCAGTGCAT-1	B cell
AGCATACTCGAGGTAG-1	CD8+ T cell
AGCATACTCGTACCGG-1	CD8+ T cell
AGCCTAAAGATAGGAG-1	CD8+ T cell
AGCCTAAAGCCTATGT-1	CD8+ T cell
AGCCTAACAACGATCT-1	CD4+ Tcell
AGCCTAACAAGCCGTC-1	B cell
AGCCTAACACAACGTT-1	CD4+ Tcell
AGCCTAACAGGATTGG-1	CD8+ T cell
AGCCTAACAGTTCATG-1	CD8+ T cell
AGCCTAACATGCCCGA-1	CD8+ T cell
AGCCTAAGTAACGTTC-1	CD4+ Tcell
AGCCTAAGTACGAAAT-1	Monocyte
AGCCTAAGTTAAAGAC-1	CD4+ T cell
AGCCTAATCCAGAGGA-1	CD4+ Tcell
AGCCTAATCTCGGACG-1	CD4+ T cell
AGCCTAATCTTCGAGA-1	CD8+ T cell
AGCCTAATCTTGCATT-1	CD8+ T cell
AGCGGTCAGAACTGTA-1	CD8+ T cell
AGCGGTCAGCAGCCTC-1	CD4+ T cell
AGCGGTCAGTGAAGAG-1	CD4+ T cell
AGCGGTCAGTGGTAGC-1	CD4+ Tcell
AGCGGTCCAGATAATG-1	CD8+ T cell
AGCGGTCCAGGCAGTA-1	CD8+ T cell
AGCGGTCCAGGTGGAT-1	CD4+ Tcell
AGCGGTCCATGGGACA-1	B cell
AGCGGTCCATGGTCAT-1	CD4+ Tcell
AGCGGTCCATGTCTCC-1	CD4+ T cell
AGCGGTCGTCGAGATG-1	CD4+ Tcell
AGCGGTCGTCTTGTCC-1	CD4+ T cell
AGCGGTCGTGAAAGAG-1	Monocyte
AGCGGTCGTGCATCTA-1	CD4+ Tcell
AGCGGTCGTGCGAAAC-1	CD8+ T cell
AGCGGTCTCAGCTGGC-1	NK
AGCGGTCTCCCAACGG-1	NK
AGCGTATAGAGCTGGT-1	CD8+ T cell
AGCGTATAGCGATAGC-1	CD4+ Tcell
AGCGTATAGCTACCGC-1	CD4+ Tcell
AGCGTATAGTTGTCGT-1	CD4+ Tcell
AGCGTATCAATGTAAG-1	CD4+ T cell
AGCGTATCACAGAGGT-1	CD8+ T cell
AGCGTATCACGTTGGC-1	B cell
AGCGTATCATTCCTCG-1	CD4+ T cell
AGCGTATGTCTGATCA-1	NK
AGCGTATGTGCCTTGG-1	CD4+ Tcell
AGCGTATTCGCGGATC-1	CD8+ T cell
AGCGTCGAGATCTGCT-1	CD4+ T cell
AGCGTCGAGGCATGTG-1	CD8+ T cell
AGCGTCGCAAACTGCT-1	Monocyte
AGCGTCGCACCGATAT-1	CD4+ Tcell
AGCGTCGCAGTTCCCT-1	CD4+ T cell
AGCGTCGTCTTCTGGC-1	CD4+ Tcell
AGCTCCTCATTCTCAT-1	CD4+ Tcell
AGCTCCTGTACTTAGC-1	CD4+ T cell
AGCTCCTTCCATGAAC-1	CD4+ T cell
AGCTCCTTCGGCGCTA-1	CD4+ T cell
AGCTCCTTCGGTCCGA-1	NK
AGCTCCTTCTGTTTGT-1	CD8+ T cell
AGCTCCTTCTTGTACT-1	CD4+ Tcell
AGCTCTCAGATGTAAC-1	CD8+ T cell
AGCTCTCAGCCAACAG-1	CD8+ T cell
AGCTCTCAGTGAATTG-1	CD4+ T cell
AGCTCTCAGTGGAGTC-1	CD4+ T cell
AGCTCTCCACCATGTA-1	CD4+ T cell
AGCTCTCCACGGATAG-1	CD4+ Tcell
AGCTCTCCAGCTCGCA-1	NK
AGCTCTCGTAACGTTC-1	B cell
AGCTCTCGTCCGACGT-1	CD4+ Tcell
AGCTCTCGTCTAGAGG-1	CD4+ Tcell
AGCTCTCTCAGAGCTT-1	CD8+ T cell
AGCTCTCTCCCTCTTT-1	CD8+ T cell
AGCTCTCTCCGTTGTC-1	CD8+ T cell
AGCTCTCTCTCAACTT-1	CD8+ T cell
AGCTCTCTCTCCAACC-1	CD8+ T cell
AGCTCTCTCTCTTGAT-1	NK
AGCTCTCTCTGACCTC-1	CD4+ T cell
AGCTTGAAGCAATATG-1	CD4+ T cell
AGCTTGAAGCACGCCT-1	CD4+ Tcell
AGCTTGAAGCAGACTG-1	Monocyte
AGCTTGAAGCCCAGCT-1	NK
AGCTTGAAGCTAAACA-1	B cell
AGCTTGAAGCTGCCCA-1	CD4+ Tcell
AGCTTGAAGTGTTTGC-1	NK
AGCTTGACAGGACGTA-1	CD8+ T cell
AGCTTGAGTCACTGGC-1	CD4+ T cell
AGCTTGAGTCCAACTA-1	B cell
AGCTTGAGTGAAATCA-1	CD4+ Tcell
AGCTTGAGTTAAGGGC-1	DC
AGCTTGAGTTGCGTTA-1	CD8+ T cell
AGCTTGATCAGCTGGC-1	NK
AGCTTGATCCAGAGGA-1	CD4+ T cell
AGCTTGATCCGTACAA-1	Monocyte
AGCTTGATCTACCTGC-1	CD8+ T cell
AGGCCACAGAGCAATT-1	CD4+ T cell
AGGCCACAGGGTTTCT-1	CD8+ T cell
AGGCCACAGTTCGATC-1	CD4+ Tcell
AGGCCACCACGAAAGC-1	CD4+ T cell
AGGCCACCACGTAAGG-1	CD8+ T cell
AGGCCACCACGTTGGC-1	NK
AGGCCACCATTGGTAC-1	CD8+ T cell
AGGCCACGTCTAGAGG-1	CD4+ Tcell
AGGCCACTCAGAGCTT-1	CD8+ T cell
AGGCCACTCCGTTGCT-1	CD4+ Tcell
AGGCCACTCGCACTCT-1	CD4+ T cell
AGGCCACTCGGAGGTA-1	CD8+ T cell
AGGCCGTAGATATGCA-1	CD4+ T cell
AGGCCGTAGCTGATAA-1	CD4+ Tcell
AGGCCGTAGGGATGGG-1	CD4+ T cell
AGGCCGTAGGGCTTGA-1	NK
AGGCCGTAGTACGCGA-1	CD4+ Tcell
AGGCCGTCAAAGGAAG-1	CD4+ Tcell
AGGCCGTCAAGCGCTC-1	CD4+ Tcell
AGGCCGTCAGACGCAA-1	CD8+ T cell
AGGCCGTCATAGACTC-1	CD8+ T cell
AGGCCGTTCATGTCCC-1	CD4+ T cell
AGGCCGTTCCGCAGTG-1	CD4+ Tcell
AGGCCGTTCGCCGTGA-1	CD8+ T cell
AGGCCGTTCGGTTAAC-1	CD4+ T cell
AGGCCGTTCTTCAACT-1	CD4+ Tcell
AGGGAGTAGCTACCTA-1	CD8+ T cell
AGGGAGTGTTCGAATC-1	CD4+ T cell
AGGGAGTTCCCATTAT-1	CD8+ T cell
AGGGAGTTCTGACCTC-1	CD8+ T cell
AGGGATGAGAAACGAG-1	Monocyte
AGGGATGAGATAGCAT-1	CD8+ T cell
AGGGATGAGCGTGAGT-1	CD4+ T cell
AGGGATGAGTATGACA-1	CD4+ T cell
AGGGATGCAAACTGTC-1	CD8+ T cell
AGGGATGGTAAGGGCT-1	CD4+ T cell
AGGGATGGTAGGACAC-1	CD4+ Tcell
AGGGATGGTCTTCGTC-1	CD8+ T cell
AGGGATGGTGCCTGTG-1	CD4+ Tcell
AGGGATGTCGAACTGT-1	Monocyte
AGGGTGACAGGACGTA-1	CD4+ T cell
AGGGTGACAGTCGATT-1	CD4+ T cell
AGGGTGACATTCTTAC-1	CD8+ T cell
AGGTCATAGCCACGTC-1	CD8+ T cell
AGGTCATAGGCTAGCA-1	NK
AGGTCATAGTCCGTAT-1	CD4+ T cell
AGGTCATAGTTACGGG-1	CD8+ T cell
AGGTCATAGTTCGCGC-1	CD4+ Tcell
AGGTCATCAACGCACC-1	NK
AGGTCATCACAACGTT-1	CD4+ Tcell
AGGTCATCACATGACT-1	CD8+ T cell
AGGTCATCACGAAACG-1	CD4+ Tcell
AGGTCATCAGCTATTG-1	CD4+ T cell
AGGTCATCATACGCCG-1	CD4+ T cell
AGGTCATCATCTCGCT-1	CD4+ T cell
AGGTCATCATTCCTCG-1	CD8+ T cell
AGGTCCGAGGGCATGT-1	CD8+ T cell
AGGTCCGCAACGCACC-1	CD8+ T cell
AGGTCCGCAAGGTGTG-1	CD8+ T cell
AGGTCCGCACATAACC-1	CD4+ T cell
AGGTCCGCACTTGGAT-1	CD8+ T cell
AGGTCCGCAGCTCGCA-1	B cell
AGGTCCGCATCATCCC-1	NK
AGGTCCGCATGTAAGA-1	CD4+ T cell
AGGTCCGGTAGCGATG-1	CD4+ Tcell
AGGTCCGGTTCCACAA-1	CD4+ T cell
AGGTCCGTCAACACCA-1	CD8+ T cell
AGGTCCGTCACGACTA-1	CD8+ T cell
AGGTCCGTCGCGCCAA-1	CD8+ T cell
AGGTCCGTCTCTAAGG-1	CD4+ T cell
AGGTCCGTCTTTCCTC-1	CD8+ T cell
AGTAGTCAGAACAATC-1	NK
AGTAGTCAGACAAGCC-1	Monocyte
AGTAGTCAGGAGTCTG-1	CD8+ T cell
AGTAGTCAGGTGTGGT-1	CD4+ T cell
AGTAGTCCAAGCCCAC-1	CD4+ Tcell
AGTAGTCCACCCATGG-1	CD4+ Tcell
AGTAGTCCAGGAACGT-1	CD8+ T cell
AGTAGTCCAGGGTTAG-1	Monocyte
AGTAGTCGTAGCACGA-1	B cell
AGTAGTCGTGACCAAG-1	CD8+ T cell
AGTAGTCGTGATGCCC-1	CD8+ T cell
AGTAGTCGTTATCACG-1	CD4+ Tcell
AGTAGTCTCACGATGT-1	CD8+ T cell
AGTAGTCTCAGCATGT-1	CD4+ T cell
AGTAGTCTCCGCATAA-1	Monocyte
AGTCTTTAGAGCTTCT-1	B cell
AGTCTTTAGATCACGG-1	CD8+ T cell
AGTCTTTAGCACGCCT-1	CD8+ T cell
AGTCTTTAGCAGGCTA-1	CD8+ T cell
AGTCTTTAGGCCATAG-1	CD4+ Tcell
AGTCTTTGTAGCTGCC-1	CD8+ T cell
AGTCTTTGTGTAAGTA-1	NK
AGTCTTTTCAGCAACT-1	CD8+ T cell
AGTCTTTTCGGTCTAA-1	CD4+ Tcell
AGTGAGGGTGGGTCAA-1	CD4+ Tcell
AGTGGGAAGGACATTA-1	CD4+ Tcell
AGTGGGAAGGTGTGGT-1	CD4+ Tcell
AGTGGGAAGTATCGAA-1	CD4+ Tcell
AGTGGGAAGTGACTCT-1	CD4+ T cell
AGTGGGACAACACGCC-1	CD8+ T cell
AGTGGGACACCTGGTG-1	NK
AGTGGGACATGCTGGC-1	CD4+ Tcell
AGTGGGAGTCAAAGCG-1	CD4+ Tcell
AGTGGGAGTGGCCCTA-1	CD4+ T cell
AGTGGGATCGTTTATC-1	CD4+ T cell
AGTGTCAAGACTCGGA-1	CD4+ Tcell
AGTGTCACAAGCGATG-1	CD8+ T cell
AGTGTCACAAGTCTAC-1	CD4+ T cell
AGTGTCACACACTGCG-1	CD8+ T cell
AGTGTCACATACTCTT-1	CD8+ T cell
AGTGTCAGTATATCCG-1	CD4+ T cell
AGTGTCAGTGGAAAGA-1	CD4+ T cell
AGTGTCAGTTCGTGAT-1	CD8+ T cell
AGTGTCATCAGGCGAA-1	CD8+ T cell
AGTGTCATCCGTCAAA-1	CD4+ T cell
AGTGTCATCTTAGCCC-1	CD8+ T cell
AGTTGGTCAATGTTGC-1	Monocyte
ATAACGCAGAGGACGG-1	CD4+ Tcell
ATAACGCAGCTGTCTA-1	CD4+ T cell
ATAACGCAGGAGTTTA-1	CD4+ T cell
ATAACGCAGTGGAGAA-1	CD4+ T cell
ATAACGCGTTTACTCT-1	CD8+ T cell
ATAACGCTCCCACTTG-1	CD4+ Tcell
ATAACGCTCTTCGGTC-1	CD4+ Tcell
ATAAGAGAGACCACGA-1	CD4+ T cell
ATAAGAGAGTACTTGC-1	Monocyte
ATAAGAGCAGGGTATG-1	CD4+ T cell
ATAAGAGGTAAGTGTA-1	DC
ATAAGAGGTACTCTCC-1	CD4+ Tcell
ATAAGAGGTCTAGAGG-1	CD4+ Tcell
ATAAGAGGTGCAACGA-1	NK
ATAAGAGGTGGTCCGT-1	B cell
ATAAGAGTCGAATGCT-1	CD8+ T cell
ATAAGAGTCTGCAAGT-1	CD4+ T cell
ATAAGAGTCTGGCGTG-1	CD4+ Tcell
ATAGACCAGACAAGCC-1	CD4+ T cell
ATAGACCAGACCCACC-1	CD8+ T cell
ATAGACCAGATCCCAT-1	B cell
ATAGACCAGCCTCGTG-1	CD4+ T cell
ATAGACCAGTCACGCC-1	CD4+ T cell
ATAGACCAGTGGACGT-1	B cell
ATAGACCCAACAACCT-1	CD8+ T cell
ATAGACCCATGTAAGA-1	CD4+ T cell
ATAGACCGTGTGCGTC-1	CD4+ T cell
ATAGACCGTGTTTGTG-1	CD8+ T cell
ATAGACCGTTACCGAT-1	NK
ATAGACCGTTCAACCA-1	CD4+ T cell
ATAGACCTCCTGTACC-1	CD8+ T cell
ATAGACCTCGTGGGAA-1	CD8+ T cell
ATCACGAAGAAACCTA-1	CD4+ Tcell
ATCACGAAGCGTGAAC-1	CD4+ Tcell
ATCACGAAGGACTGGT-1	CD4+ T cell
ATCACGAAGGTGACCA-1	CD8+ T cell
ATCACGACAAGGTTCT-1	NK
ATCACGACAATACGCT-1	NK
ATCACGACACATCTTT-1	CD8+ T cell
ATCACGACACGTGAGA-1	Monocyte
ATCACGACAGTGAGTG-1	Monocyte
ATCACGAGTACATCCA-1	NK
ATCACGATCCCTAACC-1	CD4+ T cell
ATCACGATCCTAAGTG-1	CD4+ T cell
ATCATCTAGACACGAC-1	CD4+ T cell
ATCATCTAGACTACAA-1	CD4+ T cell
ATCATCTAGACTCGGA-1	CD4+ Tcell
ATCATCTAGGACACCA-1	CD4+ Tcell
ATCATCTAGGATATAC-1	CD4+ T cell
ATCATCTCAATAAGCA-1	NK
ATCATCTCACACTGCG-1	CD8+ T cell
ATCATCTCACATCCGG-1	CD4+ Tcell
ATCATCTCAGTATCTG-1	CD4+ T cell
ATCATCTCATCAGTAC-1	NK
ATCATCTGTCTCTCGT-1	CD4+ T cell
ATCATCTGTTGCCTCT-1	CD4+ T cell
ATCATCTTCCCTTGCA-1	CD8+ T cell
ATCATCTTCTGAAAGA-1	CD4+ T cell
ATCATGGAGGCTACGA-1	CD4+ T cell
ATCATGGAGGTCATCT-1	CD8+ T cell
ATCATGGGTATCTGCA-1	CD4+ T cell
ATCATGGGTCATACTG-1	NK
ATCATGGGTCGTTGTA-1	B cell
ATCATGGTCACCATAG-1	CD4+ T cell
ATCATGGTCGTAGGAG-1	CD4+ T cell
ATCCACCAGACTCGGA-1	CD4+ Tcell
ATCCACCAGCCATCGC-1	NK
ATCCACCAGCTCCCAG-1	Monocyte
ATCCACCAGTGCCATT-1	CD4+ Tcell
ATCCACCAGTGGGATC-1	CD4+ T cell
ATCCACCCACGAAAGC-1	NK
ATCCACCCAGCTGCAC-1	Monocyte
ATCCACCCATCGTCGG-1	CD4+ T cell
ATCCACCCATGTAGTC-1	NK
ATCCACCGTCATTAGC-1	CD8+ T cell
ATCCACCGTCGAATCT-1	NK
ATCCACCGTGCGCTTG-1	CD4+ Tcell
ATCCACCTCAGTACGT-1	CD8+ T cell
ATCCACCTCCTTCAAT-1	CD8+ T cell
ATCCACCTCTGCGACG-1	CD4+ Tcell
ATCCGAAAGGGATGGG-1	CD4+ Tcell
ATCCGAAAGTGAAGAG-1	CD4+ T cell
ATCCGAAGTAGCCTAT-1	CD4+ T cell
ATCCGAATCACCTTAT-1	Monocyte
ATCCGAATCCCTTGCA-1	CD4+ Tcell
ATCCGAATCCGTTGCT-1	CD4+ Tcell
ATCCGAATCTGATTCT-1	NK
ATCCGAATCTGCCAGG-1	CD8+ T cell
ATCGAGTAGACTTGAA-1	CD4+ Tcell
ATCGAGTAGCCAGAAC-1	B cell
ATCGAGTAGTGAACAT-1	CD4+ T cell
ATCGAGTCAGATCGGA-1	NK
ATCGAGTCAGGGATTG-1	CD8+ T cell
ATCGAGTGTCATGCCG-1	CD4+ T cell
ATCGAGTGTCTAGCCG-1	CD8+ T cell
ATCGAGTGTCTTCTCG-1	CD4+ Tcell
ATCGAGTGTGTCTGAT-1	Monocyte
ATCGAGTTCAACACAC-1	CD8+ T cell
ATCGAGTTCCCAGGTG-1	CD4+ Tcell
ATCTACTAGCGTTCCG-1	CD4+ T cell
ATCTACTAGGGTTCCC-1	CD4+ T cell
ATCTACTAGTGTGAAT-1	B cell
ATCTACTCAGTCACTA-1	CD4+ T cell
ATCTACTGTACCATCA-1	CD4+ T cell
ATCTACTGTGTCTGAT-1	B cell
ATCTACTGTTCCGTCT-1	CD4+ Tcell
ATCTACTTCACCCTCA-1	CD4+ T cell
ATCTACTTCTTCTGGC-1	CD8+ T cell
ATCTGCCAGAAAGTGG-1	NK
ATCTGCCAGAAGATTC-1	CD4+ Tcell
ATCTGCCAGATCCGAG-1	CD4+ T cell
ATCTGCCAGGTGTGGT-1	CD4+ T cell
ATCTGCCCAACTGGCC-1	CD8+ T cell
ATCTGCCCACGAGAGT-1	CD8+ T cell
ATCTGCCCACGTTGGC-1	NK
ATCTGCCCAGTAAGAT-1	CD4+ T cell
ATCTGCCCATGTCCTC-1	CD8+ T cell
ATCTGCCCATTCACTT-1	NK
ATCTGCCTCATAACCG-1	CD4+ T cell
ATCTGCCTCATTATCC-1	CD4+ T cell
ATCTGCCTCTGCAAGT-1	NK
ATCTGCCTCTGTCAAG-1	CD8+ T cell
ATGAGGGGTTAAGATG-1	CD8+ T cell
ATGCGATAGACCTAGG-1	NK
ATGCGATAGCGCCTTG-1	CD8+ T cell
ATGCGATAGTCCTCCT-1	CD4+ T cell
ATGCGATCAGCTGGCT-1	CD8+ T cell
ATGCGATCATTGAGCT-1	CD4+ Tcell
ATGCGATGTCGAGTTT-1	CD4+ T cell
ATGCGATGTGTGACGA-1	B cell
ATGCGATTCACGATGT-1	CD4+ T cell
ATGCGATTCATCATTC-1	CD4+ Tcell
ATGCGATTCCACGTGG-1	CD4+ Tcell
ATGCGATTCCCGGATG-1	CD8+ T cell
ATGCGATTCTCCGGTT-1	B cell
ATGCGATTCTGGCGAC-1	CD8+ T cell
ATGGGAGAGAGCTGCA-1	CD4+ Tcell
ATGGGAGAGGTCGGAT-1	B cell
ATGGGAGCACGGCCAT-1	B cell
ATGGGAGCATGTAAGA-1	CD8+ T cell
ATGGGAGCATTCTCAT-1	CD4+ Tcell
ATGGGAGGTCCTGCTT-1	Monocyte
ATGGGAGGTCTCACCT-1	CD8+ T cell
ATGGGAGTCCTGCAGG-1	CD4+ T cell
ATGGGAGTCGGAGCAA-1	CD8+ T cell
ATGGGAGTCTTAGCCC-1	CD4+ T cell
ATGGGAGTCTTCAACT-1	CD4+ Tcell
ATGGGAGTCTTCGGTC-1	CD4+ Tcell
ATGTGTGAGCCGGTAA-1	CD4+ Tcell
ATGTGTGCACTACAGT-1	CD4+ T cell
ATGTGTGCATGCCACG-1	CD8+ T cell
ATGTGTGCATTCTTAC-1	NK
ATGTGTGGTAAAGGAG-1	Monocyte
ATGTGTGGTGGGTCAA-1	CD4+ Tcell
ATGTGTGGTTGAACTC-1	CD8+ T cell
ATGTGTGTCAATCACG-1	CD8+ T cell
ATGTGTGTCTTTACAC-1	CD8+ T cell
ATTACTCAGAATCTCC-1	CD4+ T cell
ATTACTCAGATGTAAC-1	CD4+ Tcell
ATTACTCAGCGTGTCC-1	CD4+ T cell
ATTACTCAGTTGAGAT-1	CD8+ T cell
ATTACTCCAAGCTGTT-1	CD8+ T cell
ATTACTCCACCATGTA-1	B cell
ATTACTCGTATAGGGC-1	CD8+ T cell
ATTACTCGTCTTGTCC-1	Monocyte
ATTACTCGTGCGAAAC-1	CD8+ T cell
ATTACTCGTTACCAGT-1	NK
ATTACTCGTTGAACTC-1	Monocyte
ATTACTCTCCACTGGG-1	CD4+ Tcell
ATTACTCTCGCCAGCA-1	Monocyte
ATTATCCAGAATTCCC-1	NK
ATTATCCAGACCCACC-1	NK
ATTATCCAGATAGGAG-1	CD4+ Tcell
ATTATCCAGGATATAC-1	CD4+ Tcell
ATTATCCAGGCTCTTA-1	CD4+ Tcell
ATTATCCCAATGGACG-1	CD4+ T cell
ATTATCCCACGAGGTA-1	CD8+ T cell
ATTATCCCAGTCTTCC-1	CD4+ Tcell
ATTATCCGTCCCGACA-1	B cell
ATTATCCTCACCCTCA-1	Monocyte
ATTATCCTCCGCGTTT-1	Monocyte
ATTCTACAGACACTAA-1	CD4+ Tcell
ATTCTACAGCGGATCA-1	NK
ATTCTACAGTACGTTC-1	Monocyte
ATTCTACAGTGCGTGA-1	CD4+ T cell
ATTCTACAGTGTTTGC-1	NK
ATTCTACCAAAGTCAA-1	CD4+ Tcell
ATTCTACCAAAGTGCG-1	CD4+ T cell
ATTCTACCAGCTATTG-1	CD4+ Tcell
ATTCTACCAGCTGGCT-1	B cell
ATTCTACCAGTCGATT-1	CD4+ T cell
ATTCTACGTAGAGTGC-1	CD4+ Tcell
ATTCTACGTGTATGGG-1	NK
ATTCTACTCGCATGGC-1	CD8+ T cell
ATTGGACAGGCAATTA-1	B cell
ATTGGACAGGTGATAT-1	CD4+ T cell
ATTGGACGTCGCTTTC-1	CD4+ T cell
ATTGGACGTTAGGGTG-1	CD8+ T cell
ATTGGACTCGCCTGAG-1	CD8+ T cell
ATTGGACTCGGTCTAA-1	CD4+ T cell
ATTGGTGCAGATCGGA-1	CD4+ T cell
ATTGGTGGTCGAATCT-1	CD4+ Tcell
ATTGGTGGTTTGTTGG-1	CD8+ T cell
ATTTCTGAGAGGTACC-1	CD8+ T cell
ATTTCTGAGGGCATGT-1	CD4+ T cell
ATTTCTGCACGGCGTT-1	CD4+ T cell
ATTTCTGGTCTTTCAT-1	B cell
ATTTCTGGTGTGGTTT-1	CD4+ T cell
ATTTCTGTCAGGTTCA-1	CD4+ Tcell
ATTTCTGTCCATGAAC-1	CD4+ T cell
ATTTCTGTCCGTTGCT-1	CD8+ T cell
ATTTCTGTCGCTAGCG-1	B cell
ATTTCTGTCTGCAAGT-1	CD4+ T cell
CAACCAACACCCTATC-1	CD4+ T cell
CAACCAAGTCAAAGAT-1	CD4+ Tcell
CAACCAAGTCGCATAT-1	CD8+ T cell
CAACCAATCAACCAAC-1	B cell
CAACCAATCCAGAAGG-1	CD4+ T cell
CAACCAATCTTGTTTG-1	CD4+ Tcell
CAACCTCAGAAGCCCA-1	CD8+ T cell
CAACCTCAGCAAATCA-1	CD8+ T cell
CAACCTCAGCAGCCTC-1	CD4+ Tcell
CAACCTCAGGAATCGC-1	CD8+ T cell
CAACCTCAGGTAGCTG-1	CD8+ T cell
CAACCTCCAGACAAAT-1	CD8+ T cell
CAACCTCCATGACGGA-1	CD4+ Tcell
CAACCTCCATGCATGT-1	Monocyte
CAACCTCCATGTTCCC-1	CD8+ T cell
CAACCTCTCACGACTA-1	CD4+ Tcell
CAACCTCTCGCAAGCC-1	CD8+ T cell
CAACCTCTCTAGCACA-1	CD4+ T cell
CAACTAGAGCACAGGT-1	CD4+ Tcell
CAACTAGCAAAGCGGT-1	CD8+ T cell
CAACTAGCACAAGCCC-1	CD4+ Tcell
CAACTAGCATGACATC-1	CD4+ T cell
CAACTAGCATGTCTCC-1	NK
CAACTAGGTACCATCA-1	CD4+ Tcell
CAACTAGTCAAACCAC-1	CD4+ Tcell
CAACTAGTCACAGGCC-1	CD4+ Tcell
CAACTAGTCCAGGGCT-1	NK
CAACTAGTCCCACTTG-1	CD8+ T cell
CAACTAGTCCCTCTTT-1	CD4+ T cell
CAACTAGTCCTAGTGA-1	CD4+ T cell
CAACTAGTCGAGAACG-1	CD4+ T cell
CAAGAAAAGAACTGTA-1	CD4+ T cell
CAAGAAAAGAGGTTAT-1	CD4+ Tcell
CAAGAAAAGTACCGGA-1	CD8+ T cell
CAAGAAACACCAGCAC-1	CD4+ T cell
CAAGAAACACGGTAAG-1	B cell
CAAGAAACATCCTTGC-1	CD4+ Tcell
CAAGAAAGTAAGTAGT-1	CD8+ T cell
CAAGAAAGTGTATGGG-1	CD4+ T cell
CAAGAAAGTTCATGGT-1	CD4+ Tcell
CAAGAAAGTTCCTCCA-1	CD8+ T cell
CAAGAAAGTTGTCGCG-1	CD8+ T cell
CAAGAAATCCGTACAA-1	CD4+ T cell
CAAGAAATCGCAAGCC-1	CD4+ Tcell
CAAGAAATCTCGATGA-1	CD4+ Tcell
CAAGAAATCTCTTGAT-1	CD4+ Tcell
CAAGATCAGATGCGAC-1	B cell
CAAGATCAGTCGCCGT-1	CD8+ T cell
CAAGATCCAAGCGCTC-1	CD4+ Tcell
CAAGATCCACACCGAC-1	CD4+ T cell
CAAGATCCACGAAATA-1	CD4+ T cell
CAAGATCCAGCTGTGC-1	CD4+ T cell
CAAGATCCATCGGAAG-1	NK
CAAGATCTCGGCTACG-1	CD4+ T cell
CAAGATCTCTTACCGC-1	CD8+ T cell
CAAGGCCAGGCATGTG-1	CD8+ T cell
CAAGGCCAGTGGTAGC-1	CD8+ T cell
CAAGGCCCAAGGTTCT-1	CD4+ Tcell
CAAGGCCCAATCCAAC-1	NK
CAAGGCCCACTGTTAG-1	CD8+ T cell
CAAGGCCCAGCCAGAA-1	CD4+ T cell
CAAGGCCGTGCACCAC-1	CD4+ Tcell
CAAGGCCTCAAGAAGT-1	CD4+ Tcell
CAAGGCCTCAATCTCT-1	CD4+ T cell
CAAGGCCTCAGCTTAG-1	CD8+ T cell
CAAGGCCTCCACGAAT-1	CD8+ T cell
CAAGGCCTCCACGTTC-1	NK
CAAGGCCTCTTGCAAG-1	CD8+ T cell
CAAGTTGAGAGAGCTC-1	CD8+ T cell
CAAGTTGAGCGTGTCC-1	CD4+ T cell
CAAGTTGAGCTCAACT-1	CD8+ T cell
CAAGTTGAGGACAGAA-1	Monocyte
CAAGTTGAGGGATGGG-1	B cell
CAAGTTGCAAGTCTAC-1	CD4+ Tcell
CAAGTTGCATGTCGAT-1	CD4+ Tcell
CAAGTTGCATTTGCCC-1	CD4+ Tcell
CAAGTTGGTCCATGAT-1	CD4+ T cell
CAAGTTGGTGCAACGA-1	CD4+ Tcell
CAAGTTGGTTACTGAC-1	CD8+ T cell
CAAGTTGTCCTTTACA-1	CD8+ T cell
CACAAACAGCGTAGTG-1	CD8+ T cell
CACAAACAGTACCGGA-1	CD4+ Tcell
CACAAACAGTTGAGAT-1	CD4+ Tcell
CACAAACCAGCCACCA-1	CD4+ T cell
CACAAACCAGGATTGG-1	CD4+ T cell
CACAAACCATCTACGA-1	CD4+ T cell
CACAAACCATTGTGCA-1	CD4+ Tcell
CACAAACGTATAGTAG-1	NK
CACAAACGTCTGCCAG-1	NK
CACAAACGTTTGACTG-1	CD4+ T cell
CACAAACTCATTCACT-1	CD4+ T cell
CACACAAAGGAATTAC-1	NK
CACACAAAGTTAACGA-1	CD4+ T cell
CACACAAAGTTCCACA-1	CD8+ T cell
CACACAACAAATACAG-1	DC
CACACAAGTTAAGATG-1	CD4+ T cell
CACACAAGTTACGACT-1	CD8+ T cell
CACACAAGTTACTGAC-1	CD4+ Tcell
CACACAAGTTCCACTC-1	CD4+ T cell
CACACAAGTTTCCACC-1	CD4+ T cell
CACACAATCACCTTAT-1	CD4+ T cell
CACACAATCCACTCCA-1	NK
CACACAATCCGCGCAA-1	CD8+ T cell
CACACAATCGGAAACG-1	CD8+ T cell
CACACAATCGGGAGTA-1	NK
CACACAATCGTATCAG-1	CD4+ T cell
CACACAATCTGGTATG-1	CD8+ T cell
CACACCTAGATAGGAG-1	CD4+ Tcell
CACACCTAGCGAGAAA-1	NK
CACACCTAGGCCCGTT-1	CD4+ T cell
CACACCTCAGTGAGTG-1	NK
CACACCTGTAATAGCA-1	CD8+ T cell
CACACCTTCCTCTAGC-1	B cell
CACACCTTCCTGTAGA-1	CD4+ Tcell
CACACCTTCTGTCCGT-1	CD4+ T cell
CACACCTTCTTTAGTC-1	CD8+ T cell
CACACTCAGAAGATTC-1	NK
CACACTCAGCAGACTG-1	CD8+ T cell
CACACTCAGGGTGTTG-1	CD4+ Tcell
CACACTCAGTGGTCCC-1	CD4+ T cell
CACACTCCAACAACCT-1	NK
CACACTCCAGTTTACG-1	CD4+ Tcell
CACACTCCATTCCTCG-1	CD4+ T cell
CACACTCGTTAAAGAC-1	B cell
CACACTCTCACCGGGT-1	CD8+ T cell
CACACTCTCAGTTAGC-1	CD8+ T cell
CACACTCTCATTTGGG-1	CD4+ T cell
CACACTCTCCAATGGT-1	CD8+ T cell
CACACTCTCGATGAGG-1	CD4+ Tcell
CACACTCTCGGCTACG-1	CD4+ T cell
CACACTCTCGTGGGAA-1	NK
CACAGGCAGATTACCC-1	CD8+ T cell
CACAGGCAGCTAGTCT-1	CD4+ Tcell
CACAGGCAGGAGTTGC-1	CD4+ Tcell
CACAGGCAGTAGGCCA-1	CD4+ Tcell
CACAGGCCAAGAGTCG-1	CD4+ T cell
CACAGGCCAAGCGAGT-1	CD4+ T cell
CACAGGCCAAGTTGTC-1	B cell
CACAGGCCACAGAGGT-1	CD4+ T cell
CACAGGCGTTAAGAAC-1	CD4+ Tcell
CACAGGCGTTGGTGGA-1	CD4+ Tcell
CACAGGCTCAAAGTAG-1	CD8+ T cell
CACAGGCTCAGGCAAG-1	CD4+ Tcell
CACAGGCTCCGTTGTC-1	CD4+ T cell
CACAGGCTCGCTTAGA-1	CD8+ T cell
CACAGTAAGCGAGAAA-1	CD4+ T cell
CACAGTACAAGCTGAG-1	CD8+ T cell
CACAGTACAATAACGA-1	B cell
CACAGTACAATGACCT-1	CD8+ T cell
CACAGTAGTACATCCA-1	CD8+ T cell
CACAGTAGTAGAGTGC-1	CD4+ Tcell
CACAGTAGTCTTGATG-1	B cell
CACAGTAGTTGAACTC-1	CD4+ Tcell
CACAGTATCATCGATG-1	Monocyte
CACAGTATCATCGCTC-1	NK
CACAGTATCCACGTGG-1	CD4+ T cell
CACATAGAGAGTGAGA-1	CD8+ T cell
CACATAGAGCCACGTC-1	NK
CACATAGAGCGTCTAT-1	CD8+ T cell
CACATAGAGGCGTACA-1	CD4+ Tcell
CACATAGAGTCCAGGA-1	CD4+ Tcell
CACATAGAGTTCGCAT-1	CD4+ T cell
CACATAGCAGACGTAG-1	B cell
CACATAGCAGTGGAGT-1	NK
CACATAGGTAGATTAG-1	NK
CACATAGGTCCTCTTG-1	CD4+ Tcell
CACATAGGTCGCTTTC-1	NK
CACATAGGTGCACGAA-1	Monocyte
CACATAGGTGTGTGCC-1	CD8+ T cell
CACATAGTCTCCAACC-1	CD4+ T cell
CACATTTAGGCTATCT-1	CD8+ T cell
CACATTTAGGTTACCT-1	CD4+ T cell
CACATTTAGTTACCCA-1	CD8+ T cell
CACATTTCACGACGAA-1	CD8+ T cell
CACATTTCACTGTGTA-1	NK
CACATTTCAGCTTAAC-1	CD4+ T cell
CACATTTGTAGAAGGA-1	CD4+ Tcell
CACATTTGTCGGCATC-1	CD4+ T cell
CACATTTGTCTCTTTA-1	CD4+ T cell
CACATTTGTGGCGAAT-1	CD4+ Tcell
CACATTTGTTTGACAC-1	NK
CACATTTTCAATCACG-1	CD4+ Tcell
CACATTTTCATCTGCC-1	NK
CACATTTTCCGTTGTC-1	NK
CACATTTTCTATCGCC-1	CD4+ T cell
CACATTTTCTGACCTC-1	CD4+ Tcell
CACCACTAGAATTCCC-1	CD4+ T cell
CACCACTAGACGCAAC-1	CD4+ Tcell
CACCACTAGGTGTTAA-1	CD4+ Tcell
CACCACTCAATAAGCA-1	CD4+ Tcell
CACCACTCACAGAGGT-1	CD4+ T cell
CACCACTCATATGAGA-1	CD4+ T cell
CACCACTGTGCTCTTC-1	CD4+ T cell
CACCACTGTGTGCGTC-1	CD4+ Tcell
CACCACTGTTACGCGC-1	CD8+ T cell
CACCACTGTTTACTCT-1	B cell
CACCACTTCTTAGAGC-1	CD4+ T cell
CACCAGGAGCCCAATT-1	CD4+ T cell
CACCAGGAGCGCTTAT-1	NK
CACCAGGAGTGAAGTT-1	CD4+ Tcell
CACCAGGAGTGCCAGA-1	CD8+ T cell
CACCAGGAGTTATCGC-1	CD8+ T cell
CACCAGGCACACATGT-1	CD4+ Tcell
CACCAGGCACATGGGA-1	CD4+ T cell
CACCAGGCATCCCACT-1	CD4+ T cell
CACCAGGCATTCCTGC-1	NK
CACCAGGGTAAGTAGT-1	CD4+ T cell
CACCAGGGTCTTCAAG-1	CD8+ T cell
CACCAGGGTTAAGATG-1	CD4+ T cell
CACCAGGGTTCTGGTA-1	CD4+ Tcell
CACCAGGTCTCCGGTT-1	CD4+ T cell
CACCAGGTCTCGTATT-1	CD4+ Tcell
CACCTTGAGTGGGATC-1	NK
CACCTTGAGTGTGAAT-1	CD4+ T cell
CACCTTGCACAACGTT-1	B cell
CACCTTGCACACCGCA-1	CD8+ T cell
CACCTTGCAGCTATTG-1	CD4+ Tcell
CACCTTGGTAAGTGGC-1	NK
CACCTTGGTCGAGTTT-1	B cell
CACTCCACACACAGAG-1	CD8+ T cell
CACTCCACACTGTGTA-1	CD8+ T cell
CACTCCAGTAACGACG-1	B cell
CACTCCAGTCTACCTC-1	CD4+ T cell
CACTCCAGTGGTAACG-1	Monocyte
CACTCCAGTGTCTGAT-1	CD8+ T cell
CACTCCAGTGTTCTTT-1	CD8+ T cell
CACTCCAGTTCAGCGC-1	CD4+ T cell
CACTCCATCAACTCTT-1	CD8+ T cell
CACTCCATCACCTTAT-1	NK
CACTCCATCTAACTTC-1	CD4+ Tcell
CAGAATCAGCTAGTTC-1	CD4+ T cell
CAGAATCAGGCATGTG-1	CD4+ T cell
CAGAATCCAGCTTCGG-1	CD4+ T cell
CAGAATCCAGTGACAG-1	CD8+ T cell
CAGAATCGTATCAGTC-1	CD4+ T cell
CAGAATCGTATTCGTG-1	CD8+ T cell
CAGAATCGTGAACCTT-1	B cell
CAGAATCTCACCGGGT-1	NK
CAGAATCTCCGCGCAA-1	CD4+ T cell
CAGAGAGAGACTGGGT-1	NK
CAGAGAGAGCCGCCTA-1	CD8+ T cell
CAGAGAGAGGAGTAGA-1	Monocyte
CAGAGAGAGTACTTGC-1	CD8+ T cell
CAGAGAGAGTGGGTTG-1	CD8+ T cell
CAGAGAGAGTGTCCCG-1	NK
CAGAGAGAGTGTTAGA-1	CD4+ Tcell
CAGAGAGCACCTATCC-1	NK
CAGAGAGCATTCCTCG-1	CD4+ Tcell
CAGAGAGGTACCAGTT-1	CD8+ T cell
CAGAGAGGTTGTGGAG-1	CD4+ T cell
CAGAGAGTCAAGAAGT-1	CD4+ T cell
CAGAGAGTCAGCTTAG-1	Monocyte
CAGAGAGTCCGTTGTC-1	CD8+ T cell
CAGAGAGTCCTAAGTG-1	CD4+ T cell
CAGATCAAGATCTGCT-1	CD8+ T cell
CAGATCAAGGCCCTCA-1	CD4+ Tcell
CAGATCAAGGGCTTGA-1	CD4+ T cell
CAGATCAAGGGTGTGT-1	CD8+ T cell
CAGATCACACGGACAA-1	NK
CAGATCACACGTGAGA-1	CD8+ T cell
CAGATCACAGCTGTGC-1	CD4+ T cell
CAGATCACATCCTTGC-1	CD8+ T cell
CAGATCACATGGAATA-1	NK
CAGATCAGTAGCGTCC-1	B cell
CAGATCAGTCTAGAGG-1	CD8+ T cell
CAGATCAGTGCATCTA-1	CD4+ Tcell
CAGATCAGTTCGAATC-1	CD8+ T cell
CAGATCATCATGTCTT-1	CD8+ T cell
CAGATCATCGTCTGCT-1	CD8+ T cell
CAGATCATCTGGTTCC-1	B cell
CAGCAGCAGCTTATCG-1	CD4+ Tcell
CAGCAGCAGGACTGGT-1	CD4+ Tcell
CAGCAGCAGGTGCACA-1	CD4+ T cell
CAGCAGCAGTACGCGA-1	CD8+ T cell
CAGCAGCCAAAGAATC-1	CD4+ Tcell
CAGCAGCCAGTAAGAT-1	CD4+ T cell
CAGCAGCGTATTACCG-1	CD4+ Tcell
CAGCAGCGTCAAACTC-1	CD8+ T cell
CAGCAGCTCACCTTAT-1	CD8+ T cell
CAGCAGCTCAGGCCCA-1	CD4+ T cell
CAGCAGCTCGCAAACT-1	CD4+ T cell
CAGCAGCTCTGGCGTG-1	CD4+ Tcell
CAGCATAAGACCTTTG-1	CD8+ T cell
CAGCATAAGGATCGCA-1	CD8+ T cell
CAGCATACAAGCCTAT-1	CD4+ T cell
CAGCATACAGATAATG-1	Monocyte
CAGCATACAGGGCATA-1	CD8+ T cell
CAGCATACATGTTGAC-1	CD4+ Tcell
CAGCATAGTAGGCATG-1	CD4+ T cell
CAGCATAGTCTAGAGG-1	CD4+ T cell
CAGCATAGTGCGCTTG-1	CD8+ T cell
CAGCATAGTTCCATGA-1	CD8+ T cell
CAGCATAGTTGCTCCT-1	CD8+ T cell
CAGCATATCAAGATCC-1	CD4+ T cell
CAGCATATCAGCAACT-1	CD4+ Tcell
CAGCATATCCCACTTG-1	CD4+ T cell
CAGCATATCCTCAATT-1	CD4+ T cell
CAGCCGAAGCACCGCT-1	NK
CAGCCGACACCTCGTT-1	CD8+ T cell
CAGCCGACAGCCTTTC-1	CD4+ Tcell
CAGCCGAGTACAGTGG-1	CD4+ Tcell
CAGCCGATCAAGCCTA-1	NK
CAGCCGATCTGTACGA-1	CD4+ Tcell
CAGCCGATCTTGACGA-1	CD4+ T cell
CAGCGACCACACCGAC-1	CD4+ Tcell
CAGCGACCAGGACGTA-1	CD8+ T cell
CAGCGACCAGGGTATG-1	B cell
CAGCGACCATGAAGTA-1	CD8+ T cell
CAGCGACGTAGCGATG-1	CD8+ T cell
CAGCGACTCAACTCTT-1	CD8+ T cell
CAGCGACTCATGTCTT-1	B cell
CAGCGACTCCAGAGGA-1	CD4+ Tcell
CAGCGACTCCAGATCA-1	CD4+ T cell
CAGCGACTCCAGTATG-1	CD8+ T cell
CAGCGACTCCCGACTT-1	Monocyte
CAGCTAAAGCACAGGT-1	NK
CAGCTAAAGCTGATAA-1	Monocyte
CAGCTAAAGTACGTTC-1	CD4+ Tcell
CAGCTAACACCGCTAG-1	CD8+ T cell
CAGCTAACACGAAAGC-1	CD4+ T cell
CAGCTAACACGCATCG-1	CD4+ T cell
CAGCTAAGTACACCGC-1	B cell
CAGCTAAGTAGAAGGA-1	CD8+ T cell
CAGCTAAGTAGAGTGC-1	CD4+ T cell
CAGCTAAGTGGCGAAT-1	CD4+ Tcell
CAGCTAATCACGCATA-1	NK
CAGCTAATCCTTAATC-1	B cell
CAGCTGGAGCGTTCCG-1	CD4+ Tcell
CAGCTGGAGTCAATAG-1	CD4+ Tcell
CAGCTGGCAAATTGCC-1	CD4+ T cell
CAGCTGGCAAGAGTCG-1	CD4+ T cell
CAGCTGGCACACATGT-1	CD8+ T cell
CAGCTGGCAGCTGGCT-1	CD8+ T cell
CAGCTGGCAGTCAGAG-1	CD8+ T cell
CAGCTGGGTAATTGGA-1	CD4+ Tcell
CAGCTGGGTACAGACG-1	CD8+ T cell
CAGCTGGGTCGTGGCT-1	NK
CAGCTGGTCACGACTA-1	B cell
CAGCTGGTCACTGGGC-1	NK
CAGCTGGTCAGATAAG-1	CD8+ T cell
CAGCTGGTCAGCTGGC-1	NK
CAGCTGGTCCAACCAA-1	CD4+ Tcell
CAGCTGGTCCGATATG-1	CD8+ T cell
CAGCTGGTCCTGCAGG-1	NK
CAGCTGGTCGTCTGCT-1	CD4+ Tcell
CAGCTGGTCTTTAGTC-1	NK
CAGGTGCAGACTAGAT-1	CD8+ T cell
CAGGTGCAGAGTTGGC-1	CD4+ Tcell
CAGGTGCAGGAGTCTG-1	CD8+ T cell
CAGGTGCCATCCCATC-1	CD4+ Tcell
CAGGTGCCATCCGTGG-1	CD4+ T cell
CAGGTGCGTACATCCA-1	CD4+ Tcell
CAGGTGCGTCCGTTAA-1	CD4+ Tcell
CAGGTGCTCACAACGT-1	CD4+ T cell
CAGGTGCTCAGTTAGC-1	CD4+ T cell
CAGGTGCTCCAGTATG-1	CD4+ Tcell
CAGGTGCTCCTCAACC-1	CD4+ T cell
CAGGTGCTCGAGCCCA-1	CD4+ T cell
CAGGTGCTCTGTCCGT-1	B cell
CAGGTGCTCTTGGGTA-1	NK
CAGTAACAGAGTAATC-1	CD4+ Tcell
CAGTAACAGATGTTAG-1	CD4+ Tcell
CAGTAACAGCATGGCA-1	CD4+ T cell
CAGTAACAGTGCGATG-1	NK
CAGTAACAGTGTACGG-1	CD4+ Tcell
CAGTAACAGTGTCCCG-1	CD4+ Tcell
CAGTAACAGTTGTCGT-1	NK
CAGTAACGTCGCCATG-1	CD4+ T cell
CAGTAACTCATATCGG-1	NK
CAGTAACTCCGCAGTG-1	CD4+ Tcell
CAGTAACTCGCTTAGA-1	NK
CAGTAACTCGGTCTAA-1	CD8+ T cell
CAGTCCTAGTGTTAGA-1	CD4+ Tcell
CAGTCCTCAATGTAAG-1	CD4+ Tcell
CAGTCCTCACACCGCA-1	NK
CAGTCCTGTAGATTAG-1	CD4+ Tcell
CAGTCCTTCTGGCGTG-1	NK
CATATGGAGAATTGTG-1	CD4+ Tcell
CATATGGAGAGAACAG-1	CD4+ T cell
CATATGGAGATCCCAT-1	B cell
CATATGGAGTACGTTC-1	CD8+ T cell
CATATGGAGTGGTCCC-1	CD4+ T cell
CATATGGCAATTGCTG-1	CD4+ T cell
CATATGGCAGTATGCT-1	CD4+ T cell
CATATGGCATACGCTA-1	CD4+ Tcell
CATATGGCATTCTCAT-1	B cell
CATATGGGTGACCAAG-1	CD4+ T cell
CATATGGGTTAAGGGC-1	CD4+ T cell
CATATGGGTTCCCGAG-1	CD4+ Tcell
CATATGGTCAAGATCC-1	CD4+ T cell
CATATGGTCAGAGCTT-1	CD4+ Tcell
CATATGGTCAGATAAG-1	CD8+ T cell
CATATGGTCATAACCG-1	NK
CATATGGTCCGAAGAG-1	CD4+ T cell
CATATGGTCGGAAACG-1	CD8+ T cell
CATATGGTCGTTACGA-1	CD8+ T cell
CATATTCAGCAGCGTA-1	B cell
CATATTCAGGCGATAC-1	B cell
CATATTCAGGTGTGGT-1	CD4+ Tcell
CATATTCCAAGGACAC-1	Monocyte
CATATTCCAGCTTAAC-1	CD4+ Tcell
CATATTCCATCGACGC-1	CD4+ Tcell
CATATTCCATTTCAGG-1	CD4+ T cell
CATATTCGTCACCTAA-1	CD8+ T cell
CATATTCGTGCTCTTC-1	CD8+ T cell
CATATTCTCCTCGCAT-1	CD8+ T cell
CATATTCTCCTTTCTC-1	CD4+ Tcell
CATATTCTCGGTGTCG-1	CD8+ T cell
CATATTCTCTGAAAGA-1	NK
CATCAAGAGGATGGAA-1	CD4+ Tcell
CATCAAGAGGCTAGAC-1	B cell
CATCAAGAGTACTTGC-1	NK
CATCAAGCACAGTCGC-1	CD8+ T cell
CATCAAGGTCCGTGAC-1	CD8+ T cell
CATCAAGGTCTCATCC-1	CD8+ T cell
CATCAAGGTGTAATGA-1	CD4+ Tcell
CATCAAGTCACCAGGC-1	NK
CATCAAGTCCTTTACA-1	CD4+ Tcell
CATCAGAAGATGTTAG-1	CD4+ T cell
CATCAGAAGCCAGTAG-1	CD4+ T cell
CATCAGAAGCTCAACT-1	CD8+ T cell
CATCAGAGTAGCTGCC-1	CD4+ T cell
CATCAGAGTTACTGAC-1	CD4+ Tcell
CATCAGATCAGTTCGA-1	CD4+ T cell
CATCAGATCCGAACGC-1	NK
CATCCACAGCAATCTC-1	CD4+ T cell
CATCCACAGGAGCGAG-1	CD4+ Tcell
CATCCACAGGTGATAT-1	CD8+ T cell
CATCCACCAAGCTGTT-1	CD4+ T cell
CATCCACCACAAGCCC-1	CD4+ T cell
CATCCACCATGTAAGA-1	CD4+ Tcell
CATCCACCATGTCCTC-1	CD4+ T cell
CATCCACGTACTCAAC-1	CD4+ T cell
CATCCACGTGATAAAC-1	CD8+ T cell
CATCCACGTTCAGTAC-1	B cell
CATCCACTCTCGCATC-1	CD8+ T cell
CATCGAACACATCTTT-1	CD8+ T cell
CATCGAACACGCCAGT-1	NK
CATCGAACAGGCGATA-1	CD4+ T cell
CATCGAAGTAGCGATG-1	CD8+ T cell
CATCGAAGTCTGCCAG-1	CD4+ T cell
CATCGAAGTGCGCTTG-1	CD4+ Tcell
CATCGAAGTTGCTCCT-1	NK
CATCGAATCAGCCTAA-1	CD8+ T cell
CATCGAATCCTTTCGG-1	CD4+ Tcell
CATCGAATCGCACTCT-1	CD4+ Tcell
CATCGAATCTTGACGA-1	CD8+ T cell
CATCGGGAGAATTGTG-1	CD4+ Tcell
CATCGGGAGCCACTAT-1	CD4+ T cell
CATCGGGAGCTAGTTC-1	Monocyte
CATCGGGAGGATTCGG-1	CD8+ T cell
CATCGGGAGGCTCTTA-1	CD8+ T cell
CATCGGGCACACGCTG-1	CD4+ Tcell
CATCGGGCACATGTGT-1	NK
CATCGGGCACGGACAA-1	CD4+ T cell
CATCGGGCAGATGAGC-1	CD4+ Tcell
CATCGGGCAGGATCGA-1	CD4+ T cell
CATCGGGCATTAGGCT-1	CD8+ T cell
CATCGGGGTAAAGTCA-1	B cell
CATCGGGGTCTAGGTT-1	CD4+ T cell
CATCGGGGTCTGATCA-1	CD4+ T cell
CATCGGGTCGCGATCG-1	CD8+ T cell
CATCGGGTCTCCAGGG-1	CD4+ Tcell
CATGACACACGAAAGC-1	CD4+ T cell
CATGACAGTACCGGCT-1	CD4+ Tcell
CATGACATCAAGGCTT-1	CD4+ Tcell
CATGACATCCGTTGCT-1	CD4+ T cell
CATGACATCGTAGGAG-1	CD4+ Tcell
CATGCCTAGACAAGCC-1	CD4+ T cell
CATGCCTAGTCAAGCG-1	CD4+ T cell
CATGCCTCAATAGCGG-1	B cell
CATGCCTCACATGGGA-1	CD8+ T cell
CATGCCTCAGTCTTCC-1	CD4+ Tcell
CATGCCTGTTAGTGGG-1	CD4+ T cell
CATGCCTGTTGTCGCG-1	CD4+ T cell
CATGCCTTCTGTTTGT-1	CD8+ T cell
CATGGCGAGATACACA-1	CD4+ Tcell
CATGGCGAGCCAACAG-1	NK
CATGGCGAGGCTACGA-1	CD4+ Tcell
CATGGCGAGGGTGTGT-1	CD4+ Tcell
CATGGCGAGGTGCACA-1	CD4+ T cell
CATGGCGCAAGTAGTA-1	CD4+ T cell
CATGGCGCACACGCTG-1	CD4+ T cell
CATGGCGCACAGCCCA-1	CD4+ T cell
CATGGCGCACCAGATT-1	CD4+ T cell
CATGGCGCACCGAATT-1	CD4+ Tcell
CATGGCGCATTAGCCA-1	CD4+ Tcell
CATGGCGGTAGCTCCG-1	NK
CATGGCGGTTAGATGA-1	CD8+ T cell
CATGGCGTCCGGCACA-1	CD4+ Tcell
CATGGCGTCCGTCATC-1	CD4+ T cell
CATGGCGTCTCCCTGA-1	CD4+ T cell
CATTATCAGGGTTCCC-1	NK
CATTATCAGTATGACA-1	CD4+ T cell
CATTATCCAAGTTAAG-1	NK
CATTATCCACAGAGGT-1	NK
CATTATCCACCCATGG-1	CD4+ T cell
CATTATCCACTGCCAG-1	CD8+ T cell
CATTATCCAGAGCCAA-1	CD4+ T cell
CATTATCCAGCGATCC-1	CD4+ Tcell
CATTATCCAGCTTCGG-1	NK
CATTATCCATCACGTA-1	CD4+ T cell
CATTATCGTCAAAGCG-1	CD8+ T cell
CATTATCGTCAGGACA-1	CD4+ T cell
CATTATCGTCCGCTGA-1	CD4+ T cell
CATTATCGTGGTTTCA-1	CD8+ T cell
CATTATCGTTCCAACA-1	B cell
CATTATCTCATACGGT-1	CD4+ Tcell
CATTATCTCCTCCTAG-1	CD4+ T cell
CATTATCTCTCAAGTG-1	CD4+ Tcell
CATTATCTCTCCAACC-1	CD4+ Tcell
CATTCGCAGCACAGGT-1	CD4+ Tcell
CATTCGCAGCAGGCTA-1	B cell
CATTCGCAGGAACTGC-1	CD8+ T cell
CATTCGCAGGATATAC-1	B cell
CATTCGCAGTAGGCCA-1	CD4+ T cell
CATTCGCCACGACGAA-1	CD8+ T cell
CATTCGCCACTGAAGG-1	CD4+ T cell
CATTCGCCAGCGTAAG-1	B cell
CATTCGCCAGCTGTTA-1	CD4+ T cell
CATTCGCCATTAACCG-1	Monocyte
CATTCGCGTAAGTGTA-1	NK
CATTCGCGTAGCGATG-1	CD4+ Tcell
CATTCGCGTGTAAGTA-1	CD4+ T cell
CATTCGCGTTCCTCCA-1	NK
CATTCGCTCCACGAAT-1	B cell
CATTCGCTCGCATGGC-1	CD4+ Tcell
CATTCGCTCGGCGCTA-1	NK
CATTCGCTCGTCTGAA-1	CD4+ Tcell
CCAATCCAGCTCCTCT-1	CD4+ Tcell
CCAATCCAGGTGCTTT-1	CD8+ T cell
CCAATCCAGTTACGGG-1	CD8+ T cell
CCAATCCCACAGATTC-1	CD4+ Tcell
CCAATCCGTCTTGCGG-1	CD8+ T cell
CCACCTAAGACCTAGG-1	NK
CCACCTACACATTCGA-1	CD8+ T cell
CCACCTACACGACTCG-1	CD4+ T cell
CCACCTACAGATAATG-1	CD4+ T cell
CCACCTACATTAGCCA-1	NK
CCACCTAGTTCGCTAA-1	CD8+ T cell
CCACCTATCACTGGGC-1	CD8+ T cell
CCACCTATCCAAGCCG-1	NK
CCACCTATCGGTCCGA-1	CD8+ T cell
CCACGGAAGCACAGGT-1	CD4+ T cell
CCACGGAAGGACGAAA-1	NK
CCACGGACATTGGCGC-1	NK
CCACGGAGTCGACTAT-1	CD8+ T cell
CCACGGAGTCGGATCC-1	NK
CCACGGAGTTAGTGGG-1	CD4+ Tcell
CCACGGAGTTCTGTTT-1	CD4+ T cell
CCACGGATCTGTCTAT-1	CD4+ T cell
CCACTACAGTACGTTC-1	Monocyte
CCACTACAGTGACATA-1	B cell
CCACTACCAGGGTACA-1	CD8+ T cell
CCACTACGTCTCGTTC-1	CD8+ T cell
CCACTACGTCTTCAAG-1	CD8+ T cell
CCACTACGTGAGGCTA-1	Monocyte
CCACTACTCACAATGC-1	B cell
CCACTACTCGTTACAG-1	CD4+ T cell
CCAGCGAAGCTAAGAT-1	CD4+ T cell
CCAGCGAAGTGGTAGC-1	B cell
CCAGCGACACCTGGTG-1	CD4+ Tcell
CCAGCGACAGCCAATT-1	CD4+ Tcell
CCAGCGACATGCCACG-1	NK
CCAGCGACATGCGCAC-1	CD4+ T cell
CCAGCGAGTAATAGCA-1	CD8+ T cell
CCAGCGAGTCAAACTC-1	CD8+ T cell
CCAGCGAGTGACTCAT-1	CD8+ T cell
CCAGCGATCGTAGATC-1	CD4+ Tcell
CCAGCGATCTAGAGTC-1	CD4+ T cell
CCAGCGATCTGATTCT-1	CD8+ T cell
CCATGTCAGAGCTTCT-1	CD8+ T cell
CCATGTCAGAGGTTAT-1	CD4+ Tcell
CCATGTCCAAGACACG-1	CD4+ Tcell
CCATGTCCACAACTGT-1	CD8+ T cell
CCATGTCCAGTAAGAT-1	CD4+ T cell
CCATGTCCATGCTAGT-1	CD8+ T cell
CCATGTCGTCAAACTC-1	CD8+ T cell
CCATTCGAGCTAAGAT-1	CD8+ T cell
CCATTCGAGTGTTTGC-1	CD8+ T cell
CCATTCGGTCCAAGTT-1	B cell
CCATTCGGTCCCGACA-1	CD4+ T cell
CCATTCGGTCGCGTGT-1	CD4+ T cell
CCATTCGGTTGGAGGT-1	CD8+ T cell
CCATTCGTCCCTAATT-1	CD8+ T cell
CCATTCGTCTATCCTA-1	CD4+ T cell
CCCAATCAGGTGCAAC-1	B cell
CCCAATCCACTAAGTC-1	CD4+ T cell
CCCAATCCAGCTTAAC-1	CD8+ T cell
CCCAATCTCAACACTG-1	CD4+ Tcell
CCCAATCTCAGCATGT-1	CD4+ Tcell
CCCAATCTCCCAGGTG-1	CD8+ T cell
CCCAATCTCGTTTGCC-1	CD4+ Tcell
CCCAATCTCTAAGCCA-1	DC
CCCAGTTCAATGTTGC-1	NK
CCCAGTTGTACTTCTT-1	CD8+ T cell
CCCAGTTTCACGCATA-1	CD8+ T cell
CCCAGTTTCCGAAGAG-1	CD4+ T cell
CCCAGTTTCGTGTAGT-1	NK
CCCAGTTTCGTTGCCT-1	NK
CCCATACCACCGTTGG-1	CD4+ T cell
CCCATACCATCCAACA-1	CD4+ T cell
CCCTCCTAGCGCCTTG-1	CD8+ T cell
CCCTCCTAGGACTGGT-1	CD8+ T cell
CCCTCCTCAGGCTGAA-1	CD4+ Tcell
CCCTCCTCATGGTCAT-1	CD4+ T cell
CCCTCCTGTAACGCGA-1	CD8+ T cell
CCCTCCTGTCTGCAAT-1	CD4+ Tcell
CCCTCCTGTGCCTGTG-1	CD4+ Tcell
CCCTCCTTCAAGGCTT-1	CD8+ T cell
CCCTCCTTCAGTCCCT-1	CD4+ T cell
CCCTCCTTCAGTTCGA-1	NK
CCCTCCTTCGAGAGCA-1	CD8+ T cell
CCGGGATAGCACCGTC-1	DC
CCGGGATAGCCACGCT-1	CD4+ Tcell
CCGGGATAGCCCGAAA-1	CD4+ T cell
CCGGGATAGCGTTTAC-1	CD8+ T cell
CCGGGATAGGAGTTTA-1	CD4+ T cell
CCGGGATAGGCAAAGA-1	CD8+ T cell
CCGGGATAGGCAATTA-1	NK
CCGGGATAGTCCTCCT-1	NK
CCGGGATCACCAGGCT-1	CD4+ Tcell
CCGGGATCACCTATCC-1	NK
CCGGGATCACGAGAGT-1	CD4+ Tcell
CCGGGATGTAATAGCA-1	CD8+ T cell
CCGGGATGTCCATCCT-1	CD8+ T cell
CCGGGATGTCCGCTGA-1	CD4+ T cell
CCGGGATTCCCATTAT-1	CD4+ T cell
CCGGGATTCTCCAACC-1	CD4+ T cell
CCGGTAGAGGTGCACA-1	CD4+ T cell
CCGGTAGAGTCCGGTC-1	CD4+ T cell
CCGGTAGAGTCGAGTG-1	NK
CCGGTAGCAAATACAG-1	CD4+ T cell
CCGGTAGCAAGGGTCA-1	CD8+ T cell
CCGGTAGCACCCTATC-1	CD4+ Tcell
CCGGTAGCACTGCCAG-1	CD8+ T cell
CCGGTAGTCAGTTAGC-1	B cell
CCGTACTAGCGCTTAT-1	CD4+ Tcell
CCGTACTAGTCATGCT-1	NK
CCGTACTAGTTGCAGG-1	CD8+ T cell
CCGTACTCAATCCGAT-1	CD4+ Tcell
CCGTACTCATTCTCAT-1	CD4+ T cell
CCGTACTGTAACGCGA-1	CD4+ Tcell
CCGTACTGTAATTGGA-1	NK
CCGTACTGTCGAATCT-1	Monocyte
CCGTACTGTTAAGGGC-1	NK
CCGTACTGTTCTGGTA-1	CD4+ T cell
CCGTACTTCAAGATCC-1	CD8+ T cell
CCGTACTTCCTTTCGG-1	CD4+ Tcell
CCGTACTTCGGACAAG-1	CD8+ T cell
CCGTACTTCGGGAGTA-1	NK
CCGTACTTCTACCAGA-1	B cell
CCGTACTTCTATGTGG-1	NK
CCGTGGAAGAGAACAG-1	CD8+ T cell
CCGTGGAAGAGGGCTT-1	CD8+ T cell
CCGTGGAAGCTGCGAA-1	B cell
CCGTGGAAGGACCACA-1	B cell
CCGTGGACAACGATGG-1	CD4+ T cell
CCGTGGACACCCATTC-1	CD4+ T cell
CCGTGGAGTCCGACGT-1	NK
CCGTGGAGTCTCATCC-1	CD8+ T cell
CCGTGGAGTTCAGTAC-1	CD8+ T cell
CCGTGGATCAAAGTAG-1	CD4+ T cell
CCGTGGATCACTTCAT-1	B cell
CCGTGGATCGAGAGCA-1	CD4+ Tcell
CCGTGGATCGCAAACT-1	CD4+ T cell
CCGTGGATCTAACCGA-1	CD4+ Tcell
CCGTGGATCTACTATC-1	CD8+ T cell
CCGTGGATCTCACATT-1	CD8+ T cell
CCGTGGATCTGCCAGG-1	CD4+ Tcell
CCGTGGATCTGTCCGT-1	B cell
CCGTTCAAGCGCCTTG-1	CD4+ Tcell
CCGTTCAAGTGGACGT-1	B cell
CCGTTCACACCGCTAG-1	CD4+ T cell
CCGTTCACAGATGGGT-1	NK
CCGTTCACATCCGCGA-1	CD4+ T cell
CCGTTCACATCGATTG-1	NK
CCGTTCAGTTCAGTAC-1	NK
CCGTTCATCATGTCTT-1	CD8+ T cell
CCGTTCATCCCTAATT-1	CD4+ T cell
CCGTTCATCGGATGGA-1	CD4+ T cell
CCGTTCATCGTGACAT-1	CD4+ T cell
CCTAAAGAGCCGATTT-1	CD8+ T cell
CCTAAAGAGCTCCTCT-1	CD8+ T cell
CCTAAAGAGTGTGGCA-1	CD4+ Tcell
CCTAAAGCACCATGTA-1	CD4+ T cell
CCTAAAGCACTTAAGC-1	CD4+ Tcell
CCTAAAGCAGGAATGC-1	CD4+ T cell
CCTAAAGGTAAGGGCT-1	NK
CCTAAAGGTATAGTAG-1	NK
CCTAAAGGTATCACCA-1	CD4+ Tcell
CCTAAAGGTCACTGGC-1	B cell
CCTAAAGGTCTAGAGG-1	CD4+ Tcell
CCTAAAGGTCTCTTTA-1	CD4+ Tcell
CCTAAAGGTTGAGTTC-1	CD4+ Tcell
CCTAAAGGTTGGTGGA-1	CD8+ T cell
CCTAAAGTCCAGAGGA-1	CD4+ Tcell
CCTAAAGTCTCTAAGG-1	CD8+ T cell
CCTAAAGTCTTATCTG-1	CD4+ Tcell
CCTACACAGTCCTCCT-1	CD8+ T cell
CCTACACCAGCCTTGG-1	CD4+ Tcell
CCTACACCAGGAATGC-1	CD4+ T cell
CCTACACCAGTATCTG-1	CD4+ Tcell
CCTACACCAGTTCCCT-1	CD4+ Tcell
CCTACACGTTCCACGG-1	CD8+ T cell
CCTACACTCAATCACG-1	CD4+ Tcell
CCTACACTCGCGCCAA-1	CD4+ T cell
CCTACACTCGTTTAGG-1	CD8+ T cell
CCTACACTCTAACCGA-1	B cell
CCTACACTCTTCTGGC-1	CD4+ T cell
CCTACCAAGCAGGTCA-1	CD4+ Tcell
CCTACCAAGCGATGAC-1	CD4+ T cell
CCTACCAAGGAGTACC-1	CD4+ T cell
CCTACCAAGGCTAGGT-1	CD4+ T cell
CCTACCAAGGGAACGG-1	CD8+ T cell
CCTACCAAGTGAAGAG-1	CD4+ Tcell
CCTACCACAAAGGAAG-1	CD4+ T cell
CCTACCACACGGTGTC-1	CD4+ Tcell
CCTACCACAGGTTTCA-1	CD4+ Tcell
CCTACCAGTAGCGATG-1	NK
CCTACCATCACTTACT-1	CD4+ T cell
CCTACCATCCAAATGC-1	CD4+ Tcell
CCTACCATCTAAGCCA-1	CD8+ T cell
CCTAGCTAGAAACGAG-1	CD4+ Tcell
CCTAGCTAGAATAGGG-1	CD8+ T cell
CCTAGCTAGAATTGTG-1	CD4+ T cell
CCTAGCTAGGCATGGT-1	CD8+ T cell
CCTAGCTAGTCGTTTG-1	NK
CCTAGCTAGTCTCAAC-1	CD4+ Tcell
CCTAGCTCACCGAAAG-1	CD8+ T cell
CCTAGCTCACGGTGTC-1	CD4+ Tcell
CCTAGCTCACTATCTT-1	CD8+ T cell
CCTAGCTCACTCTGTC-1	CD4+ T cell
CCTAGCTCAGGAATCG-1	CD4+ T cell
CCTAGCTCAGGGAGAG-1	B cell
CCTAGCTGTATGCTTG-1	B cell
CCTAGCTTCAAGGCTT-1	NK
CCTAGCTTCTCTGCTG-1	CD4+ Tcell
CCTATTAAGAGTGAGA-1	B cell
CCTATTAAGCGTGAGT-1	Monocyte
CCTATTACAAAGTCAA-1	CD8+ T cell
CCTATTACATTTCACT-1	NK
CCTATTAGTCAACTGT-1	CD8+ T cell
CCTATTAGTGCTGTAT-1	CD4+ T cell
CCTATTATCGATAGAA-1	CD4+ T cell
CCTATTATCTTGACGA-1	CD8+ T cell
CCTCAGTAGGGATCTG-1	CD4+ T cell
CCTCAGTAGGTGCTTT-1	NK
CCTCAGTAGGTTCCTA-1	B cell
CCTCAGTAGTGGTCCC-1	CD4+ Tcell
CCTCAGTAGTTGTAGA-1	Monocyte
CCTCAGTCACAGCGTC-1	B cell
CCTCAGTCACATTTCT-1	CD4+ T cell
CCTCAGTCACCCAGTG-1	CD4+ Tcell
CCTCAGTCAGTGGGAT-1	CD8+ T cell
CCTCAGTCATCAGTCA-1	CD4+ Tcell
CCTCAGTCATTAGGCT-1	CD4+ Tcell
CCTCAGTGTCTGATTG-1	CD8+ T cell
CCTCAGTGTTCCAACA-1	CD4+ Tcell
CCTCAGTGTTTCCACC-1	CD4+ T cell
CCTCAGTTCGCACTCT-1	CD8+ T cell
CCTCAGTTCGGTTAAC-1	CD4+ T cell
CCTCTGACAAGAGGCT-1	CD8+ T cell
CCTCTGATCTCAAGTG-1	Monocyte
CCTTACGAGCCAACAG-1	CD8+ T cell
CCTTACGAGGATGTAT-1	CD8+ T cell
CCTTACGAGTCCTCCT-1	NK
CCTTACGCACTAAGTC-1	B cell
CCTTACGCAGGGTATG-1	B cell
CCTTACGCATAAGACA-1	CD4+ T cell
CCTTACGCATCACCCT-1	CD8+ T cell
CCTTACGCATGAACCT-1	CD4+ Tcell
CCTTACGGTAACGTTC-1	CD4+ T cell
CCTTACGGTATATGAG-1	NK
CCTTACGGTCATGCAT-1	NK
CCTTACGGTTGAACTC-1	B cell
CCTTACGTCATTCACT-1	CD8+ T cell
CCTTACGTCGAATCCA-1	CD4+ Tcell
CCTTACGTCGTTGCCT-1	CD8+ T cell
CCTTACGTCTGCCAGG-1	CD4+ Tcell
CCTTCCCAGCTTTGGT-1	CD4+ Tcell
CCTTCCCAGTCCATAC-1	CD4+ Tcell
CCTTCCCAGTGACTCT-1	CD8+ T cell
CCTTCCCCAAGGACTG-1	NK
CCTTCCCCACCCAGTG-1	CD4+ T cell
CCTTCCCCAGCTGCAC-1	CD8+ T cell
CCTTCCCCATCGTCGG-1	CD8+ T cell
CCTTCCCGTTACTGAC-1	CD4+ Tcell
CCTTCCCTCATGCTCC-1	CD4+ Tcell
CCTTCCCTCTCTAAGG-1	CD4+ T cell
CCTTCGAAGAGACGAA-1	Monocyte
CCTTCGAAGAGGTAGA-1	NK
CCTTCGAAGATCGGGT-1	CD4+ T cell
CCTTCGAAGGCCGAAT-1	CD4+ Tcell
CCTTCGAAGGTCATCT-1	CD4+ T cell
CCTTCGACACTTGGAT-1	CD4+ Tcell
CCTTCGACATCTCGCT-1	CD4+ Tcell
CCTTCGACATGCAACT-1	CD4+ T cell
CCTTCGAGTCCAGTGC-1	CD4+ T cell
CCTTCGAGTTATCACG-1	CD8+ T cell
CCTTCGATCAGTTTGG-1	CD4+ T cell
CCTTCGATCCGAACGC-1	B cell
CCTTCGATCTGCAGTA-1	CD8+ T cell
CCTTTCTAGCGATATA-1	B cell
CCTTTCTAGGATGCGT-1	Monocyte
CCTTTCTAGGGCACTA-1	CD4+ T cell
CCTTTCTAGTCAAGCG-1	CD4+ Tcell
CCTTTCTAGTCCCACG-1	CD4+ T cell
CCTTTCTCAACTGCGC-1	CD4+ T cell
CCTTTCTCATATACCG-1	CD4+ T cell
CCTTTCTGTAGGGTAC-1	CD8+ T cell
CCTTTCTGTGTTCTTT-1	CD8+ T cell
CCTTTCTGTTCAACCA-1	CD8+ T cell
CCTTTCTGTTCTGGTA-1	CD8+ T cell
CCTTTCTGTTGCGTTA-1	CD4+ Tcell
CCTTTCTTCAGAGGTG-1	CD4+ T cell
CCTTTCTTCATGGTCA-1	CD4+ T cell
CCTTTCTTCCCGGATG-1	CD4+ T cell
CCTTTCTTCCGAATGT-1	Monocyte
CCTTTCTTCCTTGGTC-1	CD4+ Tcell
CCTTTCTTCTGCTGTC-1	CD4+ Tcell
CGAACATAGACTAGGC-1	Monocyte
CGAACATAGAGATGAG-1	CD4+ Tcell
CGAACATAGATCCCGC-1	CD4+ Tcell
CGAACATAGCACAGGT-1	CD4+ Tcell
CGAACATAGCCGGTAA-1	CD4+ T cell
CGAACATAGTGTTGAA-1	CD8+ T cell
CGAACATCAATGGAAT-1	CD8+ T cell
CGAACATGTATAGTAG-1	CD8+ T cell
CGAACATGTGGCTCCA-1	NK
CGAACATGTTATGTGC-1	CD4+ T cell
CGAACATGTTGTACAC-1	CD8+ T cell
CGAACATTCGAACGGA-1	Monocyte
CGAACATTCTCGTATT-1	CD4+ Tcell
CGAATGTAGAGATGAG-1	CD4+ Tcell
CGAATGTAGGATGTAT-1	B cell
CGAATGTCAAGCGCTC-1	CD4+ T cell
CGAATGTCATGCGCAC-1	CD8+ T cell
CGAATGTGTACAAGTA-1	CD4+ Tcell
CGAATGTGTACTTAGC-1	CD4+ Tcell
CGAATGTGTAGAGTGC-1	CD4+ Tcell
CGAATGTGTCTAGTCA-1	CD4+ Tcell
CGAATGTGTTGGTTTG-1	CD4+ Tcell
CGAATGTGTTTCGCTC-1	CD4+ T cell
CGAATGTTCGTCCAGG-1	CD4+ T cell
CGAATGTTCTTCAACT-1	CD4+ T cell
CGACCTTAGACCCACC-1	CD8+ T cell
CGACCTTAGAGCTGGT-1	CD4+ Tcell
CGACCTTAGGAATTAC-1	CD4+ Tcell
CGACCTTCAAACTGTC-1	NK
CGACCTTCAAGCCTAT-1	CD8+ T cell
[truncated: 3,376 more rows]

## Sheet: Neuronal Differentiation cellty
Barcode	Cell type
AAACCTGCACACTGCG-1_1	Neuroepithelial_cell
AAACGGGAGTGAAGTT-1_1	Neuroepithelial_cell
AAACGGGGTTGTACAC-1_1	Neuroepithelial_cell
AAAGATGGTCTAGAGG-1_1	MSC
AAAGCAAGTAAGAGGA-1_1	MSC
AAAGCAAGTACCATCA-1_1	Neuroepithelial_cell
AAAGTAGAGAGGGATA-1_1	Neuroepithelial_cell
AAAGTAGAGTGGTAGC-1_1	Neuroepithelial_cell
AAAGTAGCAGATGGGT-1_1	Neuroepithelial_cell
AAAGTAGCAGCATACT-1_1	Neuroepithelial_cell
AAAGTAGCAGCCTTTC-1_1	Neuroepithelial_cell
AAAGTAGCATTGAGCT-1_1	Neuroepithelial_cell
AAAGTAGGTCTGCAAT-1_1	Neuroepithelial_cell
AAAGTAGTCTCCCTGA-1_1	Neurons
AAATGCCAGTACCGGA-1_1	MSC
AAATGCCAGTGAATTG-1_1	Neuroepithelial_cell
AAATGCCCACTGTCGG-1_1	Neuroepithelial_cell
AAATGCCCAGCTATTG-1_1	Neuroepithelial_cell
AAATGCCTCAACCAAC-1_1	Neuroepithelial_cell
AACACGTAGTAGTGCG-1_1	Neuroepithelial_cell
AACACGTAGTGGACGT-1_1	Neuroepithelial_cell
AACACGTTCAATCTCT-1_1	Neuroepithelial_cell
AACCATGAGAGCTGGT-1_1	Neuroepithelial_cell
AACCATGAGCATGGCA-1_1	Neuroepithelial_cell
AACCATGAGCTCCCAG-1_1	Neuroepithelial_cell
AACCATGGTGCATCTA-1_1	Neuroepithelial_cell
AACCATGTCCGCAAGC-1_1	MSC
AACCGCGCAACGATCT-1_1	Neuroepithelial_cell
AACCGCGCAGTATAAG-1_1	MSC
AACCGCGGTATAGGGC-1_1	Neuroepithelial_cell
AACCGCGGTGTAATGA-1_1	Neuroepithelial_cell
AACGTTGAGATGTGGC-1_1	Neuroepithelial_cell
AACGTTGAGCCCAATT-1_1	Neuroepithelial_cell
AACGTTGAGGCCCGTT-1_1	Neuroepithelial_cell
AACGTTGCAAATACAG-1_1	Neuroepithelial_cell
AACGTTGCAGATTGCT-1_1	Neuroepithelial_cell
AACGTTGTCATGTCCC-1_1	Neuroepithelial_cell
AACGTTGTCCCACTTG-1_1	MSC
AACTCAGAGTATCTCG-1_1	Neuroepithelial_cell
AACTCAGCAAGCGCTC-1_1	Neuroepithelial_cell
AACTCAGCACTACAGT-1_1	Neuroepithelial_cell
AACTCAGGTCGAATCT-1_1	Neuroepithelial_cell
AACTCAGGTGCAGGTA-1_1	Neuroepithelial_cell
AACTCAGGTGGTCCGT-1_1	Neuroepithelial_cell
AACTCCCAGCCACCTG-1_1	Neuroepithelial_cell
AACTCCCGTACGCACC-1_1	Neuroepithelial_cell
AACTCCCGTGACCAAG-1_1	Neurons
AACTCCCGTGCAGTAG-1_1	Neuroepithelial_cell
AACTCCCTCGAGAACG-1_1	Neurons
AACTCCCTCTATCCCG-1_1	Neuroepithelial_cell
AACTCTTGTAGTAGTA-1_1	MSC
AACTGGTAGCCACGTC-1_1	Neuroepithelial_cell
AACTGGTAGGTGCTTT-1_1	Neuroepithelial_cell
AACTGGTCATTAGCCA-1_1	MSC
AACTGGTGTATTAGCC-1_1	Neuroepithelial_cell
AACTGGTGTCTCTCTG-1_1	MSC
AACTTTCTCTTGTTTG-1_1	Neurons
AAGACCTCAAGCCATT-1_1	Neuroepithelial_cell
AAGACCTCAATCCAAC-1_1	Neuroepithelial_cell
AAGACCTGTAGATTAG-1_1	MSC
AAGACCTTCAATCACG-1_1	Neuroepithelial_cell
AAGACCTTCCTAGAAC-1_1	Neuroepithelial_cell
AAGCCGCAGACTTGAA-1_1	Neuroepithelial_cell
AAGCCGCAGCAGGCTA-1_1	Neuroepithelial_cell
AAGGAGCAGAGAGCTC-1_1	MSC
AAGGAGCAGCAATATG-1_1	Neuroepithelial_cell
AAGGCAGAGATAGGAG-1_1	Neuroepithelial_cell
AAGGCAGAGGACAGCT-1_1	Neuroepithelial_cell
AAGGCAGCAATAACGA-1_1	Neurons
AAGGTTCGTGTTGAGG-1_1	Neuroepithelial_cell
AAGTCTGAGATCTGAA-1_1	Neuroepithelial_cell
AAGTCTGAGTAGCGGT-1_1	Neuroepithelial_cell
AAGTCTGGTCCGAAGA-1_1	MSC
AATCCAGCAAGCCTAT-1_1	Neuroepithelial_cell
AATCCAGCAATCCGAT-1_1	Neuroepithelial_cell
AATCCAGCAGCTCGCA-1_1	Neuroepithelial_cell
AATCCAGGTGGAAAGA-1_1	Neuroepithelial_cell
AATCGGTAGGCTCATT-1_1	Neuroepithelial_cell
AATCGGTAGTGTTTGC-1_1	Neuroepithelial_cell
AATCGGTCATATACGC-1_1	Neurons
ACACCAAAGAATCTCC-1_1	Neuroepithelial_cell
ACACCAACACGTCAGC-1_1	MSC
ACACCAATCAACACAC-1_1	Neuroepithelial_cell
ACACCAATCCGAACGC-1_1	Neuroepithelial_cell
ACACCCTAGTCAATAG-1_1	MSC
ACACCCTCAATAACGA-1_1	Neuroepithelial_cell
ACACCCTCAATTCCTT-1_1	Neuroepithelial_cell
ACACCCTTCCGTTGTC-1_1	Neuroepithelial_cell
ACACCGGAGCCCAACC-1_1	Neurons
ACACCGGCATGTCGAT-1_1	Neuroepithelial_cell
ACACCGGTCGAGGTAG-1_1	MSC
ACACTGACACGGCGTT-1_1	Neuroepithelial_cell
ACACTGAGTTCCTCCA-1_1	Neuroepithelial_cell
ACACTGAGTTGAACTC-1_1	Neuroepithelial_cell
ACACTGATCCGTAGGC-1_1	MSC
ACAGCCGCAGCCAGAA-1_1	MSC
ACAGCCGTCACTATTC-1_1	Neuroepithelial_cell
ACAGCTACACAGCGTC-1_1	Neuroepithelial_cell
ACAGCTATCCGTAGGC-1_1	Neuroepithelial_cell
ACAGCTATCGAATGGG-1_1	Neuroepithelial_cell
ACATACGAGGTGTTAA-1_1	Neuroepithelial_cell
ACATACGAGTCTCCTC-1_1	Neurons
ACATACGCACAAGTAA-1_1	Neuroepithelial_cell
ACATACGCACTCAGGC-1_1	Neuroepithelial_cell
ACATACGCATGTCCTC-1_1	Neuroepithelial_cell
ACATACGGTTGATTGC-1_1	Neuroepithelial_cell
ACATACGTCCGCAAGC-1_1	Neurons
ACATCAGAGCCCGAAA-1_1	Neuroepithelial_cell
ACATCAGCACGAAAGC-1_1	Neuroepithelial_cell
ACATCAGTCGCACTCT-1_1	Neuroepithelial_cell
ACATGGTCACGGACAA-1_1	Neuroepithelial_cell
ACATGGTTCATTGCCC-1_1	Neuroepithelial_cell
ACCAGTAAGACAGAGA-1_1	Neuroepithelial_cell
ACCAGTAAGTACGCGA-1_1	Neuroepithelial_cell
ACCAGTACAGGAATGC-1_1	Neuroepithelial_cell
ACCCACTGTCTCTCTG-1_1	Neuroepithelial_cell
ACCCACTGTTCCAACA-1_1	Neuroepithelial_cell
ACCCACTTCACCACCT-1_1	MSC
ACCCACTTCGGTGTTA-1_1	Neuroepithelial_cell
ACCGTAAAGCCCAACC-1_1	Neurons
ACCGTAACAATGGTCT-1_1	MSC
ACCGTAACATATACCG-1_1	Neurons
ACCTTTAAGATACACA-1_1	Neuroepithelial_cell
ACCTTTAAGCTAAGAT-1_1	Neurons
ACCTTTAAGGCTACGA-1_1	Neuroepithelial_cell
ACCTTTACACGGTGTC-1_1	Neuroepithelial_cell
ACCTTTAGTCTTGATG-1_1	Neuroepithelial_cell
ACCTTTAGTTGTTTGG-1_1	Neurons
ACCTTTATCCAGTATG-1_1	Neuroepithelial_cell
ACGAGCCAGAAGGACA-1_1	MSC
ACGAGCCAGGATGGAA-1_1	Neuroepithelial_cell
ACGAGCCAGTGGTCCC-1_1	Neuroepithelial_cell
ACGAGCCCATTTGCTT-1_1	Neuroepithelial_cell
ACGAGCCGTAATCGTC-1_1	Neuroepithelial_cell
ACGAGCCTCACTTATC-1_1	Neuroepithelial_cell
ACGAGGAAGGTGCTTT-1_1	Neuroepithelial_cell
ACGAGGACAGCTATTG-1_1	Neuroepithelial_cell
ACGAGGATCACCGTAA-1_1	Neurons
ACGATACAGAGGGATA-1_1	Neuroepithelial_cell
ACGATACAGTTTGCGT-1_1	Neuroepithelial_cell
ACGATACCAGTCGATT-1_1	Neuroepithelial_cell
ACGATACTCAACACGT-1_1	MSC
ACGATGTAGGTTACCT-1_1	Neuroepithelial_cell
ACGATGTCACTCGACG-1_1	Neuroepithelial_cell
ACGATGTGTATAGGGC-1_1	MSC
ACGATGTGTCAGAAGC-1_1	Neuroepithelial_cell
ACGATGTGTGGCTCCA-1_1	Neuroepithelial_cell
ACGATGTTCAACGGCC-1_1	MSC
ACGATGTTCCAAACTG-1_1	MSC
ACGCAGCAGATCGATA-1_1	Neuroepithelial_cell
ACGCCAGGTACAGTGG-1_1	Neuroepithelial_cell
ACGCCGATCGAGAGCA-1_1	Neurons
ACGCCGATCTCTGAGA-1_1	Neuroepithelial_cell
ACGGAGACAAATACAG-1_1	Neuroepithelial_cell
ACGGAGACAGTAAGCG-1_1	Neuroepithelial_cell
ACGGAGAGTGATGATA-1_1	MSC
ACGGAGAGTTCAGTAC-1_1	Neuroepithelial_cell
ACGGAGATCCGTACAA-1_1	Neuroepithelial_cell
ACGGCCAAGTGTTAGA-1_1	Neuroepithelial_cell
ACGGCCACAAGCCTAT-1_1	Neuroepithelial_cell
ACGGCCATCCCAACGG-1_1	MSC
ACGGGCTGTAATTGGA-1_1	MSC
ACGGGCTGTCGCATAT-1_1	Neuroepithelial_cell
ACGGGTCAGTGCCATT-1_1	Neuroepithelial_cell
ACGGGTCCAAATCCGT-1_1	Neurons
ACGGGTCCATATGCTG-1_1	Neuroepithelial_cell
ACGGGTCGTGCCTTGG-1_1	Neuroepithelial_cell
ACGGGTCTCGGCCGAT-1_1	Neuroepithelial_cell
ACGTCAAAGCAGGCTA-1_1	MSC
ACGTCAACAAATACAG-1_1	Neuroepithelial_cell
ACGTCAACAATAGCGG-1_1	Neuroepithelial_cell
ACTATCTAGTGTACGG-1_1	Neuroepithelial_cell
ACTATCTGTCAAAGAT-1_1	Neuroepithelial_cell
ACTGAGTCAAGGGTCA-1_1	Neuroepithelial_cell
ACTGAGTCATTTCACT-1_1	Neurons
ACTGATGAGAACAATC-1_1	MSC
ACTGATGCACCATGTA-1_1	Neuroepithelial_cell
ACTGATGCAGCTCCGA-1_1	Neuroepithelial_cell
ACTGATGTCTGACCTC-1_1	Neuroepithelial_cell
ACTGCTCCACACTGCG-1_1	Neuroepithelial_cell
ACTGCTCCACTGCCAG-1_1	Neuroepithelial_cell
ACTGCTCGTGCAACGA-1_1	MSC
ACTGCTCTCGAACTGT-1_1	MSC
ACTGTCCAGTCGATAA-1_1	MSC
ACTGTCCCAGCTGGCT-1_1	Neuroepithelial_cell
ACTGTCCCATACGCCG-1_1	Neuroepithelial_cell
ACTTACTAGATAGGAG-1_1	MSC
ACTTGTTGTACCGTTA-1_1	Neuroepithelial_cell
ACTTGTTTCCAAAGTC-1_1	MSC
ACTTTCAGTTAAGTAG-1_1	Neuroepithelial_cell
ACTTTCATCGGATGTT-1_1	Neuroepithelial_cell
AGAATAGAGCAGCGTA-1_1	Neuroepithelial_cell
AGACGTTAGGTGCTAG-1_1	MSC
AGACGTTGTACCTACA-1_1	MSC
AGACGTTGTCGGGTCT-1_1	MSC
AGACGTTTCTCTAGGA-1_1	Neuroepithelial_cell
AGAGCGAAGATCGGGT-1_1	Neuroepithelial_cell
AGAGCGAAGCTCCTTC-1_1	Neuroepithelial_cell
AGAGCGAAGGGTGTGT-1_1	MSC
AGAGCGACAAACTGTC-1_1	MSC
AGAGCGAGTGACAAAT-1_1	Neuroepithelial_cell
AGAGCTTAGCGTTCCG-1_1	Neuroepithelial_cell
AGAGCTTCATTGAGCT-1_1	Neuroepithelial_cell
AGAGCTTGTCAAAGAT-1_1	Neuroepithelial_cell
AGAGCTTTCAAGGTAA-1_1	Neuroepithelial_cell
AGAGTGGAGCCCGAAA-1_1	Neuroepithelial_cell
AGAGTGGCAGCTCGAC-1_1	Neuroepithelial_cell
AGATCTGCAGGAATGC-1_1	Neuroepithelial_cell
AGATCTGGTACTTGAC-1_1	Neuroepithelial_cell
AGATCTGGTCGAAAGC-1_1	Neuroepithelial_cell
AGATCTGGTGACCAAG-1_1	Neuroepithelial_cell
AGATCTGGTGGCGAAT-1_1	MSC
AGATCTGGTGTGACCC-1_1	Neuroepithelial_cell
AGATTGCCAACTTGAC-1_1	Neuroepithelial_cell
AGATTGCGTCCGAGTC-1_1	Neuroepithelial_cell
AGCAGCCAGAACTGTA-1_1	Neuroepithelial_cell
AGCAGCCCACTTCGAA-1_1	Neurons
AGCAGCCGTGCGCTTG-1_1	Neuroepithelial_cell
AGCAGCCGTTCAGCGC-1_1	MSC
AGCAGCCTCGTTACAG-1_1	Neuroepithelial_cell
AGCAGCCTCTGGCGAC-1_1	Neuroepithelial_cell
AGCATACCAAACTGTC-1_1	MSC
AGCATACCAAGTCTGT-1_1	Neuroepithelial_cell
AGCATACGTCATGCCG-1_1	Neuroepithelial_cell
AGCATACTCTCAAACG-1_1	MSC
AGCCTAAAGCTAGTCT-1_1	Neuroepithelial_cell
AGCCTAAAGCTCCTTC-1_1	MSC
AGCCTAAGTCACTGGC-1_1	Neuroepithelial_cell
AGCCTAAGTTACGTCA-1_1	Neuroepithelial_cell
AGCCTAATCACCGGGT-1_1	MSC
AGCCTAATCTTGCCGT-1_1	MSC
AGCGGTCAGACAGAGA-1_1	Neuroepithelial_cell
AGCGGTCAGAGACTTA-1_1	MSC
AGCGGTCAGAGGTACC-1_1	Neuroepithelial_cell
AGCGGTCCAGGTCGTC-1_1	MSC
AGCGGTCGTTCCGTCT-1_1	Neuroepithelial_cell
AGCGTATGTTACGCGC-1_1	MSC
AGCGTATTCATTGCGA-1_1	Neuroepithelial_cell
AGCGTCGTCCAGATCA-1_1	Neuroepithelial_cell
AGCGTCGTCGCAAGCC-1_1	Neuroepithelial_cell
AGCTCCTGTACAGCAG-1_1	Neuroepithelial_cell
AGCTCCTTCAGGCCCA-1_1	Neuroepithelial_cell
AGCTCCTTCTGCGGCA-1_1	Neuroepithelial_cell
AGCTCTCCAAGTTCTG-1_1	Neurons
AGCTCTCGTTCTGGTA-1_1	MSC
AGCTCTCTCTTTACAC-1_1	Neuroepithelial_cell
AGCTTGATCCCAGGTG-1_1	MSC
AGGCCACAGCGAAGGG-1_1	MSC
AGGCCGTAGATCTGAA-1_1	MSC
AGGCCGTAGCCTCGTG-1_1	Neuroepithelial_cell
AGGGAGTAGCCACTAT-1_1	Neuroepithelial_cell
AGGGAGTCAGACAGGT-1_1	Neuroepithelial_cell
AGGGAGTTCTGCAGTA-1_1	Neuroepithelial_cell
AGGGATGCACAAGACG-1_1	Neuroepithelial_cell
AGGGATGCAGCATGAG-1_1	Neuroepithelial_cell
AGGGATGGTTGATTGC-1_1	Neuroepithelial_cell
AGGGATGTCGCCGTGA-1_1	Neuroepithelial_cell
AGGGTGAAGTCCCACG-1_1	Neuroepithelial_cell
AGGGTGAGTTGCCTCT-1_1	Neuroepithelial_cell
AGGGTGATCACGATGT-1_1	Neuroepithelial_cell
AGGTCATAGGTGCTTT-1_1	Neuroepithelial_cell
AGGTCATCAGGCAGTA-1_1	Neuroepithelial_cell
AGGTCATGTCTCCACT-1_1	Neuroepithelial_cell
AGGTCCGCATTTGCCC-1_1	Neuroepithelial_cell
AGGTCCGGTACAGTTC-1_1	MSC
AGGTCCGGTACGCTGC-1_1	Neuroepithelial_cell
AGGTCCGGTCTTGCGG-1_1	Neuroepithelial_cell
AGGTCCGGTGATAAAC-1_1	Neuroepithelial_cell
AGGTCCGGTGTTGGGA-1_1	Neuroepithelial_cell
AGGTCCGTCGCCTGTT-1_1	Neuroepithelial_cell
AGGTCCGTCTGCTGCT-1_1	Neuroepithelial_cell
AGTAGTCCATAACCTG-1_1	Neuroepithelial_cell
AGTAGTCGTCTGCAAT-1_1	MSC
AGTAGTCTCCGTCAAA-1_1	Neuroepithelial_cell
AGTCTTTCAAAGTCAA-1_1	Neuroepithelial_cell
AGTCTTTCATTATCTC-1_1	Neuroepithelial_cell
AGTGAGGAGACTGGGT-1_1	Neuroepithelial_cell
AGTGGGAAGTACATGA-1_1	Neurons
AGTGGGACATCGTCGG-1_1	Neuroepithelial_cell
AGTGGGATCAGTACGT-1_1	MSC
AGTGGGATCTGCGGCA-1_1	MSC
AGTGTCAAGTACTTGC-1_1	MSC
AGTGTCACATGTCTCC-1_1	Neuroepithelial_cell
AGTGTCAGTAGCTGCC-1_1	MSC
AGTGTCAGTCCGAATT-1_1	Neuroepithelial_cell
AGTTGGTAGGCTAGCA-1_1	Neuroepithelial_cell
AGTTGGTAGGTCATCT-1_1	MSC
AGTTGGTCACATTCGA-1_1	Neuroepithelial_cell
AGTTGGTGTATGAAAC-1_1	Neuroepithelial_cell
AGTTGGTTCGACAGCC-1_1	Neuroepithelial_cell
AGTTGGTTCGTTGCCT-1_1	MSC
ATAACGCGTGCAGGTA-1_1	Neuroepithelial_cell
ATAACGCTCCGCGGTA-1_1	Neuroepithelial_cell
ATAAGAGAGCGCCTTG-1_1	Neuroepithelial_cell
ATAAGAGAGGCTCATT-1_1	Neuroepithelial_cell
ATAAGAGAGTGCTGCC-1_1	Neuroepithelial_cell
ATAAGAGGTGCTAGCC-1_1	MSC
ATAAGAGGTTGTGGCC-1_1	Neuroepithelial_cell
ATAGACCAGGCGATAC-1_1	Neuroepithelial_cell
ATAGACCCAGCTGGCT-1_1	Neuroepithelial_cell
ATAGACCTCGGCTACG-1_1	MSC
ATCACGACACCTTGTC-1_1	Neuroepithelial_cell
ATCACGACATCACAAC-1_1	Neuroepithelial_cell
ATCACGAGTCGGCATC-1_1	Neuroepithelial_cell
ATCACGATCGAACTGT-1_1	Neuroepithelial_cell
ATCATCTAGTGACTCT-1_1	Neuroepithelial_cell
ATCATCTCAGTCACTA-1_1	Neuroepithelial_cell
ATCATCTGTTCCACGG-1_1	MSC
ATCATGGAGATGAGAG-1_1	Neuroepithelial_cell
ATCATGGCACTGTGTA-1_1	MSC
ATCATGGCATAACCTG-1_1	Neuroepithelial_cell
ATCATGGTCAGGTAAA-1_1	Neuroepithelial_cell
ATCCACCAGGCCGAAT-1_1	Neuroepithelial_cell
ATCCACCCATATGCTG-1_1	Neuroepithelial_cell
ATCCACCGTGGTCTCG-1_1	Neuroepithelial_cell
ATCCACCTCTATCCTA-1_1	Neuroepithelial_cell
ATCCGAAGTCAGAGGT-1_1	MSC
ATCCGAAGTTATGTGC-1_1	Neuroepithelial_cell
ATCGAGTCATCCAACA-1_1	Neuroepithelial_cell
ATCGAGTGTGTAAGTA-1_1	Neuroepithelial_cell
ATCTACTCACATTCGA-1_1	Neuroepithelial_cell
ATCTACTGTAAGGATT-1_1	MSC
ATCTACTGTGCCTGGT-1_1	Neuroepithelial_cell
ATCTACTGTTTGGCGC-1_1	Neuroepithelial_cell
ATCTACTTCTACCTGC-1_1	Neuroepithelial_cell
ATCTACTTCTTGTATC-1_1	MSC
ATCTGCCAGACTTTCG-1_1	MSC
ATCTGCCAGTCATGCT-1_1	Neuroepithelial_cell
ATCTGCCCACACGCTG-1_1	MSC
ATCTGCCCACTGAAGG-1_1	MSC
ATCTGCCCATGGTCAT-1_1	Neuroepithelial_cell
ATCTGCCGTAAGTGTA-1_1	Neuroepithelial_cell
ATGCGATAGAGCTGCA-1_1	Neuroepithelial_cell
ATGCGATAGATGGGTC-1_1	MSC
ATGCGATAGTTAACGA-1_1	Neuroepithelial_cell
ATGCGATCAGCTTAAC-1_1	Neuroepithelial_cell
ATGCGATGTAGTGAAT-1_1	Neuroepithelial_cell
ATGCGATGTCCAAGTT-1_1	Neuroepithelial_cell
ATGCGATTCTCTTGAT-1_1	Neurons
ATGCGATTCTTAGAGC-1_1	MSC
ATGGGAGAGAATTGTG-1_1	Neuroepithelial_cell
ATGGGAGGTACCGGCT-1_1	Neuroepithelial_cell
ATGGGAGTCATCGATG-1_1	Neuroepithelial_cell
ATGTGTGAGATGTCGG-1_1	Neuroepithelial_cell
ATGTGTGGTGTTTGTG-1_1	MSC
ATGTGTGTCCTCGCAT-1_1	Neuroepithelial_cell
ATGTGTGTCGAGAACG-1_1	Neuroepithelial_cell
ATTACTCAGCGCCTTG-1_1	Neuroepithelial_cell
ATTACTCAGTGTTGAA-1_1	Neuroepithelial_cell
ATTACTCGTACCTACA-1_1	Neuroepithelial_cell
ATTATCCCAATCGAAA-1_1	Neuroepithelial_cell
ATTATCCGTCAGAAGC-1_1	Neuroepithelial_cell
ATTCTACAGGATGGAA-1_1	Neuroepithelial_cell
ATTGGACAGATGCGAC-1_1	Neuroepithelial_cell
ATTGGACCAGCATGAG-1_1	MSC
ATTGGACGTCTTGATG-1_1	MSC
ATTGGTGGTAATAGCA-1_1	MSC
ATTTCTGCAATAGAGT-1_1	Neuroepithelial_cell
ATTTCTGTCAACTCTT-1_1	Neuroepithelial_cell
CAACCAAAGATAGCAT-1_1	Neuroepithelial_cell
CAACCAACACAACGTT-1_1	Neuroepithelial_cell
CAACCAAGTTGCCTCT-1_1	Neuroepithelial_cell
CAACCAATCCAAACAC-1_1	Neuroepithelial_cell
CAACCAATCCTTTACA-1_1	MSC
CAACCAATCGTCTGAA-1_1	MSC
CAACCTCGTGAGTATA-1_1	MSC
CAACCTCTCAACCAAC-1_1	MSC
CAACCTCTCTTCGGTC-1_1	MSC
CAACTAGAGCTAACAA-1_1	Neuroepithelial_cell
CAACTAGAGGCAATTA-1_1	Neuroepithelial_cell
CAAGAAACAGACTCGC-1_1	Neuroepithelial_cell
CAAGAAAGTGAAGGCT-1_1	Neuroepithelial_cell
CAAGAAAGTTCAACCA-1_1	Neuroepithelial_cell
CAAGAAATCACTATTC-1_1	Neurons
CAAGATCCACAAGTAA-1_1	Neuroepithelial_cell
CAAGGCCTCCAGTAGT-1_1	Neuroepithelial_cell
CAAGGCCTCTTGCATT-1_1	MSC
CAAGTTGTCAGAGCTT-1_1	Neuroepithelial_cell
CACAAACAGGAGCGAG-1_1	Neuroepithelial_cell
CACAAACCAGTGGAGT-1_1	Neuroepithelial_cell
CACAAACGTTATCCGA-1_1	Neuroepithelial_cell
CACACAAAGGTGTTAA-1_1	Neuroepithelial_cell
CACACAAGTCAGCTAT-1_1	Neuroepithelial_cell
CACACCTAGAGGACGG-1_1	Neuroepithelial_cell
CACACCTAGGTGTGGT-1_1	Neuroepithelial_cell
CACACCTTCACCGTAA-1_1	Neuroepithelial_cell
CACACCTTCTACTATC-1_1	MSC
CACACCTTCTGCCAGG-1_1	Neuroepithelial_cell
CACACCTTCTTCGGTC-1_1	Neuroepithelial_cell
CACACTCAGTGGTAAT-1_1	Neuroepithelial_cell
CACACTCCAATGGAGC-1_1	Neuroepithelial_cell
CACACTCTCGGCATCG-1_1	Neuroepithelial_cell
CACAGGCTCCTCCTAG-1_1	MSC
CACAGTAAGAACTCGG-1_1	MSC
CACAGTAGTTTCGCTC-1_1	Neuroepithelial_cell
CACATAGCAGTTTACG-1_1	Neuroepithelial_cell
CACATAGCATTAGCCA-1_1	Neuroepithelial_cell
CACATAGGTATTCGTG-1_1	MSC
CACATTTAGTGGAGTC-1_1	Neuroepithelial_cell
CACATTTCACCTGGTG-1_1	MSC
CACATTTCAGGTTTCA-1_1	Neuroepithelial_cell
CACATTTCATGGATGG-1_1	Neuroepithelial_cell
CACATTTTCAGAGGTG-1_1	Neuroepithelial_cell
CACCACTAGACATAAC-1_1	Neuroepithelial_cell
CACCACTCACCAGATT-1_1	Neuroepithelial_cell
CACCAGGAGTACGCCC-1_1	Neuroepithelial_cell
CACCAGGCATCCAACA-1_1	Neuroepithelial_cell
CACCAGGTCGGAGGTA-1_1	Neuroepithelial_cell
CACCTTGCAAGGACTG-1_1	Neurons
CACCTTGGTATCACCA-1_1	Neuroepithelial_cell
CACTCCACATGTCGAT-1_1	Neuroepithelial_cell
CAGAATCAGGCTCTTA-1_1	Neuroepithelial_cell
CAGAATCGTGATGCCC-1_1	Neuroepithelial_cell
CAGAATCTCGGTTCGG-1_1	Neuroepithelial_cell
CAGAGAGAGAGCCTAG-1_1	Neuroepithelial_cell
CAGAGAGCACCTCGTT-1_1	Neuroepithelial_cell
CAGAGAGCAGTATCTG-1_1	MSC
CAGATCAGTTGTGGCC-1_1	Neuroepithelial_cell
CAGCAGCAGATGTGTA-1_1	Neuroepithelial_cell
CAGCAGCTCAATCACG-1_1	Neuroepithelial_cell
CAGCATAAGAAACCTA-1_1	Neuroepithelial_cell
CAGCATACAATGGATA-1_1	Neuroepithelial_cell
CAGCATAGTCATATCG-1_1	Neuroepithelial_cell
CAGCATAGTCTCTCGT-1_1	MSC
CAGCATAGTGCAGGTA-1_1	Neuroepithelial_cell
CAGCCGACACAAGACG-1_1	Neuroepithelial_cell
CAGCGACGTCTCAACA-1_1	MSC
CAGCGACTCCGCAAGC-1_1	Neuroepithelial_cell
CAGCGACTCCTTTCTC-1_1	Neuroepithelial_cell
CAGCGACTCGCGTAGC-1_1	Neuroepithelial_cell
CAGCGACTCTCCCTGA-1_1	Neuroepithelial_cell
CAGCTAAAGCTGCAAG-1_1	Neuroepithelial_cell
CAGCTGGAGGCTCTTA-1_1	MSC
CAGGTGCCAAAGGAAG-1_1	Neuroepithelial_cell
CAGGTGCCAATGCCAT-1_1	Neurons
CAGGTGCCACACCGCA-1_1	MSC
CAGGTGCCAGCTCGAC-1_1	Neuroepithelial_cell
CAGTAACAGACGACGT-1_1	Neuroepithelial_cell
CAGTAACAGTACGTAA-1_1	Neurons
CAGTAACCAAGAGTCG-1_1	Neuroepithelial_cell
CAGTCCTGTCGCGAAA-1_1	MSC
CAGTCCTGTTCTGAAC-1_1	MSC
CATATGGCAGTCTTCC-1_1	MSC
CATATGGTCTCGGACG-1_1	MSC
CATATTCCACTTAAGC-1_1	Neuroepithelial_cell
CATATTCTCGATAGAA-1_1	Neuroepithelial_cell
CATCAAGAGCACCGTC-1_1	MSC
CATCAAGGTGCACTTA-1_1	Neurons
CATCAAGGTGCAGTAG-1_1	Neuroepithelial_cell
CATCAAGTCCATTCTA-1_1	Neuroepithelial_cell
CATCAGATCCGTAGTA-1_1	Neuroepithelial_cell
CATCCACAGCGTAGTG-1_1	Neurons
CATCCACCACGGCTAC-1_1	Neurons
CATCCACGTAAGGGAA-1_1	Neuroepithelial_cell
CATCCACGTAGGACAC-1_1	Neuroepithelial_cell
CATCGAAAGCAGACTG-1_1	Neuroepithelial_cell
CATCGAAGTGCGCTTG-1_1	Neuroepithelial_cell
CATCGGGAGTTAGGTA-1_1	MSC
CATCGGGCACGTCAGC-1_1	Neuroepithelial_cell
CATCGGGTCACTTCAT-1_1	MSC
CATGACAGTCTGGTCG-1_1	Neuroepithelial_cell
CATGCCTAGATGTGGC-1_1	Neuroepithelial_cell
CATGCCTCAGTCAGAG-1_1	Neuroepithelial_cell
CATGCCTGTGAGTGAC-1_1	Neuroepithelial_cell
CATGCCTGTGCACTTA-1_1	Neuroepithelial_cell
CATGGCGGTATCACCA-1_1	Neuroepithelial_cell
CATGGCGGTCCGCTGA-1_1	Neuroepithelial_cell
CATGGCGGTGATGTGG-1_1	Neuroepithelial_cell
CATGGCGTCTGAGGGA-1_1	Neuroepithelial_cell
CATTATCAGAATGTTG-1_1	Neuroepithelial_cell
CATTCGCAGATGTTAG-1_1	MSC
CATTCGCAGTGGTAGC-1_1	Neuroepithelial_cell
CATTCGCCACACCGCA-1_1	MSC
CATTCGCTCCCTAATT-1_1	Neuroepithelial_cell
CCAATCCAGACTCGGA-1_1	MSC
CCAATCCGTCGGCACT-1_1	Neuroepithelial_cell
CCACCTAAGAGTAATC-1_1	Neuroepithelial_cell
CCACTACAGATGAGAG-1_1	MSC
CCACTACCAAACCCAT-1_1	MSC
CCACTACCAGGGCATA-1_1	Neuroepithelial_cell
CCACTACGTCAGAGGT-1_1	Neuroepithelial_cell
CCACTACGTGGGTCAA-1_1	Neuroepithelial_cell
CCACTACTCGAGAACG-1_1	Neuroepithelial_cell
CCAGCGATCTGCGGCA-1_1	Neuroepithelial_cell
CCATGTCAGAACTCGG-1_1	Neuroepithelial_cell
CCATGTCAGCTGAAAT-1_1	Neuroepithelial_cell
CCATGTCAGTTGTCGT-1_1	Neuroepithelial_cell
CCATTCGAGCGCCTCA-1_1	Neuroepithelial_cell
CCATTCGAGGGTGTTG-1_1	Neurons
CCATTCGTCTTCATGT-1_1	MSC
CCCAATCCAGATTGCT-1_1	Neuroepithelial_cell
CCCAATCCATAGAAAC-1_1	Neurons
CCCAATCGTATCAGTC-1_1	Neuroepithelial_cell
CCCAATCTCCCTAATT-1_1	Neuroepithelial_cell
CCCAATCTCCTTTCTC-1_1	Neuroepithelial_cell
CCCAATCTCGAATGGG-1_1	Neuroepithelial_cell
CCCAATCTCGCGTAGC-1_1	Neuroepithelial_cell
CCCAGTTAGCGGATCA-1_1	Neuroepithelial_cell
CCCAGTTAGGCGACAT-1_1	Neuroepithelial_cell
CCCAGTTCAACTTGAC-1_1	MSC
CCCAGTTCACATCCAA-1_1	Neuroepithelial_cell
CCCAGTTGTGAACCTT-1_1	Neuroepithelial_cell
CCCAGTTGTTTGGCGC-1_1	Neurons
CCCATACCACGGACAA-1_1	Neuroepithelial_cell
CCCATACCACTTCGAA-1_1	Neuroepithelial_cell
CCCATACGTTCTGAAC-1_1	Neuroepithelial_cell
CCCATACTCAGAAATG-1_1	MSC
CCCTCCTAGACACGAC-1_1	Neuroepithelial_cell
CCCTCCTAGTGCAAGC-1_1	Neuroepithelial_cell
CCCTCCTTCGGAAATA-1_1	Neuroepithelial_cell
CCGGGATAGTACGTTC-1_1	Neuroepithelial_cell
CCGGGATCACATAACC-1_1	Neuroepithelial_cell
CCGGTAGCAAAGGCGT-1_1	Neuroepithelial_cell
CCGTACTAGCACCGCT-1_1	Neuroepithelial_cell
CCGTACTGTCACTGGC-1_1	Neuroepithelial_cell
CCGTACTTCATGGTCA-1_1	MSC
CCGTACTTCCCAACGG-1_1	MSC
CCGTACTTCGCAAACT-1_1	Neuroepithelial_cell
CCGTGGAAGTGGTCCC-1_1	Neuroepithelial_cell
CCGTGGAGTCCAGTAT-1_1	Neuroepithelial_cell
CCGTGGATCCAAGCCG-1_1	MSC
CCGTGGATCTACTTAC-1_1	Neuroepithelial_cell
CCGTTCACATCACGAT-1_1	Neuroepithelial_cell
CCGTTCAGTGACTACT-1_1	Neuroepithelial_cell
CCGTTCATCGAGAGCA-1_1	Neuroepithelial_cell
CCTAAAGAGCGCCTTG-1_1	Neuroepithelial_cell
CCTAAAGCAGATTGCT-1_1	MSC
CCTAAAGTCGCGTAGC-1_1	MSC
CCTAAAGTCTGATTCT-1_1	Neuroepithelial_cell
CCTACACCACCTCGGA-1_1	Neurons
CCTACACTCAGCTTAG-1_1	Neuroepithelial_cell
CCTACACTCGGAGGTA-1_1	MSC
CCTACCACATCACCCT-1_1	MSC
CCTACCAGTCGGCTCA-1_1	MSC
CCTACCATCAGTTTGG-1_1	MSC
CCTACCATCCGAACGC-1_1	Neuroepithelial_cell
CCTAGCTAGCTCCTCT-1_1	Neuroepithelial_cell
CCTAGCTCAGACACTT-1_1	MSC
CCTATTACATAAAGGT-1_1	MSC
CCTATTAGTACCTACA-1_1	Neuroepithelial_cell
CCTATTATCACCCGAG-1_1	Neuroepithelial_cell
CCTCAGTAGGGATCTG-1_1	Neuroepithelial_cell
CCTCAGTGTAACGACG-1_1	MSC
CCTCAGTGTGTTAAGA-1_1	MSC
CCTCAGTGTGTTGGGA-1_1	MSC
CCTCAGTTCGGCCGAT-1_1	Neuroepithelial_cell
CCTCTGAAGTCTCGGC-1_1	Neuroepithelial_cell
CCTCTGACATCAGTAC-1_1	Neurons
CCTCTGATCCGCGGTA-1_1	Neuroepithelial_cell
CCTCTGATCCGTAGTA-1_1	Neurons
CCTTACGAGGCAGTCA-1_1	Neuroepithelial_cell
CCTTACGCAGCGTCCA-1_1	Neuroepithelial_cell
CCTTACGGTGGCGAAT-1_1	Neurons
CCTTACGTCCACGAAT-1_1	Neuroepithelial_cell
CCTTACGTCGTAGGAG-1_1	Neuroepithelial_cell
CCTTCCCAGACCACGA-1_1	Neurons
CCTTCCCAGGAGCGTT-1_1	Neuroepithelial_cell
CCTTCCCAGGGAGTAA-1_1	Neuroepithelial_cell
CCTTCCCCACCCATTC-1_1	Neuroepithelial_cell
CCTTCGACAACTTGAC-1_1	Neuroepithelial_cell
CCTTCGACACTTGGAT-1_1	Neuroepithelial_cell
CCTTCGATCGTGACAT-1_1	MSC
CGAATGTCAGACGTAG-1_1	Neuroepithelial_cell
CGAATGTCATTAACCG-1_1	Neuroepithelial_cell
CGAATGTGTATAAACG-1_1	Neuroepithelial_cell
CGACCTTTCAACCAAC-1_1	MSC
CGACTTCAGCCACGCT-1_1	Neuroepithelial_cell
CGACTTCAGCCAGTTT-1_1	MSC
CGACTTCGTGGACGAT-1_1	Neuroepithelial_cell
CGAGAAGAGAGGGATA-1_1	MSC
CGAGAAGCAATGTTGC-1_1	Neuroepithelial_cell
CGAGAAGGTACCGAGA-1_1	Neuroepithelial_cell
CGAGAAGGTCACACGC-1_1	Neuroepithelial_cell
CGAGAAGGTGTAACGG-1_1	Neuroepithelial_cell
CGAGAAGTCCGCGTTT-1_1	Neuroepithelial_cell
CGAGCACCACATGTGT-1_1	Neuroepithelial_cell
CGAGCACCATCACGAT-1_1	Neuroepithelial_cell
CGAGCACCATGAGCGA-1_1	Neuroepithelial_cell
CGAGCACGTCATCCCT-1_1	Neuroepithelial_cell
CGAGCCACAAAGCGGT-1_1	Neuroepithelial_cell
CGATCGGAGAGTCGGT-1_1	Neuroepithelial_cell
CGATCGGAGATGTGTA-1_1	Neuroepithelial_cell
CGATCGGAGTACGTAA-1_1	Neuroepithelial_cell
CGATCGGCAAGTAATG-1_1	Neuroepithelial_cell
CGATCGGGTACGAAAT-1_1	MSC
CGATGTAGTCGGCATC-1_1	Neuroepithelial_cell
CGATGTAGTGCGAAAC-1_1	Neuroepithelial_cell
CGATGTATCTTAGCCC-1_1	Neurons
CGATTGATCTGAGTGT-1_1	Neuroepithelial_cell
CGCCAAGCAGCAGTTT-1_1	MSC
CGCCAAGCAGCTGCAC-1_1	Neuroepithelial_cell
CGCCAAGGTGTGACCC-1_1	Neuroepithelial_cell
CGCCAAGTCTCCAACC-1_1	Neuroepithelial_cell
CGCGGTAAGCTATGCT-1_1	Neuroepithelial_cell
CGCGGTAGTAGAAAGG-1_1	Neuroepithelial_cell
CGCGTTTAGATCCTGT-1_1	Neuroepithelial_cell
CGCGTTTAGGACATTA-1_1	Neuroepithelial_cell
CGCGTTTCAAGGGTCA-1_1	Neuroepithelial_cell
CGCGTTTCAGACAGGT-1_1	Neuroepithelial_cell
CGCGTTTCATGGGAAC-1_1	Neuroepithelial_cell
CGCGTTTCATTAGGCT-1_1	Neuroepithelial_cell
CGCGTTTGTAGGGTAC-1_1	Neuroepithelial_cell
CGCGTTTTCAGCACAT-1_1	Neuroepithelial_cell
CGCTATCAGACAGAGA-1_1	Neuroepithelial_cell
CGCTATCAGTTCCACA-1_1	Neurons
CGCTATCCACGGTTTA-1_1	Neuroepithelial_cell
CGCTATCTCGGTGTTA-1_1	Neuroepithelial_cell
CGCTATCTCTGGTGTA-1_1	Neuroepithelial_cell
CGCTGGAAGCGTCAAG-1_1	MSC
CGCTGGAAGCGTTGCC-1_1	Neuroepithelial_cell
CGCTGGACAAGTACCT-1_1	Neuroepithelial_cell
CGCTGGAGTAAGGATT-1_1	Neuroepithelial_cell
CGCTGGAGTAAGTAGT-1_1	MSC
CGCTGGAGTATCAGTC-1_1	Neuroepithelial_cell
CGCTGGATCCAAACAC-1_1	MSC
CGCTTCAAGGAGTTTA-1_1	MSC
CGCTTCAGTTCAGCGC-1_1	Neuroepithelial_cell
CGGACACAGACCTTTG-1_1	Neuroepithelial_cell
CGGACACAGTGGGCTA-1_1	Neuroepithelial_cell
CGGACACGTTAGAACA-1_1	Neuroepithelial_cell
CGGACACTCGACGGAA-1_1	Neuroepithelial_cell
CGGACGTAGCACCGTC-1_1	Neuroepithelial_cell
CGGACGTAGTGAAGAG-1_1	MSC
CGGACGTAGTTCCACA-1_1	Neuroepithelial_cell
CGGACGTTCGAATGCT-1_1	MSC
CGGACTGCAGAAGCAC-1_1	Neuroepithelial_cell
CGGACTGTCCAAAGTC-1_1	Neuroepithelial_cell
CGGACTGTCTGATTCT-1_1	Neuroepithelial_cell
CGGAGCTCAACACGCC-1_1	Neuroepithelial_cell
CGGAGCTGTGCTGTAT-1_1	Neuroepithelial_cell
CGGAGCTGTGTCAATC-1_1	Neuroepithelial_cell
CGGAGCTGTTCCAACA-1_1	Neuroepithelial_cell
CGGAGCTTCCTGCAGG-1_1	MSC
CGGAGCTTCTGTGCAA-1_1	Neuroepithelial_cell
CGGAGCTTCTTGCCGT-1_1	Neuroepithelial_cell
CGGAGTCAGAATTGTG-1_1	Neuroepithelial_cell
CGGAGTCCAGTAAGCG-1_1	Neuroepithelial_cell
CGGAGTCGTCTAGTCA-1_1	Neurons
CGGAGTCTCAATACCG-1_1	Neuroepithelial_cell
CGGCTAGAGACTGGGT-1_1	Neuroepithelial_cell
CGGCTAGAGTGATCGG-1_1	Neuroepithelial_cell
CGGCTAGCAGTCAGAG-1_1	MSC
CGGCTAGGTTGTGGCC-1_1	Neuroepithelial_cell
CGGGTCAAGAAACGCC-1_1	Neuroepithelial_cell
CGGGTCAAGCATGGCA-1_1	MSC
CGGGTCACATTATCTC-1_1	Neuroepithelial_cell
CGGGTCAGTCTACCTC-1_1	MSC
CGGTTAACACCAGGCT-1_1	Neuroepithelial_cell
CGGTTAACACGTAAGG-1_1	MSC
CGGTTAACATGGGACA-1_1	Neuroepithelial_cell
CGGTTAAGTAAATGTG-1_1	Neuroepithelial_cell
CGGTTAAGTTAAGACA-1_1	Neuroepithelial_cell
CGGTTAATCGGTCTAA-1_1	Neuroepithelial_cell
CGTAGCGAGCCATCGC-1_1	Neuroepithelial_cell
CGTAGCGAGTGTACCT-1_1	Neuroepithelial_cell
CGTAGCGCATTAGGCT-1_1	Neuroepithelial_cell
CGTAGGCAGACGACGT-1_1	Neuroepithelial_cell
CGTAGGCAGATGTGGC-1_1	Neuroepithelial_cell
CGTAGGCCAACTGCGC-1_1	Neuroepithelial_cell
CGTAGGCCAGGTTTCA-1_1	Neuroepithelial_cell
CGTAGGCGTATGAAAC-1_1	Neuroepithelial_cell
CGTAGGCGTTCACGGC-1_1	Neuroepithelial_cell
CGTCACTCAGCTCCGA-1_1	MSC
CGTCACTGTCCAAGTT-1_1	Neuroepithelial_cell
CGTCACTGTGGCAAAC-1_1	Neuroepithelial_cell
CGTCAGGCAAGGACAC-1_1	MSC
CGTCAGGCACAGATTC-1_1	Neuroepithelial_cell
CGTCAGGTCTCTTGAT-1_1	Neuroepithelial_cell
CGTCCATGTCCCGACA-1_1	Neuroepithelial_cell
CGTCCATGTTAAGACA-1_1	Neuroepithelial_cell
CGTCTACAGGATCGCA-1_1	MSC
CGTCTACCACAGGCCT-1_1	Neuroepithelial_cell
CGTCTACGTAGCGCTC-1_1	Neuroepithelial_cell
CGTCTACTCAAACCGT-1_1	Neuroepithelial_cell
CGTGAGCAGATGGCGT-1_1	MSC
CGTGAGCAGCTCCTCT-1_1	Neuroepithelial_cell
CGTGAGCAGTCGCCGT-1_1	Neuroepithelial_cell
CGTGAGCCAAGGGTCA-1_1	Neuroepithelial_cell
CGTGAGCGTGTTTGTG-1_1	Neuroepithelial_cell
CGTGTAAAGTGGTCCC-1_1	Neuroepithelial_cell
CGTGTCTCATACCATG-1_1	MSC
CGTGTCTGTTATCGGT-1_1	MSC
CGTTAGAAGCGGCTTC-1_1	MSC
CGTTAGATCATGCATG-1_1	Neuroepithelial_cell
CGTTAGATCTGTACGA-1_1	MSC
CGTTCTGAGCTATGCT-1_1	Neuroepithelial_cell
CGTTCTGGTAAGTGGC-1_1	MSC
CGTTCTGGTACCGGCT-1_1	Neuroepithelial_cell
CGTTCTGGTTTGACAC-1_1	Neuroepithelial_cell
CGTTCTGTCAACCATG-1_1	Neuroepithelial_cell
CGTTCTGTCGCACTCT-1_1	Neuroepithelial_cell
CGTTCTGTCTTCGGTC-1_1	Neuroepithelial_cell
CGTTGGGAGTGGTCCC-1_1	Neuroepithelial_cell
CGTTGGGTCCTAAGTG-1_1	Neuroepithelial_cell
CTAACTTGTAATTGGA-1_1	MSC
CTAACTTGTCCGAACC-1_1	Neuroepithelial_cell
CTAAGACAGAAGGTGA-1_1	Neuroepithelial_cell
CTAAGACCAGCTGTTA-1_1	Neuroepithelial_cell
CTAAGACTCATGCTCC-1_1	Neuroepithelial_cell
CTAATGGAGATTACCC-1_1	MSC
CTAATGGAGGCAGTCA-1_1	Neuroepithelial_cell
CTAATGGGTGTGTGCC-1_1	Neurons
CTACACCCAACACGCC-1_1	Neuroepithelial_cell
CTACACCCAATAGCAA-1_1	Neurons
CTACACCCAGGAACGT-1_1	Neuroepithelial_cell
CTACATTGTCAACATC-1_1	Neuroepithelial_cell
CTACATTGTGCCTTGG-1_1	Neuroepithelial_cell
CTACATTTCATCGATG-1_1	Neuroepithelial_cell
CTACCCATCCCTAATT-1_1	Neuroepithelial_cell
CTAGAGTAGATGTAAC-1_1	Neuroepithelial_cell
CTAGAGTGTGGTAACG-1_1	Neuroepithelial_cell
CTAGCCTCATCTACGA-1_1	Neuroepithelial_cell
CTAGCCTGTGCTGTAT-1_1	Neuroepithelial_cell
CTAGCCTGTGTAATGA-1_1	MSC
CTAGTGACAGGGTTAG-1_1	Neuroepithelial_cell
CTAGTGACATGGGAAC-1_1	MSC
CTCACACAGATATGCA-1_1	MSC
CTCACACTCATGGTCA-1_1	Neuroepithelial_cell
CTCACACTCCGCGGTA-1_1	Neuroepithelial_cell
CTCAGAAGTAATCACC-1_1	Neuroepithelial_cell
CTCATTAAGATTACCC-1_1	Neuroepithelial_cell
CTCATTAAGGCCCTTG-1_1	Neuroepithelial_cell
CTCCTAGGTACATCCA-1_1	Neuroepithelial_cell
CTCCTAGGTCAGCTAT-1_1	MSC
CTCCTAGTCAGGATCT-1_1	Neuroepithelial_cell
CTCCTAGTCCCTTGTG-1_1	Neuroepithelial_cell
CTCGAAAAGTCGAGTG-1_1	MSC
CTCGAAATCCAGATCA-1_1	MSC
CTCGAAATCTTCAACT-1_1	Neuroepithelial_cell
CTCGAGGCATCCAACA-1_1	Neuroepithelial_cell
CTCGAGGGTAGCGATG-1_1	Neuroepithelial_cell
CTCGAGGTCCCTTGTG-1_1	Neuroepithelial_cell
CTCGGAGAGTTTCCTT-1_1	Neuroepithelial_cell
CTCGGAGCACCACGTG-1_1	Neuroepithelial_cell
CTCGGAGCAGGCAGTA-1_1	Neuroepithelial_cell
CTCGGAGCATGGTCTA-1_1	MSC
CTCGGAGGTATGCTTG-1_1	MSC
CTCGGAGTCCTTCAAT-1_1	Neuroepithelial_cell
CTCGGGACAACTGGCC-1_1	Neuroepithelial_cell
CTCGGGACATGCCCGA-1_1	Neuroepithelial_cell
CTCGGGATCCGTTGTC-1_1	Neuroepithelial_cell
CTCGGGATCGTTACGA-1_1	Neuroepithelial_cell
CTCGTACAGAGTACAT-1_1	Neuroepithelial_cell
CTCGTACCATTAACCG-1_1	Neuroepithelial_cell
CTCGTACTCAGCGATT-1_1	Neuroepithelial_cell
CTCGTACTCAGCTTAG-1_1	Neuroepithelial_cell
CTCGTACTCGTGACAT-1_1	Neuroepithelial_cell
CTCGTCACATGCCACG-1_1	Neuroepithelial_cell
CTCGTCAGTCCTGCTT-1_1	Neuroepithelial_cell
CTCGTCAGTCGCTTCT-1_1	MSC
CTCGTCAGTGCCTGCA-1_1	Neuroepithelial_cell
CTCTAATCAACTGCGC-1_1	Neuroepithelial_cell
CTCTAATGTCTCACCT-1_1	Neuroepithelial_cell
CTCTAATGTTAAGAAC-1_1	Neuroepithelial_cell
CTCTACGAGCCAGTTT-1_1	Neuroepithelial_cell
CTCTACGAGGACACCA-1_1	Neuroepithelial_cell
CTCTACGGTCTGGAGA-1_1	Neuroepithelial_cell
CTCTACGGTCTTGCGG-1_1	Neurons
CTCTGGTAGGCTAGAC-1_1	Neuroepithelial_cell
CTCTGGTAGGTACTCT-1_1	Neuroepithelial_cell
CTCTGGTGTTGCCTCT-1_1	Neuroepithelial_cell
CTGAAACAGTTACCCA-1_1	Neuroepithelial_cell
CTGAAACCAGCTTCGG-1_1	Neuroepithelial_cell
CTGAAGTAGCCACGTC-1_1	Neuroepithelial_cell
CTGAAGTCAATGAATG-1_1	Neurons
CTGAAGTCAGATCCAT-1_1	MSC
CTGAAGTGTCTTGATG-1_1	Neuroepithelial_cell
CTGATAGCATCTCCCA-1_1	Neuroepithelial_cell
CTGATAGGTTCTGTTT-1_1	Neuroepithelial_cell
CTGATCCAGTGAAGAG-1_1	Neuroepithelial_cell
CTGATCCCAACACCTA-1_1	Neuroepithelial_cell
CTGATCCTCTAACTGG-1_1	Neuroepithelial_cell
CTGCGGACAGCTGTTA-1_1	Neuroepithelial_cell
CTGCGGATCCATTCTA-1_1	Neuroepithelial_cell
CTGCTGTAGTCGTTTG-1_1	Neuroepithelial_cell
CTGCTGTCAAAGCGGT-1_1	Neuroepithelial_cell
CTGCTGTTCTCCGGTT-1_1	Neuroepithelial_cell
CTGCTGTTCTCGTATT-1_1	Neuroepithelial_cell
CTGGTCTAGCGCCTCA-1_1	Neuroepithelial_cell
CTGGTCTTCGCCAAAT-1_1	Neuroepithelial_cell
CTGGTCTTCTGCTTGC-1_1	MSC
CTGTGCTAGAAACCTA-1_1	Neuroepithelial_cell
CTGTGCTGTTAAGACA-1_1	MSC
CTGTGCTTCCCTTGTG-1_1	MSC
CTGTTTAGTCAGCTAT-1_1	Neuroepithelial_cell
CTTAACTAGAGGTTAT-1_1	Neuroepithelial_cell
CTTAACTAGTCACGCC-1_1	MSC
CTTAACTCATACCATG-1_1	Neuroepithelial_cell
CTTAACTGTAGGCATG-1_1	Neuroepithelial_cell
CTTACCGAGTTGAGTA-1_1	Neuroepithelial_cell
CTTACCGCAACAACCT-1_1	MSC
CTTACCGTCTCGCTTG-1_1	Neuroepithelial_cell
CTTAGGATCAGCTTAG-1_1	Neuroepithelial_cell
CTTAGGATCTTGAGGT-1_1	MSC
CTTCTCTCAGCCTGTG-1_1	Neuroepithelial_cell
CTTGGCTAGAATGTTG-1_1	Neuroepithelial_cell
CTTGGCTGTTTGACAC-1_1	Neuroepithelial_cell
CTTTGCGTCAGAGACG-1_1	MSC
CTTTGCGTCTAACTCT-1_1	Neuroepithelial_cell
CTTTGCGTCTACTCAT-1_1	MSC
GAAACTCAGTTGCAGG-1_1	Neuroepithelial_cell
GAAACTCGTACGCACC-1_1	Neuroepithelial_cell
GAAACTCGTATAGTAG-1_1	Neuroepithelial_cell
GAAATGACATTAGCCA-1_1	Neuroepithelial_cell
GAAATGACATTGTGCA-1_1	Neuroepithelial_cell
GAAATGAGTAGCTGCC-1_1	Neurons
GAAATGAGTCACCCAG-1_1	Neuroepithelial_cell
GAAATGATCCTTGCCA-1_1	Neuroepithelial_cell
GAAATGATCGTGGTCG-1_1	MSC
GAACATCAGCTAACAA-1_1	Neuroepithelial_cell
GAACATCGTCTCTTTA-1_1	Neuroepithelial_cell
GAACATCGTGCACGAA-1_1	Neuroepithelial_cell
GAACATCGTTCCATGA-1_1	MSC
GAACATCTCGCATGGC-1_1	Neuroepithelial_cell
GAACATCTCGGTTCGG-1_1	MSC
GAACATCTCTGCGGCA-1_1	Neuroepithelial_cell
GAACCTACAAGCCGCT-1_1	Neuroepithelial_cell
GAACCTATCATTTGGG-1_1	Neuroepithelial_cell
GAACCTATCGTATCAG-1_1	Neuroepithelial_cell
GAACGGAAGCCACCTG-1_1	Neuroepithelial_cell
GAACGGACAAAGCGGT-1_1	Neuroepithelial_cell
GAACGGACAGCCTTTC-1_1	Neuroepithelial_cell
GAACGGACATGCTGGC-1_1	Neuroepithelial_cell
GAACGGAGTACTTCTT-1_1	MSC
GAACGGAGTATAGGTA-1_1	Neuroepithelial_cell
GAAGCAGAGGAGCGAG-1_1	Neuroepithelial_cell
GAAGCAGGTATATGGA-1_1	Neuroepithelial_cell
GAAGCAGGTCTGCGGT-1_1	MSC
GAAGCAGGTGTGCCTG-1_1	Neuroepithelial_cell
GAAGCAGTCCGTTGCT-1_1	Neuroepithelial_cell
GAATAAGAGTGTCTCA-1_1	Neuroepithelial_cell
GAATAAGCAAGAGTCG-1_1	Neuroepithelial_cell
GAATAAGCATTGGTAC-1_1	Neuroepithelial_cell
GAATAAGTCATAACCG-1_1	MSC
GAATGAAAGGGCTCTC-1_1	Neuroepithelial_cell
GAATGAATCTTCCTTC-1_1	Neuroepithelial_cell
GACACGCCAATCTACG-1_1	Neuroepithelial_cell
GACACGCCACAACGTT-1_1	MSC
GACACGCTCAACACCA-1_1	MSC
GACAGAGAGATGTTAG-1_1	Neuroepithelial_cell
GACAGAGAGGACAGCT-1_1	Neuroepithelial_cell
GACAGAGCAATCTACG-1_1	MSC
GACAGAGCAGCAGTTT-1_1	Neuroepithelial_cell
GACCAATAGAACTGTA-1_1	Neuroepithelial_cell
GACCAATAGGTAGCCA-1_1	Neuroepithelial_cell
GACCAATAGTGCCAGA-1_1	MSC
GACCAATGTACTTCTT-1_1	Neuroepithelial_cell
GACCAATGTATTAGCC-1_1	MSC
GACCAATTCAACGGCC-1_1	Neuroepithelial_cell
GACCTGGAGAGTCGGT-1_1	Neuroepithelial_cell
GACCTGGCACTACAGT-1_1	MSC
GACCTGGCAGTCAGCC-1_1	Neuroepithelial_cell
GACGCGTCACGAAAGC-1_1	MSC
GACGCGTGTTAAAGAC-1_1	Neuroepithelial_cell
GACGGCTAGTAGGCCA-1_1	MSC
GACGGCTCATAACCTG-1_1	Neuroepithelial_cell
GACGGCTGTCAACTGT-1_1	Neuroepithelial_cell
GACGGCTGTTCCAACA-1_1	Neuroepithelial_cell
GACGGCTTCGCACTCT-1_1	Neuroepithelial_cell
GACGGCTTCGCATGAT-1_1	Neuroepithelial_cell
GACGGCTTCGGGAGTA-1_1	Neuroepithelial_cell
GACGTGCGTAGTAGTA-1_1	Neuroepithelial_cell
GACGTGCGTCTGCCAG-1_1	Neuroepithelial_cell
GACGTGCGTGGAAAGA-1_1	Neurons
GACGTGCTCACCCGAG-1_1	Neuroepithelial_cell
GACGTTAAGTGGAGTC-1_1	MSC
GACGTTAGTTGGTAAA-1_1	Neuroepithelial_cell
GACGTTATCAGTTTGG-1_1	Neuroepithelial_cell
GACGTTATCGATAGAA-1_1	MSC
GACGTTATCGTTTAGG-1_1	Neuroepithelial_cell
GACTAACAGCAGGCTA-1_1	Neuroepithelial_cell
GACTAACCAGACGCTC-1_1	Neuroepithelial_cell
GACTAACCAGTCAGAG-1_1	Neuroepithelial_cell
GACTAACGTCACACGC-1_1	MSC
GACTACAAGACCGGAT-1_1	Neuroepithelial_cell
GACTACACAAGCCTAT-1_1	Neuroepithelial_cell
GACTACATCCCAGGTG-1_1	Neuroepithelial_cell
GACTGCGAGACTTGAA-1_1	Neuroepithelial_cell
GACTGCGCAAGCCGTC-1_1	Neuroepithelial_cell
GACTGCGCATTAACCG-1_1	Neuroepithelial_cell
GACTGCGGTCATATGC-1_1	Neuroepithelial_cell
GAGCAGAAGTAGGTGC-1_1	MSC
GAGCAGAAGTCTTGCA-1_1	Neuroepithelial_cell
GAGCAGAGTCCGTCAG-1_1	MSC
GAGGTGAAGATGTGTA-1_1	Neuroepithelial_cell
GAGGTGAAGCAGGCTA-1_1	Neuroepithelial_cell
GAGGTGACAACGCACC-1_1	Neuroepithelial_cell
GAGGTGACACAAGACG-1_1	MSC
GAGGTGACAGTGACAG-1_1	Neurons
GAGGTGACATCATCCC-1_1	Neuroepithelial_cell
GAGGTGATCAGTTTGG-1_1	Neuroepithelial_cell
GAGGTGATCGGTTCGG-1_1	Neuroepithelial_cell
GAGTCCGAGAACAACT-1_1	Neuroepithelial_cell
GAGTCCGGTCTGGAGA-1_1	Neuroepithelial_cell
GATCAGTCACATTAGC-1_1	Neuroepithelial_cell
GATCAGTTCGGTCCGA-1_1	Neuroepithelial_cell
GATCGATAGGACAGCT-1_1	Neuroepithelial_cell
GATCGATAGGTGACCA-1_1	Neuroepithelial_cell
GATCGATTCGGAATCT-1_1	Neuroepithelial_cell
GATCGCGCAAGGACTG-1_1	MSC
GATCGCGGTGTTAAGA-1_1	Neuroepithelial_cell
GATCGCGGTTACGTCA-1_1	MSC
GATCGCGGTTATCACG-1_1	Neuroepithelial_cell
GATCGTAAGACCCACC-1_1	Neuroepithelial_cell
GATCGTACAAACGTGG-1_1	Neuroepithelial_cell
GATCGTATCAGTTGAC-1_1	Neurons
GATCTAGAGTGTTAGA-1_1	Neuroepithelial_cell
GATCTAGTCAACGGGA-1_1	Neuroepithelial_cell
GATCTAGTCATCACCC-1_1	Neuroepithelial_cell
GATCTAGTCTAACTGG-1_1	Neuroepithelial_cell
GATGAAAAGGCCGAAT-1_1	Neuroepithelial_cell
GATGAAACACGGTTTA-1_1	Neuroepithelial_cell
GATGAAACAGACAAGC-1_1	Neuroepithelial_cell
GATGAAATCTCCAACC-1_1	Neuroepithelial_cell
GATGAGGAGTCATGCT-1_1	Neuroepithelial_cell
GATGAGGCACCGATAT-1_1	Neuroepithelial_cell
GATGAGGTCTGTTTGT-1_1	Neuroepithelial_cell
GATGCTAAGCCGGTAA-1_1	Neuroepithelial_cell
GATGCTACATCACGAT-1_1	Neuroepithelial_cell
GATGCTAGTTATCGGT-1_1	Neuroepithelial_cell
GATGCTATCGCGGATC-1_1	Neuroepithelial_cell
GATTCAGAGCAGATCG-1_1	Neuroepithelial_cell
GATTCAGAGTAAGTAC-1_1	Neurons
GCAAACTAGAGCCTAG-1_1	MSC
GCAAACTAGATCTGAA-1_1	Neuroepithelial_cell
GCAAACTAGCCACCTG-1_1	Neuroepithelial_cell
GCAAACTTCACTTATC-1_1	Neuroepithelial_cell
GCAATCACAGCTCGCA-1_1	Neuroepithelial_cell
GCAATCAGTTGTCGCG-1_1	Neuroepithelial_cell
GCAATCATCGGTCTAA-1_1	Neuroepithelial_cell
GCACATAAGTCAAGGC-1_1	Neuroepithelial_cell
GCACATAGTGCAGACA-1_1	MSC
GCACATATCAGTCCCT-1_1	Neuroepithelial_cell
GCACTCTAGAAGGACA-1_1	Neuroepithelial_cell
GCACTCTGTTTAGCTG-1_1	Neuroepithelial_cell
GCACTCTTCAAGCCTA-1_1	Neuroepithelial_cell
GCACTCTTCCTCAACC-1_1	Neuroepithelial_cell
GCAGCCAAGACATAAC-1_1	MSC
GCAGCCAAGCTGAAAT-1_1	Neuroepithelial_cell
GCAGCCACATTTCACT-1_1	MSC
GCAGCCAGTTAAAGTG-1_1	MSC
GCAGCCATCATACGGT-1_1	Neuroepithelial_cell
GCAGTTAAGCCGATTT-1_1	Neuroepithelial_cell
GCAGTTACATGGGAAC-1_1	Neuroepithelial_cell
GCAGTTATCGGGAGTA-1_1	Neuroepithelial_cell
GCATACAGTCTAGCCG-1_1	Neuroepithelial_cell
GCATACATCCATGAGT-1_1	Neuroepithelial_cell
GCATGATAGAAGGGTA-1_1	Neuroepithelial_cell
GCATGCGAGCCCGAAA-1_1	Neuroepithelial_cell
GCATGCGAGTGCCATT-1_1	MSC
GCATGCGCACGTGAGA-1_1	Neuroepithelial_cell
GCATGCGCATGCTAGT-1_1	MSC
GCATGCGGTATAGGTA-1_1	Neuroepithelial_cell
GCATGCGGTTCAGTAC-1_1	Neuroepithelial_cell
GCATGCGTCTATGTGG-1_1	MSC
GCATGTAGTCATTAGC-1_1	Neuroepithelial_cell
GCCAAATTCAGCCTAA-1_1	Neuroepithelial_cell
GCCTCTAAGTGTCCCG-1_1	Neuroepithelial_cell
GCCTCTAGTAGCACGA-1_1	Neuroepithelial_cell
GCCTCTAGTCGCATAT-1_1	Neuroepithelial_cell
GCCTCTAGTTCCTCCA-1_1	MSC
GCCTCTATCATAAAGG-1_1	Neurons
GCGACCACAATCCAAC-1_1	Neurons
GCGACCACAATCTGCA-1_1	MSC
GCGACCATCCAACCAA-1_1	Neuroepithelial_cell
GCGACCATCCAATGGT-1_1	MSC
GCGAGAACAAACCCAT-1_1	Neuroepithelial_cell
GCGCAACCAAGCCTAT-1_1	Neuroepithelial_cell
GCGCAACGTAAAGTCA-1_1	MSC
GCGCAACGTGCACTTA-1_1	Neuroepithelial_cell
GCGCAGTCAAGTAGTA-1_1	Neuroepithelial_cell
GCGCAGTGTCCATGAT-1_1	Neuroepithelial_cell
GCGCAGTTCATCGGAT-1_1	Neuroepithelial_cell
GCGCCAAAGCACCGCT-1_1	Neuroepithelial_cell
GCGCCAAAGGAATCGC-1_1	MSC
GCGCCAATCCATGAGT-1_1	MSC
GCGCCAATCCTACAGA-1_1	Neuroepithelial_cell
GCGCGATTCACTTATC-1_1	Neuroepithelial_cell
GCGCGATTCTGCGTAA-1_1	MSC
GCGGGTTAGAACTCGG-1_1	Neuroepithelial_cell
GCGGGTTAGTCATCCA-1_1	Neuroepithelial_cell
GCGGGTTCAGTCCTTC-1_1	Neuroepithelial_cell
GCGGGTTTCAGAGGTG-1_1	Neuroepithelial_cell
GCGGGTTTCCGGGTGT-1_1	MSC
GCGGGTTTCCTAGTGA-1_1	Neuroepithelial_cell
GCGGGTTTCTGCTGTC-1_1	Neuroepithelial_cell
GCTCCTAAGACTTTCG-1_1	Neuroepithelial_cell
GCTCCTAAGCAGCCTC-1_1	Neurons
GCTCCTAAGTACGCGA-1_1	MSC
GCTCCTACAGCTCGCA-1_1	Neuroepithelial_cell
GCTCCTACATTCACTT-1_1	Neuroepithelial_cell
GCTCTGTAGATCTGCT-1_1	Neuroepithelial_cell
GCTGCAGAGACTAGGC-1_1	Neuroepithelial_cell
GCTGCGAAGCAAATCA-1_1	Neuroepithelial_cell
GCTGCGAAGCTTCGCG-1_1	Neuroepithelial_cell
GCTGCGAGTCAAACTC-1_1	Neuroepithelial_cell
GCTGCGAGTTGGTTTG-1_1	Neuroepithelial_cell
GCTGCTTAGATCCGAG-1_1	Neuroepithelial_cell
GCTGCTTGTAGCTCCG-1_1	Neurons
GCTGCTTGTGTTCTTT-1_1	Neuroepithelial_cell
GCTGCTTTCCCTCAGT-1_1	MSC
GCTGCTTTCTTAACCT-1_1	Neuroepithelial_cell
GCTGGGTCAAGGACAC-1_1	Neuroepithelial_cell
GCTGGGTCAATCCAAC-1_1	Neuroepithelial_cell
GCTGGGTCAGTGAGTG-1_1	MSC
GCTGGGTGTGTCAATC-1_1	Neuroepithelial_cell
GCTTGAAAGCCAGAAC-1_1	Neuroepithelial_cell
GCTTGAAAGCCCAATT-1_1	Neuroepithelial_cell
GCTTGAAAGTGTTGAA-1_1	Neuroepithelial_cell
GCTTGAACACAACTGT-1_1	MSC
GCTTGAATCTTGACGA-1_1	Neuroepithelial_cell
GGAAAGCAGATCGATA-1_1	Neuroepithelial_cell
GGAAAGCAGCTAAGAT-1_1	Neuroepithelial_cell
GGAAAGCCACGGTAGA-1_1	MSC
GGAAAGCGTCTGCAAT-1_1	Neuroepithelial_cell
GGAAAGCTCCATGCTC-1_1	Neuroepithelial_cell
GGAACTTCACTCTGTC-1_1	Neuroepithelial_cell
GGAACTTGTGCAGGTA-1_1	MSC
GGAATAATCATGCTCC-1_1	Neuroepithelial_cell
GGACAAGAGGCTAGGT-1_1	MSC
GGACAAGGTATAGTAG-1_1	Neuroepithelial_cell
GGACAAGGTGTAACGG-1_1	Neuroepithelial_cell
GGACAAGTCTCTTGAT-1_1	MSC
GGACAGAAGTCAAGGC-1_1	Neuroepithelial_cell
GGACAGACAAAGCAAT-1_1	Neuroepithelial_cell
GGACAGAGTAAGTGTA-1_1	MSC
GGACAGAGTGCTTCTC-1_1	MSC
GGACATTAGCACAGGT-1_1	MSC
GGACATTAGCTGAAAT-1_1	Neuroepithelial_cell
GGACATTGTACTTGAC-1_1	Neuroepithelial_cell
GGACGTCCACATGACT-1_1	Neuroepithelial_cell
GGACGTCCAGATAATG-1_1	Neuroepithelial_cell
GGAGCAAAGATATACG-1_1	MSC
GGAGCAAAGCAGATCG-1_1	Neuroepithelial_cell
GGAGCAATCTTGAGGT-1_1	Neuroepithelial_cell
GGATGTTAGTACGCCC-1_1	Neuroepithelial_cell
GGATGTTAGTTTGCGT-1_1	MSC
GGATGTTCAGCGTAAG-1_1	Neuroepithelial_cell
GGATGTTGTGGAAAGA-1_1	Neuroepithelial_cell
GGATTACAGACAGAGA-1_1	Neuroepithelial_cell
GGATTACAGCCGATTT-1_1	MSC
GGATTACTCACTCTTA-1_1	MSC
GGATTACTCCATTCTA-1_1	Neuroepithelial_cell
GGCAATTGTTTAGCTG-1_1	Neuroepithelial_cell
GGCAATTTCGTCTGCT-1_1	MSC
GGCCGATCAAAGGCGT-1_1	Neurons
GGCCGATCAAGCCATT-1_1	Neuroepithelial_cell
GGCCGATGTAGCGTCC-1_1	Neuroepithelial_cell
GGCCGATGTCTCAACA-1_1	Neuroepithelial_cell
GGCGACTAGGAATGGA-1_1	Neuroepithelial_cell
GGCGACTAGGCTCAGA-1_1	Neuroepithelial_cell
GGCGACTCAATGTAAG-1_1	Neurons
GGCTCGACACCGCTAG-1_1	Neuroepithelial_cell
GGCTGGTAGCCAACAG-1_1	Neuroepithelial_cell
GGCTGGTAGTACTTGC-1_1	Neurons
GGCTGGTGTGGGTCAA-1_1	Neurons
GGCTGGTTCCCTCAGT-1_1	Neuroepithelial_cell
GGGAATGAGCTAACTC-1_1	Neuroepithelial_cell
GGGAATGGTTTGTGTG-1_1	Neuroepithelial_cell
GGGAATGTCACCGGGT-1_1	MSC
GGGAGATAGGCTACGA-1_1	MSC
GGGAGATCAGGCGATA-1_1	Neuroepithelial_cell
GGGAGATCATGCCTTC-1_1	MSC
GGGAGATGTCTGATCA-1_1	Neuroepithelial_cell
GGGAGATTCCTGCCAT-1_1	Neuroepithelial_cell
GGGAGATTCTGGTTCC-1_1	Neuroepithelial_cell
GGGATGACAAGTTGTC-1_1	Neuroepithelial_cell
GGGATGAGTCGTGGCT-1_1	Neuroepithelial_cell
GGGATGAGTCTCCCTA-1_1	Neuroepithelial_cell
GGGCACTGTTTAAGCC-1_1	Neuroepithelial_cell
GGGCATCCAAATTGCC-1_1	Neuroepithelial_cell
GGGCATCTCACAACGT-1_1	Neuroepithelial_cell
GGGCATCTCAGATAAG-1_1	Neuroepithelial_cell
GGGCATCTCCTGTACC-1_1	Neuroepithelial_cell
GGGTCTGAGAACTCGG-1_1	Neurons
GGGTCTGGTCTGGAGA-1_1	Neuroepithelial_cell
GGGTCTGGTTGAGTTC-1_1	MSC
GGGTCTGTCAGTTCGA-1_1	Neuroepithelial_cell
GGGTTGCAGAATTCCC-1_1	MSC
GGGTTGCAGTATCGAA-1_1	Neuroepithelial_cell
GGGTTGCAGTCCAGGA-1_1	MSC
GGGTTGCCATTGCGGC-1_1	Neuroepithelial_cell
GGGTTGCGTAAGGATT-1_1	Neuroepithelial_cell
GGGTTGCGTACCGGCT-1_1	Neuroepithelial_cell
GGGTTGCGTGAGGGTT-1_1	Neuroepithelial_cell
GGTATTGGTGCAGTAG-1_1	Neuroepithelial_cell
GGTGAAGTCAGCGATT-1_1	Neuroepithelial_cell
GGTGCGTCACAGGCCT-1_1	Neuroepithelial_cell
GGTGCGTTCGAACGGA-1_1	Neuroepithelial_cell
GGTGCGTTCGTACGGC-1_1	MSC
GGTGTTACAATGGAGC-1_1	Neuroepithelial_cell
GGTGTTAGTCATATGC-1_1	MSC
GGTGTTATCTCATTCA-1_1	Neuroepithelial_cell
GTAACGTAGACGCAAC-1_1	MSC
GTAACGTGTCCGAACC-1_1	Neuroepithelial_cell
GTAACGTTCTCGTATT-1_1	Neuroepithelial_cell
GTAACTGAGACCCACC-1_1	Neuroepithelial_cell
GTAACTGAGATGGGTC-1_1	Neuroepithelial_cell
GTAACTGAGCGCTCCA-1_1	Neuroepithelial_cell
GTAACTGAGTTAAGTG-1_1	Neuroepithelial_cell
GTAACTGCATATACCG-1_1	Neuroepithelial_cell
GTAACTGCATGGATGG-1_1	Neuroepithelial_cell
GTAACTGTCAATCACG-1_1	Neuroepithelial_cell
GTACGTAAGAAACGAG-1_1	Neurons
GTACGTAGTCCGTCAG-1_1	Neurons
GTACGTATCCTACAGA-1_1	Neuroepithelial_cell
GTACTCCAGTACGACG-1_1	Neuroepithelial_cell
GTACTCCTCGTTACAG-1_1	Neuroepithelial_cell
GTACTCCTCTCAAGTG-1_1	MSC
GTACTCCTCTTAACCT-1_1	Neuroepithelial_cell
GTACTTTCATCCCACT-1_1	Neuroepithelial_cell
GTAGGCCCACCGTTGG-1_1	Neuroepithelial_cell
GTAGGCCCAGTATAAG-1_1	Neuroepithelial_cell
GTAGGCCGTGCCTGGT-1_1	Neuroepithelial_cell
GTAGGCCTCCCATTAT-1_1	Neuroepithelial_cell
GTAGGCCTCGGAGCAA-1_1	Neuroepithelial_cell
GTAGTCAAGGTGTTAA-1_1	Neuroepithelial_cell
GTAGTCACACAAGACG-1_1	MSC
GTAGTCACACGAGGTA-1_1	Neuroepithelial_cell
GTATCTTAGCTACCGC-1_1	Neuroepithelial_cell
GTATCTTGTTTAGGAA-1_1	Neuroepithelial_cell
GTATCTTGTTTGGCGC-1_1	Neuroepithelial_cell
GTATTCTGTATCTGCA-1_1	Neuroepithelial_cell
GTCAAGTCAGCTTAAC-1_1	Neuroepithelial_cell
GTCAAGTGTAACGACG-1_1	MSC
GTCAAGTGTCAGCTAT-1_1	Neuroepithelial_cell
GTCAAGTGTGGCTCCA-1_1	Neuroepithelial_cell
GTCAAGTGTGTTCTTT-1_1	Neuroepithelial_cell
GTCAAGTTCCACGCAG-1_1	Neuroepithelial_cell
GTCACAAAGGAATCGC-1_1	Neuroepithelial_cell
GTCACAACAAGTACCT-1_1	Neurons
GTCACAACAGCTCGAC-1_1	Neurons
GTCACAATCCCTTGCA-1_1	Neuroepithelial_cell
GTCACGGAGAAGAAGC-1_1	Neuroepithelial_cell
GTCACGGAGATCCCAT-1_1	Neuroepithelial_cell
GTCACGGGTACCATCA-1_1	Neuroepithelial_cell
GTCACGGTCATACGGT-1_1	MSC
GTCATTTAGACGCTTT-1_1	MSC
GTCATTTGTATTACCG-1_1	Neuroepithelial_cell
GTCATTTGTCAATACC-1_1	Neuroepithelial_cell
GTCATTTGTTGGTGGA-1_1	MSC
GTCCTCACATCACCCT-1_1	MSC
GTCGGGTCAGTCACTA-1_1	Neuroepithelial_cell
GTCGGGTCAGTCTTCC-1_1	Neuroepithelial_cell
GTCGGGTCATTGGGCC-1_1	Neuroepithelial_cell
GTCGGGTTCGCCAAAT-1_1	Neuroepithelial_cell
GTCGTAAGTACCGTTA-1_1	Neuroepithelial_cell
GTCGTAAGTGAGCGAT-1_1	Neurons
GTCTCGTCAATCCGAT-1_1	MSC
GTCTCGTCAGCCAGAA-1_1	Neuroepithelial_cell
GTCTCGTTCTAACGGT-1_1	MSC
GTCTTCGGTAAGTAGT-1_1	Neuroepithelial_cell
GTCTTCGGTGCGCTTG-1_1	Neuroepithelial_cell
GTCTTCGTCAGGTTCA-1_1	Neuroepithelial_cell
GTGAAGGCAAGGTGTG-1_1	Neuroepithelial_cell
GTGAAGGCAGGGTACA-1_1	Neuroepithelial_cell
GTGAAGGGTTGCGCAC-1_1	MSC
GTGCAGCCAATCACAC-1_1	MSC
GTGCAGCCACGAAACG-1_1	Neuroepithelial_cell
GTGCATAGTACCGGCT-1_1	Neuroepithelial_cell
GTGCATAGTCCATCCT-1_1	Neuroepithelial_cell
GTGCATAGTCTAGTCA-1_1	Neuroepithelial_cell
GTGCATATCTCGCTTG-1_1	Neuroepithelial_cell
GTGCATATCTTGGGTA-1_1	Neuroepithelial_cell
GTGCGGTAGATGGGTC-1_1	Neuroepithelial_cell
GTGCGGTAGGGTGTTG-1_1	Neuroepithelial_cell
GTGCGGTCAAAGGCGT-1_1	Neuroepithelial_cell
GTGCGGTTCAGGCAAG-1_1	Neuroepithelial_cell
GTGCGGTTCATTGCCC-1_1	Neuroepithelial_cell
GTGCGGTTCTATCCTA-1_1	Neuroepithelial_cell
GTGCTTCCAACTGCGC-1_1	Neuroepithelial_cell
GTGCTTCCAAGGACAC-1_1	Neuroepithelial_cell
GTGGGTCCACCCATGG-1_1	Neuroepithelial_cell
GTGGGTCCATGCAACT-1_1	Neuroepithelial_cell
GTGGGTCTCATCTGTT-1_1	Neuroepithelial_cell
GTGTGCGGTCGAACAG-1_1	Neuroepithelial_cell
GTGTGCGTCGGATGGA-1_1	Neuroepithelial_cell
GTGTTAGCAAGAGTCG-1_1	Neuroepithelial_cell
GTGTTAGGTAAGTGGC-1_1	Neuroepithelial_cell
GTGTTAGTCGGCTACG-1_1	Neuroepithelial_cell
GTGTTAGTCGGTCCGA-1_1	MSC
GTTAAGCAGTCGTACT-1_1	Neuroepithelial_cell
GTTAAGCAGTGGAGAA-1_1	Neuroepithelial_cell
GTTAAGCCACAGACTT-1_1	Neurons
GTTAAGCCAGTAAGAT-1_1	Neuroepithelial_cell
GTTACAGCAAGCGAGT-1_1	MSC
GTTACAGCACACAGAG-1_1	Neuroepithelial_cell
GTTACAGCAGCCTATA-1_1	Neuroepithelial_cell
GTTACAGCAGTAAGCG-1_1	MSC
GTTACAGCAGTCGATT-1_1	MSC
GTTACAGGTGTGTGCC-1_1	Neuroepithelial_cell
GTTACAGTCACAATGC-1_1	Neuroepithelial_cell
GTTACAGTCATCGCTC-1_1	MSC
GTTCATTGTGATAAGT-1_1	Neuroepithelial_cell
GTTCATTTCCTATTCA-1_1	Neurons
GTTCATTTCGGATGTT-1_1	Neuroepithelial_cell
GTTCGGGGTATGGTTC-1_1	Neuroepithelial_cell
GTTCGGGGTCTCTTAT-1_1	Neuroepithelial_cell
GTTCGGGGTTTACTCT-1_1	Neuroepithelial_cell
GTTCTCGAGCCCAACC-1_1	Neuroepithelial_cell
GTTCTCGCAAAGCAAT-1_1	Neuroepithelial_cell
GTTCTCGGTACGACCC-1_1	Neuroepithelial_cell
GTTCTCGGTTATGCGT-1_1	Neuroepithelial_cell
GTTTCTACATGCCCGA-1_1	MSC
GTTTCTAGTTATCACG-1_1	Neuroepithelial_cell
TAAACCGGTCTAAAGA-1_1	Neuroepithelial_cell
TAAGAGAAGCAGACTG-1_1	Neuroepithelial_cell
TAAGAGACACTGTCGG-1_1	Neuroepithelial_cell
TAAGAGACAGACGCAA-1_1	Neuroepithelial_cell
TAAGAGATCATGTCCC-1_1	MSC
TAAGAGATCTCGAGTA-1_1	Neuroepithelial_cell
TAAGAGATCTTTAGGG-1_1	Neuroepithelial_cell
TAAGCGTAGAGCTATA-1_1	MSC
TAAGCGTAGATGTAAC-1_1	Neuroepithelial_cell
TAAGCGTCAATCACAC-1_1	Neuroepithelial_cell
TAAGTGCCAAGTCTAC-1_1	Neuroepithelial_cell
TAAGTGCCATCAGTAC-1_1	Neuroepithelial_cell
TACCTATAGACTAGAT-1_1	Neuroepithelial_cell
TACCTATAGAGCTTCT-1_1	MSC
TACCTATTCCTTGCCA-1_1	Neuroepithelial_cell
TACCTTAAGGGATACC-1_1	Neuroepithelial_cell
TACCTTACACGACTCG-1_1	Neuroepithelial_cell
TACCTTACATTTGCTT-1_1	Neuroepithelial_cell
TACGGATAGCTGTTCA-1_1	Neuroepithelial_cell
TACGGATCAGTCGTGC-1_1	Neuroepithelial_cell
TACGGATGTCTGGTCG-1_1	Neuroepithelial_cell
TACGGATTCCGCTGTT-1_1	Neuroepithelial_cell
TACGGATTCGTTGACA-1_1	MSC
TACGGGCAGGTAGCTG-1_1	Neuroepithelial_cell
TACGGGCCATGTCGAT-1_1	Neuroepithelial_cell
TACGGGCTCAAACAAG-1_1	Neuroepithelial_cell
TACGGGCTCCATGCTC-1_1	Neuroepithelial_cell
TACGGTAAGAGTGACC-1_1	Neuroepithelial_cell
TACTCATGTCTCGTTC-1_1	Neuroepithelial_cell
TACTCATTCGCTTGTC-1_1	Neuroepithelial_cell
TACTCGCAGAATGTTG-1_1	Neuroepithelial_cell
TACTCGCGTCTCACCT-1_1	Neuroepithelial_cell
TACTTACAGCTAGTGG-1_1	Neuroepithelial_cell
TACTTACCACCAACCG-1_1	Neuroepithelial_cell
TACTTACCAGACGCTC-1_1	Neuroepithelial_cell
TACTTACGTGCCTTGG-1_1	Neuroepithelial_cell
TACTTACTCCTGCAGG-1_1	Neuroepithelial_cell
TACTTGTTCCGTCATC-1_1	Neuroepithelial_cell
TAGACCAGTACGACCC-1_1	Neurons
TAGAGCTCATATGCTG-1_1	MSC
TAGAGCTGTATGAAAC-1_1	Neuroepithelial_cell
TAGCCGGAGGCTAGCA-1_1	Neuroepithelial_cell
TAGCCGGTCAAACCAC-1_1	Neuroepithelial_cell
TAGGCATCAGACAAAT-1_1	MSC
TAGGCATGTATAGGTA-1_1	Neuroepithelial_cell
TAGGCATTCCAAACAC-1_1	Neuroepithelial_cell
TAGGCATTCGATAGAA-1_1	MSC
TAGGCATTCGCCCTTA-1_1	Neuroepithelial_cell
TAGTGGTAGAGGTTGC-1_1	Neuroepithelial_cell
TAGTGGTAGGGCATGT-1_1	Neuroepithelial_cell
TAGTGGTTCATGGTCA-1_1	Neuroepithelial_cell
TAGTTGGTCAGTGCAT-1_1	Neuroepithelial_cell
TAGTTGGTCGACCAGC-1_1	Neuroepithelial_cell
TAGTTGGTCTCGCATC-1_1	Neuroepithelial_cell
TATCAGGAGAGCAATT-1_1	Neuroepithelial_cell
TATCAGGAGAGCTGCA-1_1	Neuroepithelial_cell
TATCAGGAGTGCCAGA-1_1	Neuroepithelial_cell
TATCAGGCAAGTAATG-1_1	Neuroepithelial_cell
TATCAGGGTACCGCTG-1_1	Neuroepithelial_cell
TATCAGGGTCTCTTTA-1_1	Neuroepithelial_cell
TATCAGGTCCTTTACA-1_1	Neuroepithelial_cell
TATCTCACACCGAAAG-1_1	Neuroepithelial_cell
TATCTCACATACCATG-1_1	Neuroepithelial_cell
TATCTCACATACTACG-1_1	Neuroepithelial_cell
TATCTCAGTAACGCGA-1_1	Neurons
TATCTCAGTCTCCCTA-1_1	Neuroepithelial_cell
TATCTCATCGGTCCGA-1_1	Neuroepithelial_cell
TATGCCCAGCTAGTGG-1_1	Neuroepithelial_cell
TATGCCCGTCATGCAT-1_1	Neuroepithelial_cell
TATGCCCGTCCGAACC-1_1	Neurons
TATGCCCGTCTCCCTA-1_1	MSC
TATGCCCTCGAATCCA-1_1	Neuroepithelial_cell
TATGCCCTCGCAAGCC-1_1	Neuroepithelial_cell
TATTACCCAGCCAATT-1_1	Neuroepithelial_cell
TATTACCGTCCGTCAG-1_1	Neuroepithelial_cell
TATTACCGTGCAACTT-1_1	Neuroepithelial_cell
TATTACCGTTAGTGGG-1_1	Neuroepithelial_cell
TATTACCTCGAATGGG-1_1	Neuroepithelial_cell
TCAACGAGTCGCTTCT-1_1	Neuroepithelial_cell
TCAATCTAGTATCTCG-1_1	Neuroepithelial_cell
TCAATCTGTACCGAGA-1_1	MSC
TCAATCTGTAGCGATG-1_1	Neuroepithelial_cell
TCACAAGAGATGCCTT-1_1	Neuroepithelial_cell
TCACGAAAGAAGAAGC-1_1	Neuroepithelial_cell
TCACGAAAGGCAGGTT-1_1	Neuroepithelial_cell
TCACGAACATGGGACA-1_1	MSC
TCACGAATCAGAAATG-1_1	Neuroepithelial_cell
TCAGATGAGCCACCTG-1_1	MSC
TCAGATGGTACCGCTG-1_1	MSC
TCAGATGGTCGCATAT-1_1	Neurons
TCAGATGGTCTTGTCC-1_1	Neuroepithelial_cell
TCAGCAAAGGGTTTCT-1_1	Neuroepithelial_cell
TCAGCAACAAGTAATG-1_1	Neuroepithelial_cell
TCAGCAAGTCCCGACA-1_1	Neuroepithelial_cell
TCAGCAAGTCGACTGC-1_1	MSC
TCAGCTCCAAACTGCT-1_1	Neuroepithelial_cell
TCAGCTCCAAGCGAGT-1_1	MSC
TCAGCTCGTCGTTGTA-1_1	Neuroepithelial_cell
TCAGCTCTCAATAAGG-1_1	Neuroepithelial_cell
TCAGCTCTCGGTTCGG-1_1	Neuroepithelial_cell
TCAGGATAGACGCAAC-1_1	MSC
TCAGGATCATGCCTAA-1_1	Neuroepithelial_cell
TCAGGATGTCAACATC-1_1	Neuroepithelial_cell
TCAGGATGTTGAGTTC-1_1	MSC
TCAGGTAGTACGAAAT-1_1	Neuroepithelial_cell
TCAGGTATCCGAAGAG-1_1	Neuroepithelial_cell
TCATTACTCCGTCAAA-1_1	Neuroepithelial_cell
TCATTTGAGAGTACAT-1_1	MSC
TCATTTGCATCCGCGA-1_1	Neuroepithelial_cell
TCATTTGTCGCAGGCT-1_1	Neuroepithelial_cell
TCCACACAGAAAGTGG-1_1	MSC
TCCACACAGCTAACAA-1_1	Neuroepithelial_cell
TCCACACAGCTAGCCC-1_1	Neuroepithelial_cell
TCCACACCAATCGAAA-1_1	Neuroepithelial_cell
TCCACACCACACCGCA-1_1	Neuroepithelial_cell
TCCACACGTTCATGGT-1_1	Neuroepithelial_cell
TCCACACTCAACGGGA-1_1	Neuroepithelial_cell
TCCCGATCAGTCAGCC-1_1	Neuroepithelial_cell
TCCCGATGTCGCGAAA-1_1	Neuroepithelial_cell
TCCCGATTCACTGGGC-1_1	Neuroepithelial_cell
TCCCGATTCTGTGCAA-1_1	MSC
TCGAGGCAGAGAACAG-1_1	Neuroepithelial_cell
TCGAGGCCATTAGGCT-1_1	Neuroepithelial_cell
TCGAGGCGTCAGAGGT-1_1	Neuroepithelial_cell
TCGAGGCTCTCTGAGA-1_1	Neuroepithelial_cell
TCGCGAGAGATGTGGC-1_1	Neuroepithelial_cell
TCGCGAGAGTGGTAGC-1_1	Neuroepithelial_cell
TCGCGAGCAGGACCCT-1_1	Neuroepithelial_cell
TCGCGAGGTGAAAGAG-1_1	Neuroepithelial_cell
TCGCGAGGTGCACTTA-1_1	Neuroepithelial_cell
TCGCGTTAGCTAGCCC-1_1	Neuroepithelial_cell
TCGGGACCAGCTGGCT-1_1	Neurons
TCGGGACGTCGACTAT-1_1	MSC
TCGGTAAAGCCCAATT-1_1	Neuroepithelial_cell
TCGGTAACAGTATCTG-1_1	Neuroepithelial_cell
TCGTACCAGACGACGT-1_1	Neuroepithelial_cell
TCGTACCAGGCAGTCA-1_1	Neuroepithelial_cell
TCGTAGAAGACAGAGA-1_1	Neuroepithelial_cell
TCGTAGACAATGCCAT-1_1	Neuroepithelial_cell
TCGTAGACATTATCTC-1_1	Neuroepithelial_cell
TCGTAGAGTTCTGAAC-1_1	Neuroepithelial_cell
TCGTAGATCGTCTGAA-1_1	Neuroepithelial_cell
TCGTAGATCTACTATC-1_1	Neuroepithelial_cell
TCTATTGCATTCTTAC-1_1	Neuroepithelial_cell
TCTATTGTCCGAATGT-1_1	Neuroepithelial_cell
TCTCATAAGTTTGCGT-1_1	Neuroepithelial_cell
TCTCTAAAGCTACCGC-1_1	Neuroepithelial_cell
TCTCTAACAAAGCAAT-1_1	Neuroepithelial_cell
TCTCTAAGTGATAAGT-1_1	Neuroepithelial_cell
TCTGAGAAGACACGAC-1_1	Neuroepithelial_cell
TCTGAGAAGCGCTTAT-1_1	MSC
TCTGAGATCAACCATG-1_1	Neuroepithelial_cell
TCTGAGATCATGTAGC-1_1	Neuroepithelial_cell
TCTGGAAAGAGACGAA-1_1	Neuroepithelial_cell
TCTGGAACACCGATAT-1_1	MSC
TCTTCGGAGCGATCCC-1_1	Neurons
TCTTCGGAGGATCGCA-1_1	MSC
TCTTCGGGTTAGAACA-1_1	Neurons
TCTTCGGTCTTTAGTC-1_1	MSC
TCTTTCCCAATGGATA-1_1	Neuroepithelial_cell
TCTTTCCGTAAGTTCC-1_1	Neuroepithelial_cell
TCTTTCCTCACCCGAG-1_1	Neuroepithelial_cell
TGACAACAGCTGCAAG-1_1	Neuroepithelial_cell
TGACAACAGGACGAAA-1_1	Neuroepithelial_cell
TGACAACCAAGGACAC-1_1	Neuroepithelial_cell
TGACAACGTTCAGTAC-1_1	Neurons
TGACGGCGTTCTCATT-1_1	Neuroepithelial_cell
TGACTAGAGTAATCCC-1_1	MSC
TGACTAGCAGGAACGT-1_1	Neuroepithelial_cell
TGACTAGCAGTAGAGC-1_1	Neuroepithelial_cell
TGACTAGGTAGCGCAA-1_1	MSC
TGACTTTAGTATGACA-1_1	Neuroepithelial_cell
TGACTTTTCCCATTAT-1_1	Neuroepithelial_cell
TGACTTTTCGTATCAG-1_1	MSC
TGAGAGGAGTGTGGCA-1_1	Neuroepithelial_cell
TGAGCATTCTCCGGTT-1_1	Neuroepithelial_cell
TGAGCCGAGACCCACC-1_1	Neuroepithelial_cell
TGAGCCGCACACATGT-1_1	MSC
TGAGCCGTCCAGGGCT-1_1	Neuroepithelial_cell
TGAGGGAAGATCGATA-1_1	Neuroepithelial_cell
TGATTTCCAAACGTGG-1_1	Neuroepithelial_cell
TGATTTCCACGAGAGT-1_1	Neuroepithelial_cell
TGATTTCGTCTGATTG-1_1	Neuroepithelial_cell
TGCACCTCAAGGTTTC-1_1	MSC
TGCACCTCACAACGTT-1_1	MSC
TGCACCTGTAAAGTCA-1_1	Neuroepithelial_cell
TGCACCTGTTGCTCCT-1_1	Neuroepithelial_cell
TGCCAAAGTACGACCC-1_1	MSC
TGCCCATGTCAGAGGT-1_1	Neuroepithelial_cell
TGCCCTACAGATGAGC-1_1	MSC
TGCCCTAGTAAGTAGT-1_1	Neuroepithelial_cell
TGCCCTAGTATCGCAT-1_1	Neuroepithelial_cell
TGCCCTAGTCGTGGCT-1_1	Neurons
TGCGCAGAGGGTGTTG-1_1	Neuroepithelial_cell
TGCGCAGGTTCTGAAC-1_1	Neuroepithelial_cell
TGCGCAGGTTGGACCC-1_1	Neuroepithelial_cell
TGCGGGTAGGGAACGG-1_1	Neuroepithelial_cell
TGCGGGTAGTCAATAG-1_1	Neuroepithelial_cell
TGCGGGTCAATCGGTT-1_1	Neuroepithelial_cell
TGCGGGTCATCGGTTA-1_1	Neuroepithelial_cell
TGCGGGTGTCTCTCTG-1_1	Neuroepithelial_cell
TGCGGGTTCACAGTAC-1_1	Neuroepithelial_cell
TGCGTGGAGAAACGCC-1_1	Neuroepithelial_cell
TGCGTGGCAATCACAC-1_1	Neurons
TGCGTGGGTACGCACC-1_1	MSC
TGCTACCAGCCAGTTT-1_1	Neuroepithelial_cell
TGCTACCCAAGTTGTC-1_1	Neuroepithelial_cell
TGCTACCCACAGCGTC-1_1	Neuroepithelial_cell
TGCTGCTAGACACTAA-1_1	Neuroepithelial_cell
TGCTGCTCATTGGGCC-1_1	Neuroepithelial_cell
TGGACGCAGAGCCTAG-1_1	MSC
TGGACGCCACAGCGTC-1_1	MSC
TGGACGCCATTGTGCA-1_1	Neuroepithelial_cell
TGGCCAGAGAAACGCC-1_1	MSC
TGGCCAGAGTCGAGTG-1_1	MSC
TGGCCAGCAAGCTGTT-1_1	Neuroepithelial_cell
TGGCCAGCACTGTTAG-1_1	Neuroepithelial_cell
TGGCCAGGTCAGATAA-1_1	MSC
TGGCCAGTCAGGCGAA-1_1	MSC
TGGCGCAGTTATCCGA-1_1	MSC
TGGGAAGAGGGCACTA-1_1	Neuroepithelial_cell
TGGGAAGAGTCTTGCA-1_1	Neuroepithelial_cell
TGGGAAGTCGTTACAG-1_1	Neuroepithelial_cell
TGGGCGTAGCCCTAAT-1_1	MSC
TGGGCGTCATGCTGGC-1_1	Neuroepithelial_cell
TGGGCGTCATTGAGCT-1_1	Neuroepithelial_cell
TGGGCGTGTAGGACAC-1_1	Neuroepithelial_cell
TGGGCGTGTCCTAGCG-1_1	MSC
TGGGCGTTCTGCTGCT-1_1	MSC
TGGTTAGGTGACTCAT-1_1	Neuroepithelial_cell
TGGTTAGGTGTGCCTG-1_1	Neuroepithelial_cell
TGGTTAGTCAACTCTT-1_1	MSC
TGGTTCCAGACGCAAC-1_1	Neuroepithelial_cell
TGGTTCCTCGAGCCCA-1_1	Neuroepithelial_cell
TGTATTCAGTATTGGA-1_1	Neuroepithelial_cell
TGTATTCGTAGAAAGG-1_1	Neuroepithelial_cell
TGTATTCGTTCGTGAT-1_1	Neuroepithelial_cell
TGTATTCTCGCCGTGA-1_1	Neuroepithelial_cell
TGTCCCAAGTTTGCGT-1_1	Neuroepithelial_cell
TGTCCCAGTGCACGAA-1_1	MSC
TGTCCCATCATGGTCA-1_1	MSC
TGTCCCATCCTCATTA-1_1	Neuroepithelial_cell
TGTCCCATCTTGAGAC-1_1	Neuroepithelial_cell
TGTGGTACAAATACAG-1_1	Neuroepithelial_cell
TGTGGTACAAGTCTAC-1_1	Neuroepithelial_cell
TGTGGTACACATTTCT-1_1	Neuroepithelial_cell
TGTGGTACAGCTGTGC-1_1	MSC
TGTGTTTGTCACCTAA-1_1	Neuroepithelial_cell
TGTTCCGCACCATGTA-1_1	Neuroepithelial_cell
TGTTCCGCATGATCCA-1_1	MSC
TTAACTCAGCCACCTG-1_1	Neuroepithelial_cell
TTAACTCGTATATGGA-1_1	Neuroepithelial_cell
TTAACTCGTATTACCG-1_1	Neuroepithelial_cell
TTAACTCGTCCTCCAT-1_1	Neuroepithelial_cell
TTAACTCGTTCCACAA-1_1	Neuroepithelial_cell
TTAACTCTCGGAAACG-1_1	Neuroepithelial_cell
TTAGGACAGGCTAGCA-1_1	Neuroepithelial_cell
TTAGGACCATAGTAAG-1_1	MSC
TTAGGACGTCGCCATG-1_1	Neuroepithelial_cell
TTAGGACGTCTAGTGT-1_1	Neuroepithelial_cell
TTAGGACGTGTAACGG-1_1	MSC
TTAGGCACACTACAGT-1_1	MSC
TTAGGCATCAGGCGAA-1_1	Neuroepithelial_cell
TTAGGCATCTAACCGA-1_1	Neuroepithelial_cell
TTAGTTCAGTGTCCCG-1_1	Neuroepithelial_cell
TTAGTTCCATAGACTC-1_1	Neuroepithelial_cell
TTAGTTCGTAGAGGAA-1_1	Neuroepithelial_cell
TTAGTTCGTTTGGCGC-1_1	Neuroepithelial_cell
TTAGTTCTCGTGACAT-1_1	Neuroepithelial_cell
TTAGTTCTCTTCCTTC-1_1	Neuroepithelial_cell
TTATGCTCAACGATCT-1_1	MSC
TTATGCTCACATTAGC-1_1	MSC
TTATGCTTCATGTAGC-1_1	Neuroepithelial_cell
TTATGCTTCTAACGGT-1_1	MSC
TTATGCTTCTGGGCCA-1_1	Neuroepithelial_cell
TTCCCAGTCCGGCACA-1_1	Neuroepithelial_cell
TTCCCAGTCCTGCTTG-1_1	Neuroepithelial_cell
TTCGAAGAGACTTGAA-1_1	Neuroepithelial_cell
TTCGAAGAGGGTTTCT-1_1	Neuroepithelial_cell
TTCGAAGGTCTCACCT-1_1	Neuroepithelial_cell
TTCGGTCAGCTAGGCA-1_1	MSC
TTCGGTCAGCTCTCGG-1_1	Neuroepithelial_cell
TTCGGTCAGGCACATG-1_1	Neuroepithelial_cell
TTCGGTCAGTCCATAC-1_1	Neuroepithelial_cell
TTCGGTCAGTGAACGC-1_1	Neuroepithelial_cell
TTCGGTCCAGCTTAAC-1_1	Neuroepithelial_cell
TTCGGTCTCGAACGGA-1_1	Neuroepithelial_cell
TTCGGTCTCGGCATCG-1_1	Neuroepithelial_cell
TTCTACACAATGTTGC-1_1	Neuroepithelial_cell
TTCTACACATTTGCCC-1_1	MSC
TTCTACAGTCTGATTG-1_1	Neuroepithelial_cell
TTCTACAGTTGCGCAC-1_1	MSC
TTCTACATCATGGTCA-1_1	Neuroepithelial_cell
TTCTCAACAACCGCCA-1_1	Neuroepithelial_cell
TTCTCAAGTATATGAG-1_1	Neuroepithelial_cell
TTCTCCTAGACGCAAC-1_1	Neuroepithelial_cell
TTCTTAGTCGCCTGAG-1_1	Neuroepithelial_cell
TTGAACGCACATGTGT-1_1	Neuroepithelial_cell
TTGAACGTCATGTGGT-1_1	Neuroepithelial_cell
TTGAACGTCTGAGTGT-1_1	Neuroepithelial_cell
TTGACTTAGGATGCGT-1_1	MSC
TTGACTTCAGCTGCAC-1_1	Neuroepithelial_cell
TTGACTTTCCCATTTA-1_1	Neuroepithelial_cell
TTGCCGTAGCCAGAAC-1_1	MSC
TTGCCGTTCCATGAAC-1_1	Neuroepithelial_cell
TTGCCGTTCCCGGATG-1_1	Neuroepithelial_cell
TTGGAACAGTATCTCG-1_1	Neuroepithelial_cell
TTGGAACAGTGGTAAT-1_1	Neuroepithelial_cell
TTGGAACCAGCTCCGA-1_1	Neuroepithelial_cell
TTGGAACTCCGTCATC-1_1	MSC
TTGGCAAAGAAGGTTT-1_1	Neuroepithelial_cell
TTGGCAACAGGACGTA-1_1	Neuroepithelial_cell
TTGGCAATCACATGCA-1_1	Neuroepithelial_cell
TTGTAGGAGTTACCCA-1_1	Neuroepithelial_cell
TTGTAGGCACTGAAGG-1_1	Neuroepithelial_cell
TTGTAGGGTTGATTGC-1_1	Neurons
TTTACTGGTATGCTTG-1_1	Neuroepithelial_cell
TTTACTGGTCCCGACA-1_1	Neuroepithelial_cell
TTTACTGGTCGGGTCT-1_1	Neuroepithelial_cell
TTTACTGGTTATCACG-1_1	Neuroepithelial_cell
TTTATGCCACTCTGTC-1_1	MSC
TTTATGCGTCCGTCAG-1_1	Neuroepithelial_cell
TTTATGCGTGCGGTAA-1_1	Neuroepithelial_cell
TTTCCTCCAAACAACA-1_1	MSC
TTTCCTCGTAAACACA-1_1	MSC
TTTCCTCGTAAACCTC-1_1	Neuroepithelial_cell
TTTCCTCGTACCGAGA-1_1	Neuroepithelial_cell
TTTCCTCTCAACGGGA-1_1	MSC
TTTCCTCTCACAGTAC-1_1	Neurons
TTTGCGCCACATTCGA-1_1	Neuroepithelial_cell
TTTGCGCCATAGGATA-1_1	Neuroepithelial_cell
TTTGCGCGTACTCAAC-1_1	Neuroepithelial_cell
TTTGCGCGTCGAAAGC-1_1	Neuroepithelial_cell
TTTGCGCTCCACGAAT-1_1	Neuroepithelial_cell
TTTGCGCTCGAACGGA-1_1	MSC
TTTGGTTAGACTTGAA-1_1	MSC
TTTGGTTCAAAGGTGC-1_1	Neuroepithelial_cell
TTTGTCACAAGCCATT-1_1	MSC
TTTGTCACAAGTAATG-1_1	MSC
TTTGTCAGTGTTCGAT-1_1	Neuroepithelial_cell
AAACCTGCAGCTGCAC-1_2	Neuroepithelial_cell
AAACCTGGTAGGACAC-1_2	Neuroepithelial_cell
AAACCTGGTCGCGTGT-1_2	Neuroepithelial_cell
AAACCTGTCAACACCA-1_2	Neurons
AAACCTGTCACCGTAA-1_2	Neuroepithelial_cell
AAACGGGAGCGTAGTG-1_2	Neuroepithelial_cell
AAACGGGCACTTAAGC-1_2	Neuroepithelial_cell
AAACGGGCATCCGCGA-1_2	Neurons
AAACGGGGTGATAAAC-1_2	Neuroepithelial_cell
AAAGATGCACTAGTAC-1_2	Neuroepithelial_cell
AAAGATGGTACGACCC-1_2	Neuroepithelial_cell
AAAGATGGTCTCTCGT-1_2	Neurons
AAAGATGGTTCTGTTT-1_2	Neuroepithelial_cell
AAAGATGTCTGCTGTC-1_2	Neurons
AAAGCAAAGGATTCGG-1_2	Neuroepithelial_cell
AAAGCAACATCAGTAC-1_2	Neuroepithelial_cell
AAAGCAACATGAAGTA-1_2	Neuroepithelial_cell
AAAGCAAGTTGCGCAC-1_2	Neuroepithelial_cell
AAAGCAATCACAATGC-1_2	Neuroepithelial_cell
AAAGCAATCTGAGGGA-1_2	Neuroepithelial_cell
AAAGTAGAGAGGTAGA-1_2	Neuroepithelial_cell
AAAGTAGCAGTATGCT-1_2	Neuroepithelial_cell
AAAGTAGGTAGCACGA-1_2	Neuroepithelial_cell
AAAGTAGGTTTGACTG-1_2	Neuroepithelial_cell
AAATGCCAGGACGAAA-1_2	Neuroepithelial_cell
AAATGCCGTAGCTCCG-1_2	Neuroepithelial_cell
AAATGCCGTGAAATCA-1_2	Neuroepithelial_cell
AAATGCCGTTGATTCG-1_2	Neuroepithelial_cell
AAATGCCTCACTTACT-1_2	Neuroepithelial_cell
AACACGTAGACTTTCG-1_2	Neurons
AACACGTAGTGAACGC-1_2	Neuroepithelial_cell
AACACGTGTTCGTCTC-1_2	Neuroepithelial_cell
AACCATGAGCAATCTC-1_2	Neuroepithelial_cell
AACCATGAGCGTCTAT-1_2	Neuroepithelial_cell
AACCATGAGTGCAAGC-1_2	Neuroepithelial_cell
AACCATGGTTCATGGT-1_2	Neuroepithelial_cell
AACCATGGTTCGTTGA-1_2	Neuroepithelial_cell
AACCGCGAGACTACAA-1_2	MSC
AACCGCGAGCTGCAAG-1_2	Neuroepithelial_cell
AACCGCGCACATTAGC-1_2	Neuroepithelial_cell
AACCGCGCACCCATTC-1_2	Neuroepithelial_cell
AACCGCGGTCTCATCC-1_2	Neurons
AACCGCGGTGGACGAT-1_2	Neuroepithelial_cell
AACCGCGGTGTGGTTT-1_2	Neuroepithelial_cell
AACCGCGTCACGAAGG-1_2	Neuroepithelial_cell
AACCGCGTCACGATGT-1_2	Neurons
AACGTTGTCAACCAAC-1_2	Neuroepithelial_cell
AACGTTGTCGGCCGAT-1_2	Neurons
AACGTTGTCTTGCCGT-1_2	Neuroepithelial_cell
AACTCAGAGCGAAGGG-1_2	Neuroepithelial_cell
AACTCAGCATTGAGCT-1_2	Neurons
AACTCAGGTTACCGAT-1_2	Neurons
AACTCAGGTTCAGGCC-1_2	Neuroepithelial_cell
AACTCCCCAACTGGCC-1_2	Neurons
AACTCCCCACGAGAGT-1_2	Neuroepithelial_cell
AACTCCCCAGATGGGT-1_2	Neuroepithelial_cell
AACTCCCGTTATCACG-1_2	MSC
AACTCCCTCCAGTAGT-1_2	Neuroepithelial_cell
AACTCTTAGGACAGAA-1_2	Neuroepithelial_cell
AACTCTTAGGCTATCT-1_2	Neurons
AACTCTTCAGCGTTCG-1_2	Neuroepithelial_cell
AACTCTTCATGCAACT-1_2	Neuroepithelial_cell
AACTCTTTCACCACCT-1_2	Neuroepithelial_cell
AACTCTTTCACGAAGG-1_2	Neuroepithelial_cell
AACTTTCAGGCATGTG-1_2	MSC
AACTTTCAGTACGTTC-1_2	Neurons
AACTTTCGTCGCATAT-1_2	Neuroepithelial_cell
AACTTTCGTCTTGCGG-1_2	Neurons
AACTTTCTCCAAACTG-1_2	Neurons
AACTTTCTCCTTTCGG-1_2	Neuroepithelial_cell
AAGACCTAGGAATCGC-1_2	Neurons
AAGACCTAGGAATTAC-1_2	Neuroepithelial_cell
AAGACCTAGGGATCTG-1_2	Neuroepithelial_cell
AAGACCTCAAACCTAC-1_2	Neuroepithelial_cell
AAGACCTTCCGCGGTA-1_2	Neuroepithelial_cell
AAGCCGCAGTTACCCA-1_2	Neurons
AAGCCGCCATTTCAGG-1_2	Neuroepithelial_cell
AAGCCGCGTACTTAGC-1_2	Neuroepithelial_cell
AAGCCGCTCATTGCGA-1_2	Neuroepithelial_cell
AAGGAGCAGCTGAACG-1_2	Neuroepithelial_cell
AAGGAGCAGTGTTAGA-1_2	Neuroepithelial_cell
AAGGAGCAGTTCGATC-1_2	MSC
AAGGAGCCATGTCGAT-1_2	Neuroepithelial_cell
AAGGAGCGTCATGCCG-1_2	Neurons
AAGGCAGTCGCGTTTC-1_2	MSC
AAGGCAGTCTACCAGA-1_2	Neuroepithelial_cell
AAGGTTCCAATGGAAT-1_2	Neuroepithelial_cell
AAGGTTCGTCCTGCTT-1_2	Neuroepithelial_cell
AAGGTTCTCCACGTTC-1_2	Neuroepithelial_cell
AAGGTTCTCTGCAGTA-1_2	Neuroepithelial_cell
AAGTCTGGTTGAGGTG-1_2	Neuroepithelial_cell
AAGTCTGTCATACGGT-1_2	Neuroepithelial_cell
AAGTCTGTCCCAAGAT-1_2	Neuroepithelial_cell
AAGTCTGTCTCCTATA-1_2	Neuroepithelial_cell
AAGTCTGTCTTGTACT-1_2	Neuroepithelial_cell
AATCCAGCACATCCAA-1_2	Neuroepithelial_cell
AATCCAGCACCACGTG-1_2	Neuroepithelial_cell
AATCCAGCACGGCCAT-1_2	Neuroepithelial_cell
AATCCAGCATGTCCTC-1_2	Neuroepithelial_cell
AATCGGTAGACGCAAC-1_2	Neuroepithelial_cell
AATCGGTAGTGCTGCC-1_2	Neuroepithelial_cell
AATCGGTCAAGCTGAG-1_2	Neuroepithelial_cell
AATCGGTCAATAGCAA-1_2	Neuroepithelial_cell
AATCGGTCAATGAAAC-1_2	Neuroepithelial_cell
AATCGGTCAGTCACTA-1_2	Neuroepithelial_cell
AATCGGTCATGACGGA-1_2	Neuroepithelial_cell
AATCGGTGTAGCAAAT-1_2	Neurons
ACACCAACAAGCTGAG-1_2	Neuroepithelial_cell
ACACCAACAATAACGA-1_2	Neuroepithelial_cell
ACACCAAGTAAGTAGT-1_2	Neuroepithelial_cell
ACACCAAGTCCTGCTT-1_2	Neuroepithelial_cell
ACACCAAGTCTAGTGT-1_2	Neurons
ACACCAAGTGACTCAT-1_2	Neuroepithelial_cell
ACACCAAGTGCGATAG-1_2	Neuroepithelial_cell
ACACCAAGTTGAACTC-1_2	Neuroepithelial_cell
ACACCCTCAGGCAGTA-1_2	Neuroepithelial_cell
ACACCCTCATTCTTAC-1_2	Neuroepithelial_cell
ACACCCTGTCAATACC-1_2	Neurons
ACACCCTTCCCGACTT-1_2	Neuroepithelial_cell
ACACCCTTCGGTGTCG-1_2	Neurons
ACACCGGAGTATTGGA-1_2	Neuroepithelial_cell
ACACCGGGTACTCGCG-1_2	Neurons
ACACCGGGTTCCACTC-1_2	Neuroepithelial_cell
ACACCGGGTTGTGGAG-1_2	Neuroepithelial_cell
ACACCGGTCCGTTGTC-1_2	Neuroepithelial_cell
ACACCGGTCGATAGAA-1_2	Neuroepithelial_cell
ACACTGAAGTGTTAGA-1_2	Neuroepithelial_cell
ACACTGAGTTCCGTCT-1_2	Neuroepithelial_cell
ACAGCCGAGGTGGGTT-1_2	Neuroepithelial_cell
ACAGCCGGTAAACCTC-1_2	Neuroepithelial_cell
ACAGCCGGTATTAGCC-1_2	Neuroepithelial_cell
ACAGCTAAGATGTGTA-1_2	Neuroepithelial_cell
ACAGCTAAGCGAAGGG-1_2	Neuroepithelial_cell
ACAGCTAAGCTGATAA-1_2	Neuroepithelial_cell
ACAGCTAAGGAACTGC-1_2	Neuroepithelial_cell
ACAGCTAAGGCCCTTG-1_2	Neuroepithelial_cell
ACAGCTACAAGCGATG-1_2	MSC
ACAGCTACACCATCCT-1_2	Neuroepithelial_cell
ACAGCTACACGTCAGC-1_2	MSC
ACAGCTACATATGCTG-1_2	MSC
ACAGCTATCTACTCAT-1_2	MSC
ACATACGCACCCTATC-1_2	Neuroepithelial_cell
ACATACGGTCTCATCC-1_2	Neurons
ACATACGTCTTGCCGT-1_2	Neurons
ACATCAGCAGTTCATG-1_2	MSC
ACATCAGCATTCACTT-1_2	Neuroepithelial_cell
ACATCAGGTCCGAAGA-1_2	Neurons
ACATCAGGTTGATTCG-1_2	Neurons
ACATGGTAGTGTCCCG-1_2	Neuroepithelial_cell
ACATGGTCACCGCTAG-1_2	Neurons
ACATGGTGTCCTAGCG-1_2	Neuroepithelial_cell
ACCAGTAAGGGATACC-1_2	Neuroepithelial_cell
ACCAGTACAACTGCTA-1_2	Neuroepithelial_cell
ACCAGTATCGACGGAA-1_2	Neuroepithelial_cell
ACCCACTGTACCATCA-1_2	Neuroepithelial_cell
ACCCACTTCTCAACTT-1_2	Neuroepithelial_cell
ACCGTAAGTATGGTTC-1_2	Neuroepithelial_cell
ACCGTAAGTCCGAGTC-1_2	Neurons
ACCGTAAGTGGTCCGT-1_2	Neuroepithelial_cell
ACCGTAATCCAATGGT-1_2	Neuroepithelial_cell
ACCGTAATCGGCTACG-1_2	Neurons
ACCGTAATCTACTCAT-1_2	Neuroepithelial_cell
ACCTTTAAGACTTTCG-1_2	Neuroepithelial_cell
ACCTTTAAGCTCCTCT-1_2	Neuroepithelial_cell
ACGAGCCAGACTAGGC-1_2	Neuroepithelial_cell
ACGAGCCAGGATATAC-1_2	Neuroepithelial_cell
ACGAGCCCAATTGCTG-1_2	Neuroepithelial_cell
ACGAGCCCAGGAATGC-1_2	Neuroepithelial_cell
ACGAGCCGTGTCAATC-1_2	Neuroepithelial_cell
ACGAGCCTCTCACATT-1_2	Neurons
ACGAGGAAGTCCGTAT-1_2	Neurons
ACGAGGAGTCTTGCGG-1_2	Neurons
ACGAGGAGTGGCCCTA-1_2	Neuroepithelial_cell
ACGAGGATCAACGAAA-1_2	MSC
ACGAGGATCTAACTCT-1_2	Neuroepithelial_cell
ACGATACAGCCAACAG-1_2	Neuroepithelial_cell
ACGATACAGGACCACA-1_2	Neuroepithelial_cell
ACGATACCAATCGAAA-1_2	Neurons
ACGATACCAGGGCATA-1_2	MSC
ACGATACCATTTGCCC-1_2	Neuroepithelial_cell
ACGATACGTTCCACAA-1_2	Neuroepithelial_cell
ACGATGTCAAGCCTAT-1_2	Neuroepithelial_cell
ACGATGTGTCCGTGAC-1_2	Neuroepithelial_cell
ACGATGTGTGTTCTTT-1_2	Neurons
ACGATGTTCACTATTC-1_2	Neuroepithelial_cell
ACGCAGCAGCGATAGC-1_2	Neuroepithelial_cell
ACGCAGCCATAGTAAG-1_2	Neuroepithelial_cell
ACGCAGCGTCAAAGAT-1_2	Neurons
ACGCCAGAGGAGTTTA-1_2	Neuroepithelial_cell
ACGCCAGCAGGCAGTA-1_2	Neurons
ACGCCAGGTATAAACG-1_2	Neuroepithelial_cell
ACGCCAGTCTCTAGGA-1_2	Neuroepithelial_cell
ACGCCGAAGTTCGCGC-1_2	Neuroepithelial_cell
ACGCCGAGTGACTCAT-1_2	Neuroepithelial_cell
ACGCCGATCCTTTCTC-1_2	Neuroepithelial_cell
ACGGAGAAGAACTGTA-1_2	Neuroepithelial_cell
ACGGAGACACACTGCG-1_2	Neuroepithelial_cell
ACGGAGACACGACTCG-1_2	Neuroepithelial_cell
ACGGAGACATTACGAC-1_2	Neurons
ACGGAGAGTTGGTTTG-1_2	Neurons
ACGGAGATCATGCATG-1_2	Neuroepithelial_cell
ACGGAGATCCGTAGTA-1_2	Neurons
ACGGAGATCTTCGGTC-1_2	Neuroepithelial_cell
ACGGCCAAGGCAAAGA-1_2	Neuroepithelial_cell
ACGGCCATCTTGCAAG-1_2	Neuroepithelial_cell
ACGGGCTAGGTGACCA-1_2	Neuroepithelial_cell
ACGGGCTGTGTCCTCT-1_2	Neurons
ACGGGCTGTTTGTGTG-1_2	Neuroepithelial_cell
ACGGGCTTCATGTCTT-1_2	Neuroepithelial_cell
ACGGGCTTCGTCGTTC-1_2	Neuroepithelial_cell
ACGGGTCAGTGGACGT-1_2	Neurons
ACGGGTCAGTTGTCGT-1_2	Neuroepithelial_cell
ACGGGTCGTAGGACAC-1_2	Neuroepithelial_cell
ACGTCAACATAACCTG-1_2	Neuroepithelial_cell
ACGTCAAGTGGCAAAC-1_2	Neuroepithelial_cell
ACGTCAAGTTCGTCTC-1_2	Neuroepithelial_cell
ACTATCTCACTCTGTC-1_2	Neuroepithelial_cell
ACTATCTCAGCAGTTT-1_2	Neuroepithelial_cell
ACTATCTGTTCAGACT-1_2	Neuroepithelial_cell
ACTATCTTCTGCAAGT-1_2	Neurons
ACTGAACAGGACGAAA-1_2	Neuroepithelial_cell
ACTGAACCATCTACGA-1_2	Neurons
ACTGAACTCGGCTTGG-1_2	Neuroepithelial_cell
ACTGAGTAGGCCCGTT-1_2	Neuroepithelial_cell
ACTGAGTAGGGTGTTG-1_2	Neurons
ACTGAGTGTCACCCAG-1_2	Neuroepithelial_cell
ACTGAGTGTGCGAAAC-1_2	Neurons
ACTGAGTTCGGAGCAA-1_2	Neurons
ACTGAGTTCGTTACGA-1_2	Neuroepithelial_cell
ACTGATGCATCCCACT-1_2	Neurons
ACTGATGCATCGGGTC-1_2	Neurons
ACTGATGCATTTGCCC-1_2	Neuroepithelial_cell
ACTGATGTCAACGAAA-1_2	Neuroepithelial_cell
ACTGCTCAGCCGTCGT-1_2	Neuroepithelial_cell
ACTGCTCTCGAATCCA-1_2	Neuroepithelial_cell
ACTGTCCAGAGGTACC-1_2	Neuroepithelial_cell
ACTGTCCAGTGGACGT-1_2	Neuroepithelial_cell
ACTGTCCCATACGCTA-1_2	Neurons
ACTGTCCGTCCGACGT-1_2	Neuroepithelial_cell
ACTGTCCTCACCCTCA-1_2	Neuroepithelial_cell
ACTGTCCTCTTCAACT-1_2	Neuroepithelial_cell
ACTTACTAGAGTTGGC-1_2	Neuroepithelial_cell
ACTTACTAGCGGCTTC-1_2	Neuroepithelial_cell
ACTTACTAGGATGGTC-1_2	Neuroepithelial_cell
ACTTACTAGGCCCTCA-1_2	Neuroepithelial_cell
ACTTACTCAATAAGCA-1_2	Neuroepithelial_cell
ACTTGTTAGAACTGTA-1_2	Neuroepithelial_cell
ACTTGTTCACCTCGGA-1_2	Neuroepithelial_cell
ACTTGTTCATCACAAC-1_2	Neuroepithelial_cell
ACTTGTTGTTCCCGAG-1_2	Neuroepithelial_cell
ACTTTCAAGGACCACA-1_2	Neuroepithelial_cell
ACTTTCACACGTAAGG-1_2	Neuroepithelial_cell
ACTTTCACATGGATGG-1_2	Neuroepithelial_cell
ACTTTCATCAGCTGGC-1_2	Neuroepithelial_cell
AGAATAGAGCCAACAG-1_2	Neuroepithelial_cell
AGAATAGAGTATCTCG-1_2	Neurons
AGAATAGCACCTATCC-1_2	Neuroepithelial_cell
AGAATAGGTCGGCTCA-1_2	Neuroepithelial_cell
AGAATAGGTTGAGTTC-1_2	Neuroepithelial_cell
AGAATAGTCCTCCTAG-1_2	Neurons
AGAATAGTCTTGCCGT-1_2	Neuroepithelial_cell
AGACGTTCAGACGCCT-1_2	Neurons
AGACGTTGTCAGCTAT-1_2	Neuroepithelial_cell
AGACGTTGTCTTTCAT-1_2	Neuroepithelial_cell
AGACGTTTCCATGAAC-1_2	Neurons
AGACGTTTCTGGCGTG-1_2	Neuroepithelial_cell
AGAGCGAAGATTACCC-1_2	Neuroepithelial_cell
AGAGCGACACTGAAGG-1_2	Neuroepithelial_cell
AGAGCGACATGCCACG-1_2	Neuroepithelial_cell
AGAGCGATCTTGAGAC-1_2	Neuroepithelial_cell
AGAGCTTAGAGACTTA-1_2	Neuroepithelial_cell
AGAGCTTCAATCGAAA-1_2	Neuroepithelial_cell
AGAGCTTCATTACCTT-1_2	Neuroepithelial_cell
AGAGCTTGTACCGCTG-1_2	Neurons
AGAGCTTGTCACCCAG-1_2	Neuroepithelial_cell
AGAGCTTGTCCAGTGC-1_2	Neuroepithelial_cell
AGAGTGGGTCAACATC-1_2	Neuroepithelial_cell
AGAGTGGGTGATGTGG-1_2	Neuroepithelial_cell
AGATCTGCACGCGAAA-1_2	Neuroepithelial_cell
AGATCTGTCTAGAGTC-1_2	Neuroepithelial_cell
AGATCTGTCTCAAGTG-1_2	MSC
AGATTGCCAGTTTACG-1_2	Neuroepithelial_cell
AGATTGCTCCTTGGTC-1_2	Neuroepithelial_cell
AGCAGCCAGATTACCC-1_2	Neuroepithelial_cell
AGCAGCCAGGCGCTCT-1_2	Neuroepithelial_cell
AGCAGCCCATTAACCG-1_2	Neuroepithelial_cell
AGCAGCCGTATAGTAG-1_2	Neuroepithelial_cell
AGCAGCCGTCAGAATA-1_2	Neurons
AGCAGCCTCATCGCTC-1_2	Neuroepithelial_cell
AGCAGCCTCTGATTCT-1_2	MSC
AGCATACAGATCCTGT-1_2	Neurons
AGCATACAGTGCCAGA-1_2	Neuroepithelial_cell
AGCATACGTGCGATAG-1_2	Neuroepithelial_cell
AGCCTAACAATGGAAT-1_2	Neuroepithelial_cell
AGCCTAACATCTCGCT-1_2	Neuroepithelial_cell
AGCCTAACATGGGAAC-1_2	Neurons
AGCGGTCAGATGCCTT-1_2	Neuroepithelial_cell
AGCGGTCAGATGTGGC-1_2	Neuroepithelial_cell
AGCGGTCCAACTGCGC-1_2	Neurons
AGCGGTCCATCCTTGC-1_2	Neuroepithelial_cell
AGCGGTCGTGACTCAT-1_2	Neurons
AGCGTATAGACCACGA-1_2	Neurons
AGCGTATAGGGTTCCC-1_2	Neuroepithelial_cell
AGCGTATCACAGGCCT-1_2	Neuroepithelial_cell
AGCGTCGAGGTGGGTT-1_2	Neuroepithelial_cell
AGCGTCGAGTTGTAGA-1_2	Neuroepithelial_cell
AGCGTCGCAAGCTGGA-1_2	Neuroepithelial_cell
AGCGTCGCACTGTTAG-1_2	Neuroepithelial_cell
AGCGTCGCATCCGCGA-1_2	Neuroepithelial_cell
AGCGTCGGTACACCGC-1_2	Neurons
AGCGTCGGTACAGACG-1_2	Neuroepithelial_cell
AGCTCCTGTCTCTCTG-1_2	Neuroepithelial_cell
AGCTCCTTCAGCTGGC-1_2	Neuroepithelial_cell
AGCTCTCCAATCCGAT-1_2	Neurons
AGCTCTCGTCAACTGT-1_2	Neuroepithelial_cell
AGCTCTCGTCGCATCG-1_2	Neuroepithelial_cell
AGCTCTCTCAACGCTA-1_2	Neuroepithelial_cell
AGCTCTCTCATCGATG-1_2	Neuroepithelial_cell
AGCTCTCTCTGAAAGA-1_2	Neuroepithelial_cell
AGCTTGAAGCCAGAAC-1_2	Neuroepithelial_cell
AGCTTGATCTGACCTC-1_2	Neuroepithelial_cell
AGGCCACAGTAACCCT-1_2	Neurons
AGGCCACAGTATCTCG-1_2	Neurons
AGGCCACAGTTAGCGG-1_2	Neuroepithelial_cell
AGGCCACCAGTAAGAT-1_2	Neurons
AGGCCACCATAGGATA-1_2	Neurons
AGGCCGTAGTGTCCCG-1_2	Neuroepithelial_cell
AGGCCGTCACACAGAG-1_2	Neuroepithelial_cell
AGGCCGTGTCTTCTCG-1_2	Neuroepithelial_cell
AGGCCGTGTTTCGCTC-1_2	Neuroepithelial_cell
AGGGAGTAGAAGCCCA-1_2	Neuroepithelial_cell
AGGGAGTCAAGAAGAG-1_2	Neuroepithelial_cell
AGGGAGTCAATGAAAC-1_2	Neuroepithelial_cell
AGGGAGTCAGCTCGAC-1_2	Neuroepithelial_cell
AGGGAGTGTAAACCTC-1_2	Neuroepithelial_cell
AGGGAGTGTCAAACTC-1_2	Neurons
AGGGAGTGTTTGTTTC-1_2	Neuroepithelial_cell
AGGGAGTTCACTCTTA-1_2	Neuroepithelial_cell
AGGGAGTTCCACGACG-1_2	Neuroepithelial_cell
AGGGAGTTCGTCTGCT-1_2	Neuroepithelial_cell
AGGGATGAGGCACATG-1_2	Neuroepithelial_cell
AGGGATGCACAAGACG-1_2	Neuroepithelial_cell
AGGGATGTCGAATGCT-1_2	Neuroepithelial_cell
AGGGTGACAAGCCATT-1_2	Neuroepithelial_cell
AGGGTGAGTCGCTTCT-1_2	Neuroepithelial_cell
AGGGTGAGTTGGAGGT-1_2	Neuroepithelial_cell
AGGGTGATCTGTACGA-1_2	Neuroepithelial_cell
AGGTCATAGATGCGAC-1_2	Neurons
AGGTCATAGGAACTGC-1_2	Neuroepithelial_cell
AGGTCATCAAAGGTGC-1_2	Neuroepithelial_cell
AGGTCATGTCGAGATG-1_2	Neuroepithelial_cell
AGGTCATGTTGATTGC-1_2	Neuroepithelial_cell
AGGTCATTCTGCTGCT-1_2	MSC
AGGTCCGAGGAATCGC-1_2	Neuroepithelial_cell
AGGTCCGCAAGCGTAG-1_2	Neuroepithelial_cell
AGTAGTCAGAAGATTC-1_2	Neuroepithelial_cell
AGTAGTCAGGAGCGTT-1_2	Neuroepithelial_cell
AGTAGTCCAATGGATA-1_2	Neuroepithelial_cell
AGTAGTCTCGGTCTAA-1_2	Neuroepithelial_cell
AGTCTTTAGCCCTAAT-1_2	Neuroepithelial_cell
AGTCTTTAGGACAGCT-1_2	Neuroepithelial_cell
AGTCTTTCACATGACT-1_2	Neuroepithelial_cell
AGTCTTTGTCATGCAT-1_2	Neuroepithelial_cell
AGTCTTTGTGCGAAAC-1_2	Neuroepithelial_cell
AGTCTTTGTTAAGAAC-1_2	Neuroepithelial_cell
AGTCTTTTCCAGAGGA-1_2	Neuroepithelial_cell
AGTGAGGTCATGGTCA-1_2	Neuroepithelial_cell
AGTGAGGTCTATGTGG-1_2	Neuroepithelial_cell
AGTGGGAAGTCAATAG-1_2	Neuroepithelial_cell
AGTGGGAAGTCGTACT-1_2	Neuroepithelial_cell
AGTGGGAGTGCCTGTG-1_2	Neuroepithelial_cell
AGTTGGTAGAAGAAGC-1_2	Neuroepithelial_cell
AGTTGGTAGATGCCAG-1_2	Neuroepithelial_cell
AGTTGGTCATCGGTTA-1_2	Neuroepithelial_cell
AGTTGGTGTAGCCTCG-1_2	Neuroepithelial_cell
AGTTGGTGTCAATACC-1_2	Neuroepithelial_cell
AGTTGGTGTCTCTCGT-1_2	Neuroepithelial_cell
AGTTGGTGTTTCCACC-1_2	Neuroepithelial_cell
ATAACGCTCACAGGCC-1_2	Neuroepithelial_cell
ATAACGCTCGTCTGCT-1_2	Neuroepithelial_cell
ATAAGAGAGAGGGCTT-1_2	Neurons
ATAAGAGAGCATCATC-1_2	Neuroepithelial_cell
ATAAGAGCAAAGGTGC-1_2	Neuroepithelial_cell
ATAAGAGCACCTCGGA-1_2	Neuroepithelial_cell
ATAAGAGCACTTGGAT-1_2	Neuroepithelial_cell
ATAGACCAGTTGAGTA-1_2	Neuroepithelial_cell
ATAGACCGTTAAGATG-1_2	Neurons
ATAGACCGTTCCACAA-1_2	Neuroepithelial_cell
ATAGACCTCGTGACAT-1_2	Neurons
ATCACGAAGAGTGACC-1_2	Neurons
ATCACGAAGGTCATCT-1_2	Neuroepithelial_cell
ATCACGAGTTCCACGG-1_2	Neuroepithelial_cell
ATCACGAGTTCCCGAG-1_2	Neuroepithelial_cell
ATCATCTAGAATAGGG-1_2	Neuroepithelial_cell
ATCATCTCATACTACG-1_2	Neurons
ATCATCTTCTGTTTGT-1_2	Neuroepithelial_cell
ATCATGGAGAGTCGGT-1_2	Neuroepithelial_cell
ATCATGGCAAGTAGTA-1_2	Neurons
ATCCACCAGTGTTGAA-1_2	Neuroepithelial_cell
ATCCACCCAAGTAATG-1_2	Neuroepithelial_cell
ATCCACCCAATTGCTG-1_2	Neuroepithelial_cell
ATCCACCGTATAAACG-1_2	Neuroepithelial_cell
ATCCACCGTGCATCTA-1_2	Neuroepithelial_cell
ATCCACCTCGGCTTGG-1_2	Neuroepithelial_cell
ATCCGAACAATAACGA-1_2	Neuroepithelial_cell
ATCCGAAGTCAGGACA-1_2	Neuroepithelial_cell
ATCCGAAGTGGTGTAG-1_2	Neurons
ATCCGAATCACTCCTG-1_2	Neuroepithelial_cell
ATCCGAATCAGCTCTC-1_2	Neuroepithelial_cell
ATCGAGTAGCATGGCA-1_2	Neuroepithelial_cell
ATCGAGTGTAAGAGGA-1_2	Neurons
ATCGAGTTCGAGCCCA-1_2	Neuroepithelial_cell
ATCTACTAGCGAAGGG-1_2	Neuroepithelial_cell
ATCTACTAGTGTCTCA-1_2	Neuroepithelial_cell
ATCTACTCATAACCTG-1_2	MSC
ATCTACTCATACTACG-1_2	Neuroepithelial_cell
ATCTACTGTCGCGTGT-1_2	Neuroepithelial_cell
ATCTACTTCAGCTGGC-1_2	Neuroepithelial_cell
ATCTGCCCACCCATTC-1_2	Neuroepithelial_cell
ATCTGCCGTTTAAGCC-1_2	Neuroepithelial_cell
ATGAGGGCATGACGGA-1_2	Neuroepithelial_cell
ATGAGGGCATTAGCCA-1_2	Neuroepithelial_cell
ATGAGGGGTACGAAAT-1_2	Neurons
ATGAGGGGTTGGACCC-1_2	Neuroepithelial_cell
ATGCGATCAGTTCATG-1_2	Neuroepithelial_cell
ATGCGATCATCTCGCT-1_2	Neuroepithelial_cell
ATGCGATGTGACCAAG-1_2	Neuroepithelial_cell
ATGCGATGTTGATTGC-1_2	Neuroepithelial_cell
ATGCGATTCCACGTGG-1_2	Neuroepithelial_cell
ATGCGATTCGCCAAAT-1_2	Neurons
ATGGGAGAGAGTAAGG-1_2	Neuroepithelial_cell
ATGGGAGCAACGCACC-1_2	MSC
ATGGGAGGTATGGTTC-1_2	Neuroepithelial_cell
ATGTGTGAGAGCTATA-1_2	Neuroepithelial_cell
ATGTGTGAGAGCTGCA-1_2	Neuroepithelial_cell
ATGTGTGCAGACTCGC-1_2	Neurons
ATGTGTGTCCAAGCCG-1_2	Neuroepithelial_cell
ATTACTCAGAACAACT-1_2	Neuroepithelial_cell
ATTACTCCATGATCCA-1_2	Neuroepithelial_cell
ATTACTCGTACATCCA-1_2	Neuroepithelial_cell
ATTACTCGTCCAGTAT-1_2	MSC
ATTACTCGTCCAGTGC-1_2	Neuroepithelial_cell
ATTACTCGTTCCCGAG-1_2	Neuroepithelial_cell
ATTACTCTCCTCAATT-1_2	Neurons
ATTATCCAGACTAAGT-1_2	Neurons
ATTATCCCAAGCCATT-1_2	Neuroepithelial_cell
ATTATCCGTGAACCTT-1_2	Neuroepithelial_cell
ATTATCCTCCGCTGTT-1_2	Neurons
ATTCTACAGGCTCATT-1_2	Neuroepithelial_cell
ATTCTACCACACATGT-1_2	Neuroepithelial_cell
ATTCTACGTCGCGTGT-1_2	Neuroepithelial_cell
ATTGGACAGAGGTTGC-1_2	Neuroepithelial_cell
ATTGGACAGCCGTCGT-1_2	Neurons
ATTGGACAGGATCGCA-1_2	Neuroepithelial_cell
[truncated: 10,899 more rows]
