# Supplementary material for: Telomeric repeat-containing RNA increases in aged human cells
Source: Nucleic Acids Res. 2025 Jul 10;53(13):gkaf597. doi: 10.1093/nar/gkaf597 (PMC12242772; doi:10.1093/nar/gkaf597)
Supplement: gkaf597_Supplemental_Files [file gkaf597_supplemental_files.zip › Supplementary Table 9_Hsieh_.xlsx]

## Sheet: Supplementary Table 9
Supplementary Table 9: The information of single nucleus RNA-seq datasets from Alzheimer's diseases
fastq	age_death	educ	msex	gpath	amyloid	plaq_n	cogdx	pathologic diagnosis of AD
D17-8775_S3_L001_I1_001.fastq.gz	84	16	0	0.201508	0	0	6	NO	no-pathology
D17-8777_S1_L001_I1_001.fastq.gz	90+	16	0	0.165961	0.11625	0	2	NO	no-pathology
D17-8779_S3_L001_I1_001.fastq.gz	82	21	0	0.078442	0.24375	0	3	NO	no-pathology
D17-8781_S1_L001_I1_001.fastq.gz	81	25	1	0.157721	0	0	1	NO	no-pathology
D17-8783_S3_L001_I1_001.fastq.gz	90+	18	0	0.390215	0	0.186619	1	NO	no-pathology
D17-8785_S1_L001_I1_001.fastq.gz	88	18	0	0.055331	0	0	5	NO	no-pathology
D17-8787_S3_L001_I1_001.fastq.gz	80	12	1	0.085784	0	0	4	NO	no-pathology
D17-8789_S1_L001_I1_001.fastq.gz	87	18	0	0.113413	0	0	2	NO	no-pathology
D17-8791_S3_L001_I1_001.fastq.gz	86	16	1	0.044599	0	0	4	NO	no-pathology
D17-8793_S1_L001_I1_001.fastq.gz	83	15	1	0.088343	0	0	2	NO	no-pathology
D17-8795_S3_L001_I1_001.fastq.gz	90+	18	0	0.07587	0	0	2	NO	no-pathology
D17-8797_S1_L001_I1_001.fastq.gz	88	18	1	0.032201	0	0	1	NO	no-pathology
D17-8799_S3_L001_I1_001.fastq.gz	87	23	1	0.008259	0.32625	0	3	NO	no-pathology
D17-8776_S4_L001_I1_001.fastq.gz	83	16	0	2.30784	7.3675	2.10764	4	YES	late-pathology
D17-8778_S2_L001_I1_001.fastq.gz	90+	18	0	1.98304	4.25625	1.27271	4	YES	late-pathology
D17-8780_S4_L001_I1_001.fastq.gz	84	21	0	2.58886	8.90344	3.10388	4	YES	late-pathology
D17-8782_S2_L001_I1_001.fastq.gz	81	21	1	0.95491	7.185	0.712859	2	YES	early-pathology
D17-8784_S4_L001_I1_001.fastq.gz	90+	21	0	1.20191	13.0356	0.474038	4	YES	early-pathology
D17-8786_S2_L001_I1_001.fastq.gz	87	18	0	0.550346	5.69125	0.969165	2	YES	early-pathology
D17-8788_S4_L001_I1_001.fastq.gz	86	10	1	0.794918	8.58948	0.592455	1	YES	early-pathology
D17-8790_S2_L001_I1_001.fastq.gz	88	18	0	0.934499	4.42619	1.0792	4	YES	early-pathology
D17-8792_S4_L001_I1_001.fastq.gz	87	19	1	0.888934	6.62354	1.57443	4	YES	early-pathology
D17-8794_S2_L001_I1_001.fastq.gz	83	15	1	3.17719	7.84083	5.24993	4	YES	late-pathology
D17-8796_S4_L001_I1_001.fastq.gz	90+	21	0	0.820799	4.3475	1.32143	4	YES	early-pathology
D17-8798_S2_L001_I1_001.fastq.gz	87	24	1	2.01164	8.5324	2.12807	4	YES	late-pathology
D17-8800_S4_L001_I1_001.fastq.gz	86	23	1	0.655382	4.5065	0.61407	4	YES	early-pathology

## Sheet: Alzhemiers disease celltype sum
Barcode	Cell type
AAACCTGTCACCTTAT-1_1	excitatory neurons
AAACCTGTCTAACTTC-1_1	inhibitory neurons
AAACCTGTCTTGTTTG-1_1	inhibitory neurons
AAACGGGAGACTTGAA-1_1	inhibitory neurons
AAACGGGAGTCGTTTG-1_1	excitatory neurons
AAACGGGTCCTTAATC-1_1	inhibitory neurons
AAAGATGGTGACTACT-1_1	inhibitory neurons
AAAGATGGTTACGGAG-1_1	Astrocyte
AAAGCAACAGGACGTA-1_1	excitatory neurons
AAAGCAAGTTCCATGA-1_1	excitatory neurons
AAAGTAGCATCCGGGT-1_1	inhibitory neurons
AAATGCCGTAGGGACT-1_1	inhibitory neurons
AAATGCCGTTGCCTCT-1_1	excitatory neurons
AACACGTCACCATCCT-1_1	inhibitory neurons
AACACGTGTCAGTGGA-1_1	inhibitory neurons
AACACGTGTTGCTCCT-1_1	excitatory neurons
AACCATGAGATGCGAC-1_1	inhibitory neurons
AACCATGGTCGGCATC-1_1	excitatory neurons
AACCGCGCACGACGAA-1_1	excitatory neurons
AACCGCGTCCGCATAA-1_1	inhibitory neurons
AACGTTGAGGACATTA-1_1	excitatory neurons
AACTCAGAGTTATCGC-1_1	excitatory neurons
AACTCAGGTGATAAGT-1_1	excitatory neurons
AACTCAGGTGCAGTAG-1_1	excitatory neurons
AACTCAGTCCAAAGTC-1_1	excitatory neurons
AACTCCCAGGGCACTA-1_1	excitatory neurons
AACTCCCCACTTAAGC-1_1	inhibitory neurons
AACTCCCCAGCTCCGA-1_1	excitatory neurons
AACTCTTAGATGTTAG-1_1	inhibitory neurons
AACTGGTCATGGTTGT-1_1	Oligodendrocytes
AACTGGTGTAGTAGTA-1_1	excitatory neurons
AAGACCTAGCTCTCGG-1_1	excitatory neurons
AAGACCTTCTTAGCCC-1_1	excitatory neurons
AAGCCGCAGTTGCAGG-1_1	microglia
AAGCCGCGTGTTCGAT-1_1	excitatory neurons
AAGCCGCTCAGTCCCT-1_1	excitatory neurons
AAGGAGCGTTATGCGT-1_1	oligodendrocyte progenitor cell
AAGGCAGAGTAGGTGC-1_1	excitatory neurons
AAGGCAGCAAGTCTAC-1_1	excitatory neurons
AAGGCAGCACATTAGC-1_1	excitatory neurons
AAGGCAGTCGTTTATC-1_1	excitatory neurons
AAGGTTCAGGCTAGGT-1_1	inhibitory neurons
AATCCAGAGATATGCA-1_1	excitatory neurons
AATCCAGAGCTGCGAA-1_1	inhibitory neurons
AATCCAGCAACTGCTA-1_1	oligodendrocyte progenitor cell
AATCCAGCAAGCCTAT-1_1	oligodendrocyte progenitor cell
AATCCAGGTGCCTGGT-1_1	excitatory neurons
AATCCAGTCACCCGAG-1_1	excitatory neurons
AATCGGTCATTAACCG-1_1	inhibitory neurons
ACACCAAAGCGATCCC-1_1	excitatory neurons
ACACCAAGTTCCACGG-1_1	excitatory neurons
ACACCCTGTAAATGTG-1_1	inhibitory neurons
ACACTGAAGGACAGCT-1_1	excitatory neurons
ACACTGAGTCGCGAAA-1_1	inhibitory neurons
ACACTGATCTTAGCCC-1_1	excitatory neurons
ACAGCCGGTCTGATCA-1_1	excitatory neurons
ACAGCCGTCTATCCTA-1_1	excitatory neurons
ACATACGAGCGACGTA-1_1	excitatory neurons
ACATACGCAGGACGTA-1_1	inhibitory neurons
ACATACGCAGTAAGCG-1_1	excitatory neurons
ACATACGTCGACGGAA-1_1	excitatory neurons
ACATCAGAGAAACCAT-1_1	excitatory neurons
ACATCAGTCTTTAGTC-1_1	excitatory neurons
ACCAGTAAGGTGTTAA-1_1	excitatory neurons
ACCAGTATCCTCTAGC-1_1	excitatory neurons
ACCAGTATCGTAGATC-1_1	excitatory neurons
ACCCACTTCTGTTGAG-1_1	excitatory neurons
ACCGTAAAGCTACCGC-1_1	excitatory neurons
ACCGTAATCGCAGGCT-1_1	excitatory neurons
ACCGTAATCGGAAACG-1_1	inhibitory neurons
ACCGTAATCTAACTGG-1_1	excitatory neurons
ACCGTAATCTTGCATT-1_1	excitatory neurons
ACCTTTAAGCGATTCT-1_1	inhibitory neurons
ACCTTTACATTACCTT-1_1	inhibitory neurons
ACGAGCCAGCGTAATA-1_1	inhibitory neurons
ACGAGCCGTACCCAAT-1_1	Oligodendrocytes
ACGAGCCGTTCTGTTT-1_1	microglia
ACGAGCCTCTAACTCT-1_1	inhibitory neurons
ACGAGCCTCTATCCCG-1_1	microglia
ACGAGGATCACCGGGT-1_1	excitatory neurons
ACGATACAGCTGCCCA-1_1	excitatory neurons
ACGATGTAGGTGCTTT-1_1	excitatory neurons
ACGATGTAGTACATGA-1_1	excitatory neurons
ACGCCAGCATGATCCA-1_1	inhibitory neurons
ACGCCAGTCATTCACT-1_1	excitatory neurons
ACGCCGACAATAGCAA-1_1	excitatory neurons
ACGCCGATCCAAAGTC-1_1	inhibitory neurons
ACGGAGAAGATGTGGC-1_1	microglia
ACGGAGAAGCTAGCCC-1_1	excitatory neurons
ACGGAGACAACTGCTA-1_1	excitatory neurons
ACGGAGATCTTCGAGA-1_1	excitatory neurons
ACGGGCTCATTTGCTT-1_1	Astrocyte
ACGGGCTGTTCTGGTA-1_1	excitatory neurons
ACGGGCTTCTCGCATC-1_1	inhibitory neurons
ACGGGCTTCTGTCTCG-1_1	excitatory neurons
ACGGGTCGTAATCACC-1_1	excitatory neurons
ACGTCAAAGACAGAGA-1_1	inhibitory neurons
ACGTCAAAGCGCTCCA-1_1	excitatory neurons
ACGTCAAAGCTGAACG-1_1	excitatory neurons
ACGTCAACAGCTGCTG-1_1	inhibitory neurons
ACGTCAATCACATGCA-1_1	excitatory neurons
ACTATCTAGAAAGTGG-1_1	inhibitory neurons
ACTATCTCAATAACGA-1_1	excitatory neurons
ACTATCTGTATATGAG-1_1	excitatory neurons
ACTATCTTCCTTTCTC-1_1	excitatory neurons
ACTATCTTCGAATCCA-1_1	excitatory neurons
ACTATCTTCTCATTCA-1_1	excitatory neurons
ACTGAACCAGCTCGCA-1_1	excitatory neurons
ACTGAACGTCTAGCGC-1_1	microglia
ACTGAACTCGGAGCAA-1_1	excitatory neurons
ACTGAGTTCCCGACTT-1_1	excitatory neurons
ACTGATGGTAAGTAGT-1_1	inhibitory neurons
ACTGATGGTCGTTGTA-1_1	inhibitory neurons
ACTGATGTCAGTCAGT-1_1	excitatory neurons
ACTGATGTCTTCCTTC-1_1	excitatory neurons
ACTGCTCAGTACCGGA-1_1	inhibitory neurons
ACTGCTCTCGGGAGTA-1_1	excitatory neurons
ACTGTCCAGGCCCTTG-1_1	excitatory neurons
ACTGTCCCATAAGACA-1_1	excitatory neurons
ACTGTCCGTACTCTCC-1_1	inhibitory neurons
ACTGTCCGTGCGCTTG-1_1	excitatory neurons
ACTTACTAGGATGTAT-1_1	excitatory neurons
ACTTACTTCAGCAACT-1_1	Oligodendrocytes
ACTTACTTCTACCTGC-1_1	inhibitory neurons
ACTTTCAAGGTAGCCA-1_1	excitatory neurons
ACTTTCAAGTGTACCT-1_1	excitatory neurons
ACTTTCACAAAGGTGC-1_1	excitatory neurons
ACTTTCAGTTTGACAC-1_1	excitatory neurons
ACTTTCATCGCGCCAA-1_1	inhibitory neurons
AGAATAGAGACGCTTT-1_1	inhibitory neurons
AGAATAGCAACTGCTA-1_1	microglia
AGAATAGCAGGAATGC-1_1	inhibitory neurons
AGAATAGTCTAGCACA-1_1	excitatory neurons
AGACGTTTCTCGTATT-1_1	excitatory neurons
AGAGCGAAGCGTTCCG-1_1	Astrocyte
AGAGCTTCAAGAAAGG-1_1	inhibitory neurons
AGAGCTTCACAGATTC-1_1	excitatory neurons
AGAGCTTTCACCACCT-1_1	Oligodendrocytes
AGAGTGGAGGCTCTTA-1_1	excitatory neurons
AGAGTGGCAGCGTTCG-1_1	excitatory neurons
AGAGTGGGTTTAGGAA-1_1	excitatory neurons
AGAGTGGTCTGCTGCT-1_1	inhibitory neurons
AGATTGCAGTTCCACA-1_1	excitatory neurons
AGATTGCCAGGCGATA-1_1	excitatory neurons
AGATTGCGTTCGGGCT-1_1	Astrocyte
AGCAGCCCAAGGTTTC-1_1	Astrocyte
AGCAGCCCACAGCCCA-1_1	inhibitory neurons
AGCATACGTAACGTTC-1_1	microglia
AGCATACGTCCGAATT-1_1	inhibitory neurons
AGCATACTCTGCTGCT-1_1	Astrocyte
AGCCTAAAGACAAGCC-1_1	excitatory neurons
AGCCTAACAAGGTTCT-1_1	excitatory neurons
AGCCTAACACATTAGC-1_1	inhibitory neurons
AGCGGTCGTGAGGCTA-1_1	inhibitory neurons
AGCGTATAGTGAAGAG-1_1	inhibitory neurons
AGCGTATAGTTGCAGG-1_1	excitatory neurons
AGCGTATCAACGATCT-1_1	excitatory neurons
AGCGTCGAGTTAACGA-1_1	excitatory neurons
AGCGTCGCATTAGGCT-1_1	excitatory neurons
AGCTCCTGTTGCGCAC-1_1	excitatory neurons
AGCTCTCCATTGGTAC-1_1	inhibitory neurons
AGCTCTCGTCTCCCTA-1_1	inhibitory neurons
AGCTCTCTCAGCAACT-1_1	excitatory neurons
AGCTTGAGTGATGATA-1_1	excitatory neurons
AGGCCACCACCAACCG-1_1	microglia
AGGCCACCATGAACCT-1_1	excitatory neurons
AGGCCACGTTCGTTGA-1_1	excitatory neurons
AGGCCACTCCAGAAGG-1_1	excitatory neurons
AGGCCACTCTGATTCT-1_1	inhibitory neurons
AGGCCGTCAAGTAATG-1_1	excitatory neurons
AGGGAGTCATCTGGTA-1_1	excitatory neurons
AGGGAGTCATGCGCAC-1_1	inhibitory neurons
AGGGAGTGTCAACTGT-1_1	excitatory neurons
AGGGAGTGTCTCTTAT-1_1	inhibitory neurons
AGGGAGTGTTGACGTT-1_1	Astrocyte
AGGGATGAGACGCTTT-1_1	inhibitory neurons
AGGGATGTCTTGCAAG-1_1	Oligodendrocytes
AGGGTGAGTACAAGTA-1_1	excitatory neurons
AGGGTGATCTGTCCGT-1_1	excitatory neurons
AGGTCATCAAGCTGGA-1_1	inhibitory neurons
AGGTCCGCACATAACC-1_1	excitatory neurons
AGTAGTCGTACAGTGG-1_1	excitatory neurons
AGTAGTCTCGGGAGTA-1_1	inhibitory neurons
AGTCTTTAGATGGGTC-1_1	excitatory neurons
AGTCTTTGTGCACCAC-1_1	inhibitory neurons
AGTGAGGGTACCCAAT-1_1	excitatory neurons
AGTGAGGGTCTGATCA-1_1	inhibitory neurons
AGTGAGGGTGCCTGCA-1_1	inhibitory neurons
AGTGAGGTCAGCGATT-1_1	excitatory neurons
AGTGTCAAGCGATGAC-1_1	excitatory neurons
AGTGTCAGTTGATTCG-1_1	excitatory neurons
AGTGTCATCAAGAAGT-1_1	inhibitory neurons
AGTTGGTAGAGGTTGC-1_1	microglia
AGTTGGTAGCTAGTGG-1_1	excitatory neurons
AGTTGGTCAATGTAAG-1_1	excitatory neurons
AGTTGGTCACTCAGGC-1_1	excitatory neurons
AGTTGGTGTCGAATCT-1_1	excitatory neurons
ATAACGCAGTGAACAT-1_1	inhibitory neurons
ATAACGCTCACTTACT-1_1	Oligodendrocytes
ATAAGAGGTTGACGTT-1_1	inhibitory neurons
ATAGACCAGCTAAACA-1_1	inhibitory neurons
ATAGACCAGTAGCGGT-1_1	excitatory neurons
ATAGACCCAAGAGGCT-1_1	excitatory neurons
ATAGACCCACATCCGG-1_1	excitatory neurons
ATAGACCGTTAAGAAC-1_1	excitatory neurons
ATCACGAAGCTCCTCT-1_1	inhibitory neurons
ATCATCTCAAATACAG-1_1	excitatory neurons
ATCATCTGTATAATGG-1_1	excitatory neurons
ATCATCTGTCAGAGGT-1_1	excitatory neurons
ATCATCTGTTATCCGA-1_1	inhibitory neurons
ATCATGGAGGGATGGG-1_1	excitatory neurons
ATCATGGAGTCTTGCA-1_1	oligodendrocyte progenitor cell
ATCATGGCACGTTGGC-1_1	excitatory neurons
ATCATGGGTCCCTTGT-1_1	excitatory neurons
ATCATGGTCTCTTATG-1_1	excitatory neurons
ATCCACCGTTGGTTTG-1_1	excitatory neurons
ATCCACCTCCTAAGTG-1_1	excitatory neurons
ATCCGAAAGTTGAGTA-1_1	excitatory neurons
ATCCGAACAACCGCCA-1_1	excitatory neurons
ATCGAGTAGCAAATCA-1_1	inhibitory neurons
ATCGAGTAGTACGTAA-1_1	inhibitory neurons
ATCGAGTGTCATGCAT-1_1	excitatory neurons
ATCGAGTGTCTTCAAG-1_1	inhibitory neurons
ATCGAGTTCCTCATTA-1_1	excitatory neurons
ATCTACTAGGTGCACA-1_1	excitatory neurons
ATCTGCCAGTAAGTAC-1_1	Oligodendrocytes
ATCTGCCTCAAACAAG-1_1	excitatory neurons
ATCTGCCTCCTGCAGG-1_1	inhibitory neurons
ATGCGATCAAGGTGTG-1_1	inhibitory neurons
ATGCGATGTGAGTATA-1_1	inhibitory neurons
ATGGGAGGTACAGACG-1_1	inhibitory neurons
ATGGGAGGTACGACCC-1_1	inhibitory neurons
ATGTGTGCAGTCCTTC-1_1	excitatory neurons
ATGTGTGCATCCGGGT-1_1	excitatory neurons
ATGTGTGGTCGCATAT-1_1	excitatory neurons
ATGTGTGTCACCGGGT-1_1	inhibitory neurons
ATGTGTGTCGCCAAAT-1_1	excitatory neurons
ATTATCCGTAATCGTC-1_1	inhibitory neurons
ATTATCCGTCAATGTC-1_1	excitatory neurons
ATTATCCTCACGACTA-1_1	excitatory neurons
ATTATCCTCATGCATG-1_1	excitatory neurons
ATTATCCTCGTTTATC-1_1	excitatory neurons
ATTCTACTCAGTTGAC-1_1	excitatory neurons
ATTCTACTCCAAACAC-1_1	excitatory neurons
ATTGGACAGACGCACA-1_1	inhibitory neurons
ATTGGACCACCAGTTA-1_1	inhibitory neurons
ATTGGACCATCCGGGT-1_1	excitatory neurons
ATTGGTGCAAGCCGCT-1_1	excitatory neurons
ATTGGTGCAATGGAGC-1_1	excitatory neurons
ATTTCTGAGCCGGTAA-1_1	Oligodendrocytes
ATTTCTGGTTCGTCTC-1_1	excitatory neurons
CAACCAACACGAGGTA-1_1	inhibitory neurons
CAACCAATCCATGCTC-1_1	inhibitory neurons
CAACTAGAGCACACAG-1_1	excitatory neurons
CAACTAGAGTACGCCC-1_1	excitatory neurons
CAACTAGGTTCGCTAA-1_1	excitatory neurons
CAAGAAAAGGTAAACT-1_1	inhibitory neurons
CAAGAAAAGTATCTCG-1_1	microglia
CAAGAAACACACCGAC-1_1	excitatory neurons
CAAGAAAGTCAATGTC-1_1	excitatory neurons
CAAGAAAGTGTGACCC-1_1	excitatory neurons
CAAGATCCAGCGATCC-1_1	inhibitory neurons
CAAGATCGTACAGTGG-1_1	excitatory neurons
CAAGATCGTGTGTGCC-1_1	excitatory neurons
CAAGATCTCAAGAAGT-1_1	inhibitory neurons
CAAGGCCTCAACCATG-1_1	Astrocyte
CACAAACAGTTAGCGG-1_1	excitatory neurons
CACAAACGTCCGCTGA-1_1	excitatory neurons
CACACAAAGCACCGTC-1_1	excitatory neurons
CACACAAGTCTGATTG-1_1	microglia
CACACAAGTGCTTCTC-1_1	excitatory neurons
CACACAAGTGTGACCC-1_1	excitatory neurons
CACACCTAGAACTGTA-1_1	excitatory neurons
CACACCTGTTGAACTC-1_1	inhibitory neurons
CACACTCGTTATCACG-1_1	excitatory neurons
CACAGGCGTCACTGGC-1_1	inhibitory neurons
CACAGGCTCAATACCG-1_1	excitatory neurons
CACAGGCTCAGGCAAG-1_1	excitatory neurons
CACAGGCTCGGAGGTA-1_1	excitatory neurons
CACATAGAGGGATCTG-1_1	excitatory neurons
CACATAGAGTCGATAA-1_1	excitatory neurons
CACATAGGTTAAGACA-1_1	inhibitory neurons
CACATAGTCGTACCGG-1_1	inhibitory neurons
CACATTTTCAGTGTTG-1_1	excitatory neurons
CACCACTAGCTAGTGG-1_1	excitatory neurons
CACCACTAGTCATCCA-1_1	excitatory neurons
CACCACTTCAACACGT-1_1	excitatory neurons
CACCACTTCTTGCCGT-1_1	excitatory neurons
CACCAGGAGAAACCGC-1_1	excitatory neurons
CACCAGGAGAGCTGCA-1_1	inhibitory neurons
CACCAGGAGCAGGCTA-1_1	excitatory neurons
CACCAGGAGTACACCT-1_1	excitatory neurons
CACCAGGCACTAAGTC-1_1	excitatory neurons
CACCAGGTCACTCCTG-1_1	Astrocyte
CACCAGGTCAGCTTAG-1_1	inhibitory neurons
CACCAGGTCCACGTTC-1_1	Astrocyte
CACCTTGAGAGACGAA-1_1	excitatory neurons
CACCTTGTCCAAATGC-1_1	excitatory neurons
CACTCCAAGCCGATTT-1_1	excitatory neurons
CACTCCAAGTTAGCGG-1_1	inhibitory neurons
CACTCCATCTGTTTGT-1_1	excitatory neurons
CAGAATCCATTGGCGC-1_1	inhibitory neurons
CAGAATCCATTGGGCC-1_1	excitatory neurons
CAGAATCTCAGCTTAG-1_1	inhibitory neurons
CAGAATCTCTCCCTGA-1_1	microglia
CAGAGAGAGAGTGAGA-1_1	excitatory neurons
CAGAGAGCACGGCTAC-1_1	inhibitory neurons
CAGAGAGGTTATCCGA-1_1	excitatory neurons
CAGATCATCAAGAAGT-1_1	excitatory neurons
CAGATCATCGCCGTGA-1_1	excitatory neurons
CAGCAGCAGTAGTGCG-1_1	excitatory neurons
CAGCAGCCAAATACAG-1_1	excitatory neurons
CAGCAGCGTAAACCTC-1_1	excitatory neurons
CAGCAGCTCTACTCAT-1_1	inhibitory neurons
CAGCATAAGTCGCCGT-1_1	excitatory neurons
CAGCATAGTATCACCA-1_1	excitatory neurons
CAGCATAGTCCAAGTT-1_1	excitatory neurons
CAGCATAGTTACGACT-1_1	excitatory neurons
CAGCCGAAGTCCAGGA-1_1	excitatory neurons
CAGCCGACACGAAAGC-1_1	excitatory neurons
CAGCCGAGTAGCGCAA-1_1	inhibitory neurons
CAGCCGAGTGTGAAAT-1_1	excitatory neurons
CAGCCGATCACCCGAG-1_1	excitatory neurons
CAGCGACGTAACGCGA-1_1	microglia
CAGCGACGTCATGCAT-1_1	excitatory neurons
CAGCGACGTGATGTGG-1_1	excitatory neurons
CAGCGACGTTCGCGAC-1_1	excitatory neurons
CAGCTAAAGACAGGCT-1_1	excitatory neurons
CAGCTAAAGAGGGATA-1_1	excitatory neurons
CAGCTAATCGATGAGG-1_1	excitatory neurons
CAGCTGGCAATAACGA-1_1	excitatory neurons
CAGCTGGTCTCGGACG-1_1	excitatory neurons
CAGCTGGTCTCTGTCG-1_1	microglia
CAGGTGCCACTAAGTC-1_1	inhibitory neurons
CAGGTGCGTGGTCCGT-1_1	microglia
CAGTAACAGAAGGGTA-1_1	excitatory neurons
CAGTAACAGTGTTGAA-1_1	excitatory neurons
CAGTAACCACGAAATA-1_1	excitatory neurons
CAGTAACCATAGACTC-1_1	Astrocyte
CAGTAACCATTTCACT-1_1	inhibitory neurons
CAGTAACTCAGCTCTC-1_1	excitatory neurons
CAGTAACTCTGTCTAT-1_1	inhibitory neurons
CAGTCCTCACCTCGGA-1_1	inhibitory neurons
CAGTCCTGTTGCCTCT-1_1	excitatory neurons
CATATGGAGTGACATA-1_1	inhibitory neurons
CATATGGTCGCACTCT-1_1	inhibitory neurons
CATATGGTCGCTTGTC-1_1	excitatory neurons
CATATTCAGCCACTAT-1_1	inhibitory neurons
CATATTCCATTACCTT-1_1	excitatory neurons
CATATTCTCTGACCTC-1_1	excitatory neurons
CATCAAGAGCTGGAAC-1_1	excitatory neurons
CATCAAGTCTCTAGGA-1_1	excitatory neurons
CATCAGAAGACGCTTT-1_1	microglia
CATCAGATCACAATGC-1_1	excitatory neurons
CATCAGATCGGATGTT-1_1	excitatory neurons
CATCCACAGAGGTACC-1_1	inhibitory neurons
CATCCACGTAGCGTGA-1_1	excitatory neurons
CATCGAACAATGTTGC-1_1	excitatory neurons
CATCGAACATCCGCGA-1_1	inhibitory neurons
CATCGAATCAGCACAT-1_1	inhibitory neurons
CATCGAATCTGCAGTA-1_1	excitatory neurons
CATCGGGAGGAGCGAG-1_1	excitatory neurons
CATCGGGAGTGAAGAG-1_1	excitatory neurons
CATCGGGCAAGCCGTC-1_1	excitatory neurons
CATGACAAGTACGTAA-1_1	excitatory neurons
CATGACACATTCTCAT-1_1	excitatory neurons
CATGACATCCTGTAGA-1_1	excitatory neurons
CATGACATCTAGCACA-1_1	Astrocyte
CATGCCTAGAGGTAGA-1_1	excitatory neurons
CATGCCTTCAGTTTGG-1_1	excitatory neurons
CATGCCTTCCAAGTAC-1_1	excitatory neurons
CATTATCAGTGCAAGC-1_1	excitatory neurons
CATTATCAGTGGGCTA-1_1	excitatory neurons
CATTATCCACTCAGGC-1_1	excitatory neurons
CATTCGCAGCTTCGCG-1_1	excitatory neurons
CATTCGCAGGACACCA-1_1	excitatory neurons
CATTCGCCACTTCGAA-1_1	inhibitory neurons
CATTCGCCAGTCGATT-1_1	excitatory neurons
CCAATCCAGATACACA-1_1	excitatory neurons
CCAATCCGTCGGGTCT-1_1	excitatory neurons
CCACCTACAACACCTA-1_1	excitatory neurons
CCACCTACATAAAGGT-1_1	inhibitory neurons
CCACCTAGTAGCGATG-1_1	excitatory neurons
CCACCTATCCCACTTG-1_1	excitatory neurons
CCACCTATCGCATGAT-1_1	excitatory neurons
CCACCTATCTGTCTAT-1_1	excitatory neurons
CCACGGAAGTAAGTAC-1_1	excitatory neurons
CCACTACGTATTCGTG-1_1	excitatory neurons
CCACTACGTTGGGACA-1_1	inhibitory neurons
CCACTACTCACAGGCC-1_1	inhibitory neurons
CCACTACTCATTCACT-1_1	excitatory neurons
CCAGCGATCACATGCA-1_1	excitatory neurons
CCAGCGATCACTATTC-1_1	excitatory neurons
CCATTCGCACGGTGTC-1_1	excitatory neurons
CCATTCGGTCTCTTAT-1_1	inhibitory neurons
CCCAATCCATTACGAC-1_1	excitatory neurons
CCCAATCGTTTCCACC-1_1	excitatory neurons
CCCAGTTAGTGCTGCC-1_1	excitatory neurons
CCCAGTTCAGCTGGCT-1_1	excitatory neurons
CCCAGTTTCCTTCAAT-1_1	inhibitory neurons
CCCATACAGACTGGGT-1_1	excitatory neurons
CCCTCCTCAGATCCAT-1_1	excitatory neurons
CCCTCCTTCGCAGGCT-1_1	inhibitory neurons
CCGGGATGTCTCACCT-1_1	excitatory neurons
CCGGTAGAGAGCTTCT-1_1	excitatory neurons
CCGTACTCACCTCGGA-1_1	excitatory neurons
CCGTACTCAGATCTGT-1_1	inhibitory neurons
CCGTACTCAGCGAACA-1_1	inhibitory neurons
CCGTTCAGTAAGAGGA-1_1	excitatory neurons
CCGTTCAGTCGCGGTT-1_1	excitatory neurons
CCTAAAGCATCCGGGT-1_1	excitatory neurons
CCTAAAGCATGCCTAA-1_1	microglia
CCTAAAGGTACAGTTC-1_1	excitatory neurons
CCTACACAGTGCCATT-1_1	inhibitory neurons
CCTACACGTCAAGCGA-1_1	excitatory neurons
CCTACCACACGAAGCA-1_1	excitatory neurons
CCTACCATCACCCTCA-1_1	inhibitory neurons
CCTACCATCCTAAGTG-1_1	inhibitory neurons
CCTACCATCTTACCGC-1_1	Astrocyte
CCTAGCTCAAGACGTG-1_1	Astrocyte
CCTAGCTCACTAAGTC-1_1	inhibitory neurons
CCTAGCTCATGTCTCC-1_1	inhibitory neurons
CCTAGCTTCGGAGGTA-1_1	excitatory neurons
CCTATTAAGCTGCGAA-1_1	excitatory neurons
CCTATTACAGCATGAG-1_1	excitatory neurons
CCTATTAGTCCGAGTC-1_1	excitatory neurons
CCTCAGTAGTGGCACA-1_1	inhibitory neurons
CCTCAGTCAGGAATCG-1_1	inhibitory neurons
CCTCAGTCAGTTTACG-1_1	excitatory neurons
CCTCAGTCATAGACTC-1_1	oligodendrocyte progenitor cell
CCTCTGACATTTGCTT-1_1	excitatory neurons
CCTCTGAGTAAGTGTA-1_1	oligodendrocyte progenitor cell
CCTTACGAGAACTGTA-1_1	excitatory neurons
CCTTACGAGATGTCGG-1_1	excitatory neurons
CCTTACGCACAAGTAA-1_1	Oligodendrocytes
CCTTACGGTTACGCGC-1_1	excitatory neurons
CCTTCCCAGATCGATA-1_1	inhibitory neurons
CCTTCCCAGCTTTGGT-1_1	inhibitory neurons
CCTTCCCGTGCCTGTG-1_1	excitatory neurons
CCTTCGACAGTATAAG-1_1	excitatory neurons
CCTTCGAGTCACAAGG-1_1	excitatory neurons
CGAACATAGTGAAGAG-1_1	excitatory neurons
CGAACATCAAGCTGAG-1_1	microglia
CGAACATGTACCGCTG-1_1	inhibitory neurons
CGAACATGTGCGATAG-1_1	excitatory neurons
CGAATGTAGTTAAGTG-1_1	excitatory neurons
CGACCTTAGATGTTAG-1_1	excitatory neurons
CGACCTTAGTCGTACT-1_1	excitatory neurons
CGACTTCAGGAGCGTT-1_1	inhibitory neurons
CGACTTCTCTTAACCT-1_1	Oligodendrocytes
CGAGAAGTCGTGGGAA-1_1	inhibitory neurons
CGAGCACAGGTGATTA-1_1	excitatory neurons
CGAGCACTCTTAGAGC-1_1	excitatory neurons
CGAGCCAAGACGACGT-1_1	inhibitory neurons
CGAGCCAGTGACTACT-1_1	inhibitory neurons
CGATCGGAGCTGAACG-1_1	excitatory neurons
CGATCGGGTCTGATCA-1_1	inhibitory neurons
CGATCGGTCAAGATCC-1_1	inhibitory neurons
CGATGGCCAGGACCCT-1_1	excitatory neurons
CGATGGCGTATTCGTG-1_1	excitatory neurons
CGATGGCTCACGACTA-1_1	excitatory neurons
CGATGTACACAACGTT-1_1	excitatory neurons
CGATTGAAGAGAGCTC-1_1	excitatory neurons
CGATTGAAGATGTAAC-1_1	inhibitory neurons
CGATTGAAGGCACATG-1_1	excitatory neurons
CGATTGACAAAGTGCG-1_1	excitatory neurons
CGATTGATCTACTATC-1_1	inhibitory neurons
CGCCAAGAGTGTCCAT-1_1	excitatory neurons
CGCCAAGGTTCAGGCC-1_1	microglia
CGCGGTACACTGTGTA-1_1	microglia
CGCGGTAGTGACGCCT-1_1	inhibitory neurons
CGCGGTAGTGCGAAAC-1_1	excitatory neurons
CGCGGTATCTTGTACT-1_1	inhibitory neurons
CGCGTTTAGCTAGCCC-1_1	excitatory neurons
CGCGTTTAGGGCTTCC-1_1	excitatory neurons
CGCGTTTCAGACGTAG-1_1	excitatory neurons
CGCGTTTTCCCAAGAT-1_1	excitatory neurons
CGCTATCGTCGAGATG-1_1	excitatory neurons
CGCTATCTCATGGTCA-1_1	inhibitory neurons
CGCTATCTCTCGTATT-1_1	inhibitory neurons
CGCTGGACATTACGAC-1_1	excitatory neurons
CGCTGGATCGTCTGCT-1_1	microglia
CGCTTCAAGGAGCGAG-1_1	inhibitory neurons
CGCTTCACATGCCACG-1_1	inhibitory neurons
CGCTTCAGTATAGGGC-1_1	excitatory neurons
CGCTTCAGTCGCATCG-1_1	excitatory neurons
CGGACACAGCCAACAG-1_1	excitatory neurons
CGGACGTAGGGCTTCC-1_1	excitatory neurons
CGGACTGGTGTCTGAT-1_1	microglia
CGGAGCTAGGTAGCTG-1_1	inhibitory neurons
CGGAGCTAGTTGTAGA-1_1	inhibitory neurons
CGGAGCTCACAACTGT-1_1	excitatory neurons
CGGAGCTCATCCTTGC-1_1	excitatory neurons
CGGAGCTGTCTTGATG-1_1	excitatory neurons
CGGAGTCAGCTACCTA-1_1	excitatory neurons
CGGAGTCAGTTCGCAT-1_1	excitatory neurons
CGGAGTCCACTTACGA-1_1	excitatory neurons
CGGCTAGCAGCTGGCT-1_1	inhibitory neurons
CGGGTCAAGCCCGAAA-1_1	excitatory neurons
CGGGTCATCAAGCCTA-1_1	excitatory neurons
CGGGTCATCTATCGCC-1_1	excitatory neurons
CGGTTAAAGATCTGAA-1_1	excitatory neurons
CGGTTAAAGCGTTTAC-1_1	excitatory neurons
CGTAGCGTCCGAATGT-1_1	microglia
CGTCACTGTCCGTGAC-1_1	excitatory neurons
CGTCACTGTGGTCTCG-1_1	excitatory neurons
CGTCAGGAGAGGGCTT-1_1	excitatory neurons
CGTCAGGAGCGTGTCC-1_1	excitatory neurons
CGTCAGGGTACATCCA-1_1	excitatory neurons
CGTCTACCACATAACC-1_1	Oligodendrocytes
CGTCTACCATCTCGCT-1_1	Astrocyte
CGTCTACGTCAAGCGA-1_1	excitatory neurons
CGTCTACTCGCTTGTC-1_1	excitatory neurons
CGTGAGCCAAGACACG-1_1	excitatory neurons
CGTGTAACAAGTTAAG-1_1	excitatory neurons
CGTGTCTCACGGTGTC-1_1	excitatory neurons
CGTGTCTGTCTTCAAG-1_1	excitatory neurons
CGTGTCTTCACAAACC-1_1	excitatory neurons
CGTGTCTTCGTAGGTT-1_1	inhibitory neurons
CGTTAGACAAGTACCT-1_1	excitatory neurons
CGTTAGACATATACCG-1_1	excitatory neurons
CGTTAGATCGCAAACT-1_1	excitatory neurons
CGTTAGATCTCAACTT-1_1	inhibitory neurons
CGTTCTGAGTCAAGCG-1_1	excitatory neurons
CGTTCTGTCTGCAGTA-1_1	excitatory neurons
CGTTGGGAGACGACGT-1_1	inhibitory neurons
CGTTGGGTCATCGATG-1_1	excitatory neurons
CTAACTTAGTTGCAGG-1_1	excitatory neurons
CTAAGACGTATAAACG-1_1	excitatory neurons
CTAAGACGTATATGGA-1_1	excitatory neurons
CTAAGACTCAACACTG-1_1	excitatory neurons
CTACACCCACGTCAGC-1_1	inhibitory neurons
CTACATTAGACTACAA-1_1	excitatory neurons
CTACATTAGCACCGCT-1_1	Oligodendrocytes
CTACATTTCAAGATCC-1_1	excitatory neurons
CTACCCAAGGTCATCT-1_1	inhibitory neurons
CTACCCACATTCCTGC-1_1	excitatory neurons
CTAGAGTAGAATCTCC-1_1	Oligodendrocytes
CTAGAGTGTGAGGGAG-1_1	excitatory neurons
CTAGAGTGTGTAATGA-1_1	inhibitory neurons
CTAGAGTTCACGATGT-1_1	oligodendrocyte progenitor cell
CTAGAGTTCTGACCTC-1_1	inhibitory neurons
CTAGCCTAGTACATGA-1_1	inhibitory neurons
CTAGTGATCCGCAAGC-1_1	microglia
CTCACACAGGACCACA-1_1	microglia
CTCATTAAGTTCCACA-1_1	excitatory neurons
CTCATTAGTAAAGGAG-1_1	excitatory neurons
CTCCTAGAGGCACATG-1_1	inhibitory neurons
CTCCTAGAGTGGGATC-1_1	excitatory neurons
CTCCTAGTCCTGCAGG-1_1	excitatory neurons
CTCCTAGTCTGCAAGT-1_1	excitatory neurons
CTCGAAAAGGACAGAA-1_1	excitatory neurons
CTCGAAAAGTCATCCA-1_1	excitatory neurons
CTCGAAACATACTCTT-1_1	Astrocyte
CTCGAAAGTGTAATGA-1_1	excitatory neurons
CTCGGAGCACTTACGA-1_1	excitatory neurons
CTCGGAGGTAAGTGTA-1_1	inhibitory neurons
CTCGGGAAGATCCTGT-1_1	excitatory neurons
CTCGGGACACATGTGT-1_1	excitatory neurons
CTCGGGACACCGATAT-1_1	excitatory neurons
CTCGGGAGTCGCTTCT-1_1	excitatory neurons
CTCGGGATCGAATGGG-1_1	excitatory neurons
CTCGGGATCTTGCAAG-1_1	excitatory neurons
CTCGTCAAGCTAAGAT-1_1	inhibitory neurons
CTCGTCACATTCCTGC-1_1	excitatory neurons
CTCTAATAGAAGAAGC-1_1	excitatory neurons
CTCTACGAGAAGGACA-1_1	excitatory neurons
CTCTACGCACATGACT-1_1	inhibitory neurons
CTCTACGTCCCTTGCA-1_1	excitatory neurons
CTCTGGTCACTAGTAC-1_1	excitatory neurons
CTCTGGTGTAAGTTCC-1_1	excitatory neurons
CTGAAACAGGCTCTTA-1_1	excitatory neurons
CTGAAACCACCCTATC-1_1	excitatory neurons
CTGAAACGTAAAGGAG-1_1	excitatory neurons
CTGAAACGTTACGTCA-1_1	microglia
CTGAAGTCAGACAGGT-1_1	excitatory neurons
CTGAAGTCATGCGCAC-1_1	excitatory neurons
CTGAAGTTCAACCAAC-1_1	excitatory neurons
CTGAAGTTCGTCCGTT-1_1	inhibitory neurons
CTGATAGCAGCTCGAC-1_1	inhibitory neurons
CTGATAGTCCTAAGTG-1_1	inhibitory neurons
CTGATCCAGTGTACGG-1_1	excitatory neurons
CTGATCCTCTGTTGAG-1_1	excitatory neurons
CTGCCTACAAGCGTAG-1_1	excitatory neurons
CTGCGGAAGATGCCTT-1_1	excitatory neurons
CTGCGGACAAAGCGGT-1_1	oligodendrocyte progenitor cell
CTGCGGATCACATGCA-1_1	inhibitory neurons
CTGCGGATCTGGAGCC-1_1	Astrocyte
CTGCGGATCTTGCATT-1_1	inhibitory neurons
CTGCTGTAGAATGTGT-1_1	Astrocyte
CTGCTGTCAATGGATA-1_1	excitatory neurons
CTGCTGTCAGTATGCT-1_1	excitatory neurons
CTGCTGTGTGAACCTT-1_1	inhibitory neurons
CTGCTGTGTTGACGTT-1_1	excitatory neurons
CTGGTCTAGACTTTCG-1_1	excitatory neurons
CTGGTCTAGCCCAATT-1_1	microglia
CTGGTCTCAAAGCGGT-1_1	excitatory neurons
CTGGTCTCACTTCGAA-1_1	excitatory neurons
CTGGTCTTCCTGCTTG-1_1	excitatory neurons
CTGGTCTTCGCATGGC-1_1	Oligodendrocytes
CTGTGCTCAGTTCATG-1_1	excitatory neurons
CTGTGCTGTATAAACG-1_1	excitatory neurons
CTGTTTAAGGTAAACT-1_1	excitatory neurons
CTGTTTACAAGTTAAG-1_1	excitatory neurons
CTGTTTACACTAGTAC-1_1	inhibitory neurons
CTGTTTATCCGGCACA-1_1	microglia
CTGTTTATCCTTAATC-1_1	excitatory neurons
CTTAACTCAACGCACC-1_1	inhibitory neurons
CTTAACTCAAGTCATC-1_1	inhibitory neurons
CTTAACTCACCCATGG-1_1	excitatory neurons
CTTAACTGTCTTCTCG-1_1	microglia
CTTACCGAGATGCCTT-1_1	excitatory neurons
CTTACCGAGATTACCC-1_1	excitatory neurons
CTTAGGAAGCACCGTC-1_1	inhibitory neurons
CTTAGGAAGGGTGTTG-1_1	excitatory neurons
CTTAGGACACTGTTAG-1_1	excitatory neurons
CTTAGGATCGAATGGG-1_1	excitatory neurons
CTTCTCTCAACGATCT-1_1	excitatory neurons
CTTGGCTAGACTCGGA-1_1	excitatory neurons
CTTGGCTTCGGAAATA-1_1	excitatory neurons
CTTTGCGAGAGAGCTC-1_1	inhibitory neurons
CTTTGCGAGTGCTGCC-1_1	inhibitory neurons
CTTTGCGGTCCCGACA-1_1	inhibitory neurons
GAAACTCTCGTATCAG-1_1	excitatory neurons
GAAATGAGTAGAAGGA-1_1	excitatory neurons
GAAATGATCCTCATTA-1_1	excitatory neurons
GAACATCAGATCCTGT-1_1	excitatory neurons
GAACCTAAGGGTTTCT-1_1	excitatory neurons
GAACCTACATGCGCAC-1_1	excitatory neurons
GAACCTAGTGATGCCC-1_1	excitatory neurons
GAACGGACAATCTGCA-1_1	excitatory neurons
GAACGGATCCGCATCT-1_1	excitatory neurons
GAAGCAGAGCTAAGAT-1_1	excitatory neurons
GAAGCAGAGTGACTCT-1_1	inhibitory neurons
GAAGCAGCATGTAAGA-1_1	microglia
GAAGCAGTCGGTGTTA-1_1	inhibitory neurons
GAATAAGAGTGAAGAG-1_1	excitatory neurons
GAATAAGCAAACCTAC-1_1	excitatory neurons
GAATGAAAGCTTTGGT-1_1	excitatory neurons
GAATGAACAGGTGCCT-1_1	excitatory neurons
GAATGAACATGGTCTA-1_1	excitatory neurons
GAATGAAGTCAGAGGT-1_1	excitatory neurons
GAATGAAGTCGACTGC-1_1	excitatory neurons
GACACGCAGACGCAAC-1_1	inhibitory neurons
GACACGCCACAGATTC-1_1	excitatory neurons
GACAGAGAGAACTGTA-1_1	excitatory neurons
GACAGAGGTAAGGATT-1_1	inhibitory neurons
GACCAATCACATTCGA-1_1	inhibitory neurons
GACCAATCATTAGCCA-1_1	excitatory neurons
GACCAATGTGACAAAT-1_1	excitatory neurons
GACCTGGAGTGTCCCG-1_1	excitatory neurons
GACCTGGTCCTTGCCA-1_1	microglia
GACGCGTAGTCTCAAC-1_1	excitatory neurons
GACGCGTCACGCCAGT-1_1	inhibitory neurons
GACGGCTCACGGCGTT-1_1	inhibitory neurons
GACGTGCAGTCCGGTC-1_1	inhibitory neurons
GACGTGCTCAGAGGTG-1_1	excitatory neurons
GACGTGCTCTCTAAGG-1_1	excitatory neurons
GACGTTAAGACATAAC-1_1	excitatory neurons
GACGTTACACCCTATC-1_1	excitatory neurons
GACTAACAGATAGTCA-1_1	inhibitory neurons
GACTAACTCTAACTCT-1_1	excitatory neurons
GACTACAAGGCAATTA-1_1	excitatory neurons
GACTACAAGGCTCAGA-1_1	inhibitory neurons
GACTACAGTCGCGGTT-1_1	excitatory neurons
GACTACATCCATGAGT-1_1	inhibitory neurons
GACTGCGTCTGAAAGA-1_1	inhibitory neurons
GAGCAGACAAGTTGTC-1_1	inhibitory neurons
GAGCAGAGTGGCCCTA-1_1	inhibitory neurons
GAGGTGACAATAGCGG-1_1	excitatory neurons
GAGGTGAGTCCGAACC-1_1	excitatory neurons
GAGTCCGCAAAGCGGT-1_1	inhibitory neurons
GAGTCCGGTCCGACGT-1_1	excitatory neurons
GAGTCCGTCAGCATGT-1_1	inhibitory neurons
GATCAGTAGCCATCGC-1_1	excitatory neurons
GATCGATCATGGTAGG-1_1	inhibitory neurons
GATCGCGAGTCCATAC-1_1	excitatory neurons
GATCGCGCACAACTGT-1_1	excitatory neurons
GATCTAGAGCTGAAAT-1_1	excitatory neurons
GATGAAAAGCGATCCC-1_1	inhibitory neurons
GATGAAACACCCTATC-1_1	inhibitory neurons
GATGAAACAGGCGATA-1_1	inhibitory neurons
GATGAAATCAAACCAC-1_1	excitatory neurons
GATGAGGAGAAGGTTT-1_1	excitatory neurons
GATGAGGCAGTAGAGC-1_1	excitatory neurons
GATGAGGGTCTAGAGG-1_1	inhibitory neurons
GATGAGGGTGTTAAGA-1_1	inhibitory neurons
GATGAGGTCGCTTGTC-1_1	excitatory neurons
GATGAGGTCTAGCACA-1_1	excitatory neurons
GATGCTAAGATGTGTA-1_1	inhibitory neurons
GATGCTAAGGCTAGAC-1_1	excitatory neurons
GATGCTACACGAGAGT-1_1	excitatory neurons
GATTCAGTCTGCGACG-1_1	excitatory neurons
GCAAACTAGAATTCCC-1_1	Astrocyte
GCAATCAGTCTGATTG-1_1	inhibitory neurons
GCAATCAGTTTGACTG-1_1	microglia
GCACATACAGACAAGC-1_1	inhibitory neurons
GCACATACATCGGGTC-1_1	inhibitory neurons
GCACATATCTGGGCCA-1_1	excitatory neurons
GCACATATCTTAACCT-1_1	excitatory neurons
GCACTCTAGGACAGAA-1_1	oligodendrocyte progenitor cell
GCACTCTAGTAGATGT-1_1	inhibitory neurons
GCACTCTCAATGGAGC-1_1	excitatory neurons
GCACTCTTCAGCTGGC-1_1	excitatory neurons
GCAGTTATCGCGTTTC-1_1	inhibitory neurons
GCATACAGTCTTGATG-1_1	excitatory neurons
GCATGATCACAGACAG-1_1	excitatory neurons
GCATGATTCCACGTGG-1_1	inhibitory neurons
GCATGATTCTGAAAGA-1_1	inhibitory neurons
GCATGCGGTCAACATC-1_1	excitatory neurons
GCATGCGTCATGCAAC-1_1	inhibitory neurons
GCATGCGTCTACCTGC-1_1	excitatory neurons
GCATGTAAGATGTAAC-1_1	excitatory neurons
GCATGTATCATCATTC-1_1	inhibitory neurons
GCATGTATCGTGACAT-1_1	excitatory neurons
GCCAAATCAGTCACTA-1_1	excitatory neurons
GCCTCTAAGCTGATAA-1_1	excitatory neurons
GCCTCTACAAATCCGT-1_1	excitatory neurons
GCCTCTAGTGAGGGTT-1_1	inhibitory neurons
GCGACCACAGATCCAT-1_1	excitatory neurons
GCGACCACATTCGACA-1_1	excitatory neurons
GCGCAACCACTCAGGC-1_1	inhibitory neurons
GCGCAACGTATCTGCA-1_1	excitatory neurons
GCGCAACGTCATTAGC-1_1	excitatory neurons
GCGCAACGTCCGTTAA-1_1	excitatory neurons
GCGCAGTAGCGATGAC-1_1	inhibitory neurons
GCGCAGTCAAGCCGTC-1_1	excitatory neurons
GCGCAGTGTGAAATCA-1_1	inhibitory neurons
GCGCAGTGTGTAAGTA-1_1	excitatory neurons
GCGCAGTTCTCTGTCG-1_1	microglia
GCGCCAACAAGGTTTC-1_1	excitatory neurons
GCGCGATAGGGAAACA-1_1	excitatory neurons
GCGCGATCAATCTACG-1_1	excitatory neurons
GCGCGATCAGTATCTG-1_1	excitatory neurons
GCGCGATGTTGTGGCC-1_1	excitatory neurons
GCGGGTTAGAAGGTTT-1_1	excitatory neurons
GCGGGTTTCTAAGCCA-1_1	excitatory neurons
GCTCCTATCAGTTTGG-1_1	excitatory neurons
GCTCTGTTCATCGATG-1_1	excitatory neurons
GCTGCAGAGCAGATCG-1_1	excitatory neurons
GCTGCAGTCCGTTGTC-1_1	excitatory neurons
GCTGCAGTCTTGAGGT-1_1	inhibitory neurons
GCTGCGAAGATATACG-1_1	excitatory neurons
GCTGCGAGTCACCCAG-1_1	excitatory neurons
GCTGCGAGTCATTAGC-1_1	excitatory neurons
GCTGCGAGTCCGCTGA-1_1	inhibitory neurons
GCTGCTTCAAGCGCTC-1_1	excitatory neurons
GCTGCTTCACCTTGTC-1_1	excitatory neurons
GCTGGGTAGACAATAC-1_1	inhibitory neurons
GCTGGGTAGCCAGTAG-1_1	excitatory neurons
GCTGGGTGTACCCAAT-1_1	excitatory neurons
GCTTCCAAGACAGAGA-1_1	inhibitory neurons
GCTTCCAAGATTACCC-1_1	inhibitory neurons
GCTTCCACAGCTATTG-1_1	microglia
GCTTCCAGTTCCACTC-1_1	excitatory neurons
GCTTCCAGTTCGTCTC-1_1	inhibitory neurons
GCTTGAATCCATTCTA-1_1	microglia
GCTTGAATCCCATTTA-1_1	inhibitory neurons
GGAAAGCAGAATGTTG-1_1	excitatory neurons
GGAAAGCCATCCGCGA-1_1	inhibitory neurons
GGAAAGCGTGCTGTAT-1_1	inhibitory neurons
GGAAAGCGTGGCCCTA-1_1	excitatory neurons
GGAACTTCATGTAGTC-1_1	excitatory neurons
GGAACTTGTCTTCGTC-1_1	oligodendrocyte progenitor cell
GGAACTTGTTCAGGCC-1_1	excitatory neurons
GGAACTTTCGAATGCT-1_1	inhibitory neurons
GGAATAAAGCTCAACT-1_1	excitatory neurons
GGAATAAAGTTCGATC-1_1	excitatory neurons
GGAATAACAAAGCAAT-1_1	inhibitory neurons
GGAATAACAGATGGCA-1_1	excitatory neurons
GGAATAAGTACAGACG-1_1	excitatory neurons
GGAATAAGTGTTTGGT-1_1	inhibitory neurons
GGACAAGTCGCGTTTC-1_1	excitatory neurons
GGACAAGTCGGAAATA-1_1	excitatory neurons
GGACAGATCCTTGCCA-1_1	excitatory neurons
GGACATTGTTACTGAC-1_1	excitatory neurons
GGACGTCGTGATAAAC-1_1	inhibitory neurons
GGACGTCTCCTACAGA-1_1	excitatory neurons
GGAGCAAAGGCATGGT-1_1	excitatory neurons
GGAGCAACACGAAAGC-1_1	excitatory neurons
GGAGCAACATAAAGGT-1_1	inhibitory neurons
GGAGCAAGTATTCTCT-1_1	excitatory neurons
GGAGCAAGTTACGCGC-1_1	excitatory neurons
GGAGCAATCCTATGTT-1_1	excitatory neurons
GGAGCAATCCTTGCCA-1_1	inhibitory neurons
GGAGCAATCGCACTCT-1_1	excitatory neurons
GGAGCAATCTGCAAGT-1_1	excitatory neurons
GGATGTTAGGGCTTCC-1_1	excitatory neurons
GGATGTTCAACACCCG-1_1	excitatory neurons
GGATGTTTCTTGACGA-1_1	inhibitory neurons
GGATTACCAGCGAACA-1_1	excitatory neurons
GGCAATTAGTACACCT-1_1	excitatory neurons
GGCAATTTCAACTCTT-1_1	Oligodendrocytes
GGCAATTTCAGTGCAT-1_1	inhibitory neurons
GGCCGATAGTGCCAGA-1_1	excitatory neurons
GGCCGATGTAAAGTCA-1_1	excitatory neurons
GGCCGATGTACAGTGG-1_1	Astrocyte
GGCCGATTCCAGTATG-1_1	inhibitory neurons
GGCGACTAGCGTGAAC-1_1	excitatory neurons
GGCGACTAGGATCGCA-1_1	excitatory neurons
GGCGACTAGGTGTGGT-1_1	excitatory neurons
GGCGACTGTCTTGTCC-1_1	excitatory neurons
GGCGACTTCGGACAAG-1_1	excitatory neurons
GGCGTGTAGTTTAGGA-1_1	oligodendrocyte progenitor cell
GGCGTGTCACGCATCG-1_1	Oligodendrocytes
GGCTCGATCTATCCTA-1_1	excitatory neurons
GGCTGGTAGGACGAAA-1_1	excitatory neurons
GGCTGGTGTCTGCGGT-1_1	excitatory neurons
GGCTGGTTCTGAAAGA-1_1	oligodendrocyte progenitor cell
GGGAATGAGATGTTAG-1_1	excitatory neurons
GGGAATGCAATGGAAT-1_1	excitatory neurons
GGGAATGCACGAAAGC-1_1	excitatory neurons
GGGAATGCAGGTGCCT-1_1	excitatory neurons
GGGAATGGTCACTTCC-1_1	microglia
GGGACCTGTACACCGC-1_1	Astrocyte
GGGAGATCATGTAAGA-1_1	microglia
GGGAGATGTAGCTCCG-1_1	inhibitory neurons
GGGATGACACTGCCAG-1_1	inhibitory neurons
GGGATGACAGGGTATG-1_1	excitatory neurons
GGGATGATCCGTAGTA-1_1	excitatory neurons
GGGATGATCTGAGGGA-1_1	excitatory neurons
GGGCACTCACAGTCGC-1_1	inhibitory neurons
GGGCACTCACGAGAGT-1_1	Astrocyte
GGGCACTGTCTTTCAT-1_1	excitatory neurons
GGTATTGAGAAGGTTT-1_1	inhibitory neurons
GGTATTGAGATGCCTT-1_1	excitatory neurons
GGTATTGGTATCAGTC-1_1	excitatory neurons
GGTGAAGTCACCGGGT-1_1	excitatory neurons
GGTGCGTAGTTCGCGC-1_1	Astrocyte
GGTGCGTCACCTTGTC-1_1	excitatory neurons
GGTGCGTCAGACAAGC-1_1	excitatory neurons
GGTGCGTGTAGCGTGA-1_1	inhibitory neurons
GGTGCGTGTTCCCTTG-1_1	excitatory neurons
GTAACGTGTTTAGGAA-1_1	oligodendrocyte progenitor cell
GTAACTGCACTGTCGG-1_1	excitatory neurons
GTAACTGTCTCGCATC-1_1	inhibitory neurons
GTACGTAAGGCCCTTG-1_1	excitatory neurons
GTACGTAGTCCGTCAG-1_1	inhibitory neurons
GTACTCCCAGGGTATG-1_1	inhibitory neurons
GTACTCCCATGGTCTA-1_1	excitatory neurons
GTACTCCTCTCCAGGG-1_1	excitatory neurons
GTACTTTTCGGAAACG-1_1	excitatory neurons
GTAGGCCTCACGCATA-1_1	excitatory neurons
GTAGGCCTCCAAGTAC-1_1	microglia
GTAGTCAGTACAGTTC-1_1	inhibitory neurons
GTAGTCAGTACCGTTA-1_1	excitatory neurons
GTATCTTAGAAAGTGG-1_1	inhibitory neurons
GTATCTTAGGGTATCG-1_1	excitatory neurons
GTATCTTCACGGCCAT-1_1	excitatory neurons
GTATCTTCACTTAACG-1_1	excitatory neurons
GTATTCTAGGTGGGTT-1_1	excitatory neurons
GTATTCTAGTTCGCGC-1_1	inhibitory neurons
GTATTCTGTTATTCTC-1_1	excitatory neurons
GTATTCTTCTGGGCCA-1_1	inhibitory neurons
GTCAAGTCAGCCTGTG-1_1	excitatory neurons
GTCAAGTCAGGAATGC-1_1	Oligodendrocytes
GTCAAGTCAGTTAACC-1_1	microglia
GTCAAGTGTTGTACAC-1_1	Astrocyte
GTCAAGTGTTTCGCTC-1_1	excitatory neurons
GTCAAGTTCTTACCGC-1_1	inhibitory neurons
GTCACAAAGGAGTTGC-1_1	inhibitory neurons
GTCACAACACTTACGA-1_1	excitatory neurons
GTCACAAGTGCAACGA-1_1	excitatory neurons
GTCACGGCAGAAGCAC-1_1	inhibitory neurons
GTCACGGTCACATACG-1_1	excitatory neurons
GTCCTCAAGACAGGCT-1_1	inhibitory neurons
GTCCTCACACGACGAA-1_1	inhibitory neurons
GTCCTCAGTCCGAATT-1_1	excitatory neurons
GTCCTCATCTACTATC-1_1	inhibitory neurons
GTCGGGTAGTCGTTTG-1_1	excitatory neurons
GTCGGGTCAATGGATA-1_1	excitatory neurons
GTCGGGTGTGATGTGG-1_1	excitatory neurons
GTCGGGTTCAAAGACA-1_1	excitatory neurons
GTCGGGTTCGGTTAAC-1_1	inhibitory neurons
GTCTCGTAGGCTATCT-1_1	inhibitory neurons
GTCTCGTTCGCAAACT-1_1	Oligodendrocytes
GTCTTCGAGATCACGG-1_1	excitatory neurons
GTCTTCGGTACAGTGG-1_1	excitatory neurons
GTCTTCGGTGGCTCCA-1_1	inhibitory neurons
GTCTTCGGTTAAAGTG-1_1	excitatory neurons
GTCTTCGTCTCTGAGA-1_1	excitatory neurons
GTGAAGGTCTGATTCT-1_1	inhibitory neurons
GTGAAGGTCTTATCTG-1_1	excitatory neurons
GTGAAGGTCTTCATGT-1_1	inhibitory neurons
GTGCAGCCATATGAGA-1_1	excitatory neurons
GTGCATACAGCTGGCT-1_1	excitatory neurons
GTGCATAGTGAGTATA-1_1	excitatory neurons
GTGCGGTGTACAGTGG-1_1	inhibitory neurons
GTGCGGTGTATAGGTA-1_1	excitatory neurons
GTGCGGTTCAACCAAC-1_1	inhibitory neurons
GTGCGGTTCGACGGAA-1_1	excitatory neurons
GTGCTTCCACCACGTG-1_1	excitatory neurons
GTGCTTCCATACGCTA-1_1	Oligodendrocytes
GTGTGCGCAGCTCGAC-1_1	excitatory neurons
GTGTGCGGTCAAGCGA-1_1	excitatory neurons
GTGTGCGGTTACGACT-1_1	excitatory neurons
GTGTGCGTCAGGTTCA-1_1	excitatory neurons
GTGTGCGTCCTCAATT-1_1	inhibitory neurons
GTGTGCGTCGACAGCC-1_1	excitatory neurons
GTGTGCGTCTGACCTC-1_1	excitatory neurons
GTGTTAGAGGCTAGAC-1_1	inhibitory neurons
GTGTTAGCATGAAGTA-1_1	inhibitory neurons
GTTAAGCGTGAGTGAC-1_1	excitatory neurons
GTTAAGCTCTCAAACG-1_1	excitatory neurons
GTTACAGAGACTGTAA-1_1	excitatory neurons
GTTCATTAGACTAGAT-1_1	excitatory neurons
GTTCATTCAAGCCATT-1_1	Astrocyte
GTTCATTCATCGGACC-1_1	excitatory neurons
GTTCGGGAGATAGGAG-1_1	excitatory neurons
GTTCGGGGTCAGAAGC-1_1	excitatory neurons
GTTCGGGGTGGTTTCA-1_1	excitatory neurons
GTTTCTAAGTACGCCC-1_1	excitatory neurons
TAAACCGAGCCAGTAG-1_1	inhibitory neurons
TAAACCGAGTCATCCA-1_1	excitatory neurons
TAAACCGCACCGGAAA-1_1	inhibitory neurons
TAAGAGAAGGTGACCA-1_1	excitatory neurons
TAAGAGACATGTCGAT-1_1	inhibitory neurons
TAAGAGAGTTCGTGAT-1_1	excitatory neurons
TAAGAGATCAGGCGAA-1_1	excitatory neurons
TAAGCGTGTGATAAGT-1_1	inhibitory neurons
TAAGCGTTCTACTTAC-1_1	excitatory neurons
TAAGTGCAGGATCGCA-1_1	excitatory neurons
TAAGTGCCACGGTGTC-1_1	excitatory neurons
TAAGTGCCAGCTGTTA-1_1	inhibitory neurons
TACCTATCACATCCAA-1_1	excitatory neurons
TACCTTAGTGATGTGG-1_1	excitatory neurons
TACCTTAGTTCAGCGC-1_1	oligodendrocyte progenitor cell
TACCTTATCCTGTACC-1_1	excitatory neurons
TACGGATCAAACCTAC-1_1	microglia
TACGGGCCAATAGCGG-1_1	inhibitory neurons
TACGGGCGTTACAGAA-1_1	excitatory neurons
TACGGGCTCAGCTCTC-1_1	inhibitory neurons
TACGGGCTCCCTAATT-1_1	Astrocyte
TACGGTAAGCCTCGTG-1_1	excitatory neurons
TACGGTACATCACGTA-1_1	excitatory neurons
TACGGTATCCCTTGTG-1_1	inhibitory neurons
TACTCATGTCTGGAGA-1_1	inhibitory neurons
TACTCATTCTGCAAGT-1_1	excitatory neurons
TACTCGCTCAATAAGG-1_1	inhibitory neurons
TACTCGCTCTCCAACC-1_1	excitatory neurons
TACTTACCAGACGTAG-1_1	inhibitory neurons
TACTTACGTAGGACAC-1_1	excitatory neurons
TACTTGTAGCTCCTCT-1_1	excitatory neurons
TACTTGTAGGGCTCTC-1_1	excitatory neurons
TACTTGTCATCGATGT-1_1	excitatory neurons
TACTTGTTCACGGTTA-1_1	inhibitory neurons
TACTTGTTCAGGCAAG-1_1	microglia
TACTTGTTCTCGAGTA-1_1	excitatory neurons
TAGACCACATATGAGA-1_1	excitatory neurons
TAGACCAGTCATCCCT-1_1	microglia
TAGAGCTCAGTATAAG-1_1	inhibitory neurons
TAGAGCTTCGCGGATC-1_1	excitatory neurons
TAGCCGGAGCTGTTCA-1_1	excitatory neurons
TAGCCGGCACAGCCCA-1_1	inhibitory neurons
TAGCCGGCAGGGTACA-1_1	microglia
TAGCCGGGTTCGAATC-1_1	inhibitory neurons
TAGGCATAGAAGGACA-1_1	excitatory neurons
TAGGCATAGACGACGT-1_1	excitatory neurons
TAGGCATCACAACGCC-1_1	excitatory neurons
TAGGCATCACCACCAG-1_1	excitatory neurons
TAGGCATCATCACGTA-1_1	inhibitory neurons
TAGTGGTCATCGATGT-1_1	excitatory neurons
TAGTGGTGTCGACTGC-1_1	Oligodendrocytes
TAGTGGTGTCTCTTTA-1_1	excitatory neurons
TAGTGGTTCTGCCCTA-1_1	excitatory neurons
TAGTTGGAGGTGTGGT-1_1	excitatory neurons
TAGTTGGGTTGCGTTA-1_1	excitatory neurons
TAGTTGGTCAACTCTT-1_1	inhibitory neurons
TATCAGGCAGACGCAA-1_1	excitatory neurons
TATCAGGTCAGGCCCA-1_1	excitatory neurons
TATCAGGTCGGCCGAT-1_1	excitatory neurons
TATCTCAGTAAGGATT-1_1	inhibitory neurons
TATCTCATCCTATGTT-1_1	inhibitory neurons
TATGCCCAGCGTAATA-1_1	excitatory neurons
TATTACCAGAACAATC-1_1	inhibitory neurons
TCAACGACAAGCTGAG-1_1	excitatory neurons
TCAATCTAGTGTACGG-1_1	inhibitory neurons
TCAATCTCATCCCACT-1_1	excitatory neurons
TCAATCTGTCACTTCC-1_1	excitatory neurons
TCACAAGAGGCGTACA-1_1	Astrocyte
TCACAAGCACTTAACG-1_1	excitatory neurons
TCACAAGGTGATGCCC-1_1	excitatory neurons
TCACAAGGTGCTAGCC-1_1	inhibitory neurons
TCACGAAAGCACACAG-1_1	excitatory neurons
TCACGAAAGCCACGCT-1_1	excitatory neurons
TCACGAAGTTAAGGGC-1_1	excitatory neurons
TCACGAATCCCTGACT-1_1	Astrocyte
TCAGATGCAATGTTGC-1_1	inhibitory neurons
TCAGATGGTCGGGTCT-1_1	excitatory neurons
TCAGATGGTTCGCTAA-1_1	excitatory neurons
TCAGATGTCAAGCCTA-1_1	inhibitory neurons
TCAGCAAAGACGCTTT-1_1	excitatory neurons
TCAGCAACAGCTCGCA-1_1	excitatory neurons
TCAGCAAGTAGCCTAT-1_1	excitatory neurons
TCAGGATAGTTACGGG-1_1	inhibitory neurons
TCAGGATCATCACGTA-1_1	inhibitory neurons
TCAGGATCATGTCCTC-1_1	microglia
TCAGGATTCCGAGCCA-1_1	oligodendrocyte progenitor cell
TCAGGATTCTTGAGAC-1_1	excitatory neurons
TCAGGTAAGCAGATCG-1_1	excitatory neurons
TCAGGTATCAGGTTCA-1_1	inhibitory neurons
TCATTACAGCGTTTAC-1_1	excitatory neurons
TCATTACAGGTCATCT-1_1	inhibitory neurons
TCATTACCACAGGTTT-1_1	inhibitory neurons
TCATTACCAGATGGGT-1_1	inhibitory neurons
TCATTACGTTCCACTC-1_1	excitatory neurons
TCATTACTCAACGAAA-1_1	excitatory neurons
TCATTACTCACTCTTA-1_1	inhibitory neurons
TCATTACTCCTAAGTG-1_1	excitatory neurons
TCATTTGAGACTGTAA-1_1	excitatory neurons
TCATTTGCACCTATCC-1_1	microglia
TCATTTGGTCAGAAGC-1_1	inhibitory neurons
TCATTTGTCAATAAGG-1_1	inhibitory neurons
TCCACACGTCAGTGGA-1_1	inhibitory neurons
TCCCGATCAGTAACGG-1_1	excitatory neurons
TCCCGATGTGAGTATA-1_1	microglia
TCCCGATGTTGAACTC-1_1	excitatory neurons
TCCCGATGTTTGTGTG-1_1	excitatory neurons
TCGAGGCAGCTCCTCT-1_1	excitatory neurons
TCGAGGCTCTCTGTCG-1_1	excitatory neurons
TCGCGAGAGGAACTGC-1_1	excitatory neurons
TCGCGAGGTAGAGTGC-1_1	excitatory neurons
TCGCGAGGTTACGTCA-1_1	inhibitory neurons
TCGCGAGTCTTAGAGC-1_1	excitatory neurons
TCGCGTTAGTAGTGCG-1_1	excitatory neurons
TCGCGTTAGTCGTACT-1_1	excitatory neurons
TCGCGTTGTCCCTTGT-1_1	inhibitory neurons
TCGCGTTTCCAAAGTC-1_1	excitatory neurons
TCGGGACAGCGATCCC-1_1	excitatory neurons
TCGGGACAGTGGACGT-1_1	inhibitory neurons
TCGGGACAGTTAAGTG-1_1	excitatory neurons
TCGGGACCAGCCAGAA-1_1	excitatory neurons
TCGGGACCAGCTGTTA-1_1	excitatory neurons
TCGGGACGTGTGCGTC-1_1	inhibitory neurons
TCGGTAAAGTGACATA-1_1	inhibitory neurons
TCGGTAAGTGGTCTCG-1_1	excitatory neurons
TCGTACCAGAGTCTGG-1_1	excitatory neurons
TCGTACCGTCCGCTGA-1_1	inhibitory neurons
TCGTACCTCTCGTTTA-1_1	inhibitory neurons
TCGTAGACACTTCTGC-1_1	excitatory neurons
TCGTAGACATGTAGTC-1_1	Oligodendrocytes
TCTATTGAGCGATCCC-1_1	Astrocyte
TCTATTGAGCGTGAAC-1_1	inhibitory neurons
TCTATTGAGTAGCCGA-1_1	inhibitory neurons
TCTATTGCAAACCCAT-1_1	excitatory neurons
TCTATTGGTTCCCGAG-1_1	excitatory neurons
TCTATTGTCGGCATCG-1_1	inhibitory neurons
TCTCATACATGAACCT-1_1	excitatory neurons
TCTCTAATCCTGCTTG-1_1	excitatory neurons
TCTGAGACAAACAACA-1_1	excitatory neurons
TCTGGAACAACACCTA-1_1	inhibitory neurons
TCTGGAATCTCGTATT-1_1	excitatory neurons
TCTTCGGAGTTGAGTA-1_1	inhibitory neurons
TCTTCGGCAAGCCTAT-1_1	inhibitory neurons
TCTTCGGTCGTTTAGG-1_1	excitatory neurons
TCTTTCCAGACTGGGT-1_1	inhibitory neurons
TCTTTCCAGAGCTATA-1_1	inhibitory neurons
TCTTTCCAGGCATGGT-1_1	inhibitory neurons
TCTTTCCAGGCTCATT-1_1	excitatory neurons
TCTTTCCCATCACCCT-1_1	excitatory neurons
TGAAAGAAGGCTAGCA-1_1	excitatory neurons
TGAAAGAAGGCTATCT-1_1	inhibitory neurons
TGAAAGACAAACCCAT-1_1	excitatory neurons
TGAAAGACAGGTCTCG-1_1	inhibitory neurons
TGAAAGACAGGTTTCA-1_1	inhibitory neurons
TGAAAGATCGGCCGAT-1_1	excitatory neurons
TGACAACAGCTGGAAC-1_1	excitatory neurons
TGACAACGTGAGTGAC-1_1	excitatory neurons
TGACAACGTTAAAGAC-1_1	inhibitory neurons
TGACAACTCAAGCCTA-1_1	excitatory neurons
TGACGGCAGTGGTCCC-1_1	excitatory neurons
TGACGGCGTCTAGTGT-1_1	excitatory neurons
TGACTTTAGACTCGGA-1_1	inhibitory neurons
TGACTTTCATTGGGCC-1_1	excitatory neurons
TGACTTTTCCGCAAGC-1_1	inhibitory neurons
TGAGAGGAGATGCGAC-1_1	excitatory neurons
TGAGAGGCATGTCTCC-1_1	microglia
TGAGAGGGTAATTGGA-1_1	excitatory neurons
TGAGAGGTCAGCTTAG-1_1	excitatory neurons
TGAGAGGTCATAACCG-1_1	inhibitory neurons
TGAGAGGTCCAAACAC-1_1	inhibitory neurons
TGAGAGGTCGGCCGAT-1_1	excitatory neurons
TGAGCATAGTACGCCC-1_1	excitatory neurons
TGAGCATCACAACTGT-1_1	inhibitory neurons
TGAGCCGCAAGTTCTG-1_1	excitatory neurons
TGAGCCGGTGCGAAAC-1_1	excitatory neurons
TGAGGGAAGAATCTCC-1_1	excitatory neurons
TGAGGGAAGGTGCAAC-1_1	excitatory neurons
TGAGGGAGTACAGTGG-1_1	inhibitory neurons
TGAGGGAGTGTTTGGT-1_1	excitatory neurons
TGAGGGATCAGTCAGT-1_1	inhibitory neurons
TGATTTCCAATGTTGC-1_1	excitatory neurons
TGATTTCGTACCGAGA-1_1	Astrocyte
TGCACCTAGCGAAGGG-1_1	excitatory neurons
TGCACCTCACCGGAAA-1_1	excitatory neurons
TGCCAAACACTTACGA-1_1	excitatory neurons
TGCCAAAGTTCCACGG-1_1	excitatory neurons
TGCCCATCATAAAGGT-1_1	inhibitory neurons
TGCCCTAAGAGTTGGC-1_1	excitatory neurons
TGCCCTAAGCTAGTGG-1_1	excitatory neurons
TGCCCTAGTCCGCTGA-1_1	excitatory neurons
TGCGCAGTCCAAAGTC-1_1	inhibitory neurons
TGCGCAGTCGTAGGAG-1_1	excitatory neurons
TGCGGGTAGAATCTCC-1_1	excitatory neurons
TGCGGGTAGACCTAGG-1_1	excitatory neurons
TGCGGGTAGATCGATA-1_1	excitatory neurons
TGCGGGTCAAGGACTG-1_1	excitatory neurons
TGCGGGTCAGTGACAG-1_1	inhibitory neurons
TGCGGGTGTGCTAGCC-1_1	excitatory neurons
TGCGGGTTCAGAGGTG-1_1	inhibitory neurons
TGCGGGTTCCTATGTT-1_1	excitatory neurons
TGCGTGGAGACTTTCG-1_1	excitatory neurons
TGCTGCTGTCTTGTCC-1_1	excitatory neurons
TGGACGCCAATAGCGG-1_1	excitatory neurons
TGGACGCGTAAGTTCC-1_1	Astrocyte
TGGACGCTCAGCTCGG-1_1	excitatory neurons
TGGCTGGAGACATAAC-1_1	excitatory neurons
TGGCTGGAGGTGTTAA-1_1	excitatory neurons
TGGCTGGGTCCAGTGC-1_1	excitatory neurons
TGGGCGTAGTGTTTGC-1_1	inhibitory neurons
TGGGCGTAGTTAGCGG-1_1	excitatory neurons
TGGGCGTTCGACGGAA-1_1	Oligodendrocytes
TGGGCGTTCTCAAACG-1_1	inhibitory neurons
TGGTTAGTCAGAGGTG-1_1	excitatory neurons
TGGTTAGTCATCACCC-1_1	excitatory neurons
TGGTTAGTCCAAACTG-1_1	excitatory neurons
TGGTTAGTCCACGCAG-1_1	excitatory neurons
TGGTTCCCAGGTTTCA-1_1	Astrocyte
TGGTTCCCATTAGCCA-1_1	Astrocyte
TGGTTCCTCGAGAACG-1_1	excitatory neurons
TGTATTCCAATTCCTT-1_1	inhibitory neurons
TGTATTCGTACTTGAC-1_1	excitatory neurons
TGTATTCGTCGCGTGT-1_1	excitatory neurons
TGTATTCTCTACTTAC-1_1	excitatory neurons
TGTCCCAAGGGAGTAA-1_1	Oligodendrocytes
TGTGGTAAGAAGGTGA-1_1	excitatory neurons
TGTGTTTAGGGAGTAA-1_1	excitatory neurons
TGTGTTTTCAGCGACC-1_1	excitatory neurons
TGTGTTTTCCTCAATT-1_1	excitatory neurons
TGTTCCGAGCTAGTGG-1_1	inhibitory neurons
TTAGGACAGGAGTACC-1_1	inhibitory neurons
TTAGGACCAAACGCGA-1_1	excitatory neurons
TTAGGACCAAGTACCT-1_1	inhibitory neurons
TTAGGACCATGCCTTC-1_1	Oligodendrocytes
TTAGGACGTCCAACTA-1_1	microglia
TTAGGACGTTCAGGCC-1_1	inhibitory neurons
TTAGGCACAACGCACC-1_1	excitatory neurons
TTAGGCAGTGCAGGTA-1_1	excitatory neurons
TTAGTTCAGAACTGTA-1_1	inhibitory neurons
TTAGTTCAGATGTAAC-1_1	excitatory neurons
TTATGCTGTATATGGA-1_1	inhibitory neurons
TTCCCAGAGCTCCTCT-1_1	excitatory neurons
TTCCCAGCACGTAAGG-1_1	excitatory neurons
TTCCCAGCAGCGTCCA-1_1	excitatory neurons
TTCCCAGGTGATGTCT-1_1	excitatory neurons
TTCCCAGTCCTTTACA-1_1	excitatory neurons
TTCGAAGCAGTCGATT-1_1	inhibitory neurons
TTCGGTCAGAAGGACA-1_1	excitatory neurons
TTCGGTCAGGAGCGTT-1_1	microglia
TTCGGTCTCAGTTGAC-1_1	excitatory neurons
TTCGGTCTCCGCATAA-1_1	excitatory neurons
TTCTCAATCCTCAATT-1_1	Astrocyte
TTCTCCTCAGCTTCGG-1_1	excitatory neurons
TTCTCCTCAGGACCCT-1_1	inhibitory neurons
TTCTCCTTCGTTGCCT-1_1	microglia
TTCTTAGTCACAGTAC-1_1	excitatory neurons
TTGAACGAGAGTACCG-1_1	excitatory neurons
TTGACTTAGAGTGACC-1_1	excitatory neurons
TTGACTTAGGCATGGT-1_1	excitatory neurons
TTGACTTCATCGTCGG-1_1	excitatory neurons
TTGACTTGTAAAGGAG-1_1	excitatory neurons
TTGACTTGTGACCAAG-1_1	excitatory neurons
TTGCCGTCAAACTGCT-1_1	excitatory neurons
TTGCCGTCATACTACG-1_1	inhibitory neurons
TTGCCGTGTCATATGC-1_1	excitatory neurons
TTGCCGTGTGTTCGAT-1_1	inhibitory neurons
TTGCCGTTCCGCGCAA-1_1	excitatory neurons
TTGCGTCCACAAGCCC-1_1	excitatory neurons
TTGGAACGTCAGGACA-1_1	excitatory neurons
TTGTAGGAGCACAGGT-1_1	oligodendrocyte progenitor cell
TTGTAGGAGCGTGAGT-1_1	excitatory neurons
TTGTAGGCAAGACACG-1_1	inhibitory neurons
TTGTAGGCAATGGACG-1_1	excitatory neurons
TTGTAGGTCAGGCAAG-1_1	Astrocyte
TTGTAGGTCGTCTGCT-1_1	excitatory neurons
TTTACTGGTTATCGGT-1_1	inhibitory neurons
TTTATGCAGGGATCTG-1_1	excitatory neurons
TTTATGCCATGGTCAT-1_1	excitatory neurons
TTTATGCGTTACGACT-1_1	excitatory neurons
TTTATGCGTTCGTGAT-1_1	excitatory neurons
TTTCCTCAGACGCTTT-1_1	inhibitory neurons
TTTCCTCCAAGAGTCG-1_1	excitatory neurons
TTTCCTCTCCTCAACC-1_1	microglia
TTTCCTCTCTGACCTC-1_1	excitatory neurons
TTTGCGCGTGATAAGT-1_1	inhibitory neurons
TTTGCGCTCGAGCCCA-1_1	inhibitory neurons
TTTGCGCTCGTTTAGG-1_1	excitatory neurons
TTTGGTTGTTCCGTCT-1_1	excitatory neurons
TTTGTCACACCACGTG-1_1	microglia
AAACCTGCAGCGAACA-1_2	excitatory neurons
AAACCTGCAGTGAGTG-1_2	excitatory neurons
AAACCTGGTTATCCGA-1_2	inhibitory neurons
AAACCTGTCATGCTCC-1_2	excitatory neurons
AAACCTGTCCCATTAT-1_2	excitatory neurons
AAACGGGAGCTGCCCA-1_2	Oligodendrocytes
AAACGGGCATCGACGC-1_2	excitatory neurons
AAACGGGCATGAACCT-1_2	Oligodendrocytes
AAACGGGTCGACAGCC-1_2	excitatory neurons
AAACGGGTCGCGGATC-1_2	excitatory neurons
AAACGGGTCTGTACGA-1_2	excitatory neurons
AAAGATGAGTTTGCGT-1_2	excitatory neurons
AAAGATGCATTTCAGG-1_2	excitatory neurons
AAAGATGGTACCGTTA-1_2	excitatory neurons
AAAGATGGTCAATACC-1_2	excitatory neurons
AAAGATGTCCGTCATC-1_2	oligodendrocyte progenitor cell
AAAGCAAAGATGTTAG-1_2	excitatory neurons
AAAGCAAGTCTAAAGA-1_2	Oligodendrocytes
AAAGTAGCAACGCACC-1_2	excitatory neurons
AAAGTAGCATCACCCT-1_2	excitatory neurons
AAAGTAGTCCGGGTGT-1_2	inhibitory neurons
AAATGCCCATATGGTC-1_2	microglia
AAATGCCTCTACTTAC-1_2	excitatory neurons
AAATGCCTCTTGTCAT-1_2	excitatory neurons
AACACGTCAACTGGCC-1_2	Oligodendrocytes
AACACGTGTAGGGACT-1_2	inhibitory neurons
AACACGTGTCGAGATG-1_2	oligodendrocyte progenitor cell
AACACGTTCGACCAGC-1_2	excitatory neurons
AACCATGCAGTAAGAT-1_2	inhibitory neurons
AACCATGGTCATGCAT-1_2	excitatory neurons
AACCATGTCAACGGCC-1_2	excitatory neurons
AACCATGTCAAGGCTT-1_2	excitatory neurons
AACCGCGAGCTAGTTC-1_2	inhibitory neurons
AACCGCGCAATGACCT-1_2	Astrocyte
AACCGCGCATTGGTAC-1_2	excitatory neurons
AACGTTGCACGAGGTA-1_2	inhibitory neurons
AACGTTGGTAGCGTGA-1_2	Astrocyte
AACGTTGTCCTTGGTC-1_2	oligodendrocyte progenitor cell
AACTCAGAGAAAGTGG-1_2	excitatory neurons
AACTCAGCAATCTACG-1_2	excitatory neurons
AACTCAGCATACGCTA-1_2	excitatory neurons
AACTCAGCATGGAATA-1_2	inhibitory neurons
AACTCAGGTTAGATGA-1_2	excitatory neurons
AACTCAGTCTGGGCCA-1_2	excitatory neurons
AACTCCCAGCGTCAAG-1_2	oligodendrocyte progenitor cell
AACTCCCCAAACAACA-1_2	excitatory neurons
AACTCCCTCAGTGTTG-1_2	excitatory neurons
AACTCTTAGCGATCCC-1_2	excitatory neurons
AACTCTTCACCGTTGG-1_2	excitatory neurons
AACTCTTGTAGCTAAA-1_2	inhibitory neurons
AACTCTTGTGCCTGCA-1_2	excitatory neurons
AACTCTTGTGTCCTCT-1_2	Oligodendrocytes
AACTCTTTCGTCCGTT-1_2	excitatory neurons
AACTCTTTCTGACCTC-1_2	excitatory neurons
AACTGGTAGGTGTTAA-1_2	excitatory neurons
AACTGGTTCAGAGACG-1_2	Oligodendrocytes
AACTTTCAGATCACGG-1_2	inhibitory neurons
AACTTTCCAAATACAG-1_2	inhibitory neurons
AACTTTCCACTTAAGC-1_2	inhibitory neurons
AACTTTCCAGATGAGC-1_2	excitatory neurons
AACTTTCGTTTCGCTC-1_2	excitatory neurons
AACTTTCTCAGGATCT-1_2	excitatory neurons
AAGACCTAGAAACCGC-1_2	excitatory neurons
AAGACCTCACGTCAGC-1_2	excitatory neurons
AAGACCTCAGATGGGT-1_2	excitatory neurons
AAGACCTCAGTAACGG-1_2	inhibitory neurons
AAGACCTGTTCCACAA-1_2	excitatory neurons
AAGACCTTCCCTAACC-1_2	inhibitory neurons
AAGCCGCAGGCTAGGT-1_2	excitatory neurons
AAGCCGCCACTTAACG-1_2	oligodendrocyte progenitor cell
AAGCCGCGTAGCTTGT-1_2	inhibitory neurons
AAGCCGCGTGTTGGGA-1_2	excitatory neurons
AAGCCGCTCACCGTAA-1_2	excitatory neurons
AAGCCGCTCACGCATA-1_2	excitatory neurons
AAGGAGCAGAGTACCG-1_2	excitatory neurons
AAGGAGCGTAGCGATG-1_2	inhibitory neurons
AAGGAGCGTAGGACAC-1_2	excitatory neurons
AAGGAGCTCCACGACG-1_2	inhibitory neurons
AAGGCAGAGGCTAGCA-1_2	excitatory neurons
AAGGCAGAGTGAACAT-1_2	inhibitory neurons
AAGGCAGAGTGGAGAA-1_2	Oligodendrocytes
AAGGCAGCACTAGTAC-1_2	Oligodendrocytes
AAGGCAGCAGCCAGAA-1_2	excitatory neurons
AAGGCAGGTCATCCCT-1_2	excitatory neurons
AAGGCAGTCATAACCG-1_2	excitatory neurons
AAGGCAGTCCTCATTA-1_2	excitatory neurons
AAGGCAGTCTCCGGTT-1_2	excitatory neurons
AAGGTTCAGCGATATA-1_2	excitatory neurons
AAGGTTCCATCCCACT-1_2	inhibitory neurons
AAGGTTCGTACATGTC-1_2	Oligodendrocytes
AAGTCTGAGCTAGTCT-1_2	excitatory neurons
AAGTCTGAGGGATACC-1_2	excitatory neurons
AAGTCTGCAATCCAAC-1_2	excitatory neurons
AAGTCTGCACATGACT-1_2	oligodendrocyte progenitor cell
AAGTCTGCAGTCCTTC-1_2	inhibitory neurons
AAGTCTGGTTTAGGAA-1_2	excitatory neurons
AAGTCTGTCTCGTATT-1_2	excitatory neurons
AAGTCTGTCTGCAGTA-1_2	excitatory neurons
AATCCAGAGTACATGA-1_2	excitatory neurons
AATCCAGGTCGGATCC-1_2	excitatory neurons
AATCCAGTCATTGCCC-1_2	excitatory neurons
AATCCAGTCGACAGCC-1_2	oligodendrocyte progenitor cell
AATCGGTCATTTGCTT-1_2	oligodendrocyte progenitor cell
AATCGGTGTTATGCGT-1_2	excitatory neurons
ACACCAAAGTTCGATC-1_2	inhibitory neurons
ACACCCTCAACAACCT-1_2	microglia
ACACCCTTCAACACCA-1_2	inhibitory neurons
ACACCGGCAGTCGATT-1_2	excitatory neurons
ACACCGGGTCGGCACT-1_2	Oligodendrocytes
ACACCGGTCAGGTTCA-1_2	excitatory neurons
ACACCGGTCTTGGGTA-1_2	excitatory neurons
ACACTGAAGCTGTTCA-1_2	inhibitory neurons
ACACTGAAGTCGTACT-1_2	excitatory neurons
ACACTGACAGACGTAG-1_2	excitatory neurons
ACAGCCGCACGAAATA-1_2	excitatory neurons
ACAGCCGCACGAGGTA-1_2	excitatory neurons
ACAGCCGCATACTCTT-1_2	inhibitory neurons
ACAGCCGGTGCCTTGG-1_2	Oligodendrocytes
ACAGCCGTCCCACTTG-1_2	Oligodendrocytes
ACAGCCGTCGGGAGTA-1_2	excitatory neurons
ACAGCTAAGCGGCTTC-1_2	Oligodendrocytes
ACAGCTACAAAGTGCG-1_2	inhibitory neurons
ACAGCTACATCACCCT-1_2	Oligodendrocytes
ACAGCTAGTGCTTCTC-1_2	oligodendrocyte progenitor cell
ACAGCTAGTTCCCGAG-1_2	inhibitory neurons
ACAGCTATCTGGCGAC-1_2	inhibitory neurons
ACATACGAGTACACCT-1_2	Astrocyte
ACATACGAGTAGGTGC-1_2	inhibitory neurons
ACATACGGTCATACTG-1_2	excitatory neurons
ACATACGGTGTAAGTA-1_2	Astrocyte
ACATACGTCAACGGGA-1_2	inhibitory neurons
ACATCAGAGACCTTTG-1_2	inhibitory neurons
ACATCAGAGTAGTGCG-1_2	excitatory neurons
ACATCAGGTTGTTTGG-1_2	excitatory neurons
ACATCAGTCACCATAG-1_2	inhibitory neurons
ACATGGTCAGTAAGAT-1_2	excitatory neurons
ACATGGTTCCTTGCCA-1_2	inhibitory neurons
ACATGGTTCGGATGTT-1_2	excitatory neurons
ACCAGTAAGCTAAGAT-1_2	inhibitory neurons
ACCAGTAAGTGTACTC-1_2	Oligodendrocytes
ACCAGTACAATCTGCA-1_2	inhibitory neurons
ACCAGTACATACAGCT-1_2	excitatory neurons
ACCAGTACATGGAATA-1_2	excitatory neurons
ACCAGTATCCTAGAAC-1_2	inhibitory neurons
ACCCACTAGCAGGTCA-1_2	excitatory neurons
ACCCACTCACACATGT-1_2	Oligodendrocytes
ACCCACTCACCAGTTA-1_2	excitatory neurons
ACCCACTGTCATGCCG-1_2	excitatory neurons
ACCCACTTCGGCGCAT-1_2	excitatory neurons
ACCGTAAAGCTGCCCA-1_2	excitatory neurons
ACCGTAACAATGTAAG-1_2	inhibitory neurons
ACCGTAACAGCCTTGG-1_2	excitatory neurons
ACCGTAATCAGTGTTG-1_2	Oligodendrocytes
ACCGTAATCATATCGG-1_2	inhibitory neurons
ACCGTAATCGGCATCG-1_2	Oligodendrocytes
ACCGTAATCGTAGGTT-1_2	excitatory neurons
ACCTTTAAGACTACAA-1_2	excitatory neurons
ACCTTTAAGCTGGAAC-1_2	excitatory neurons
ACCTTTAAGTCCGGTC-1_2	excitatory neurons
ACCTTTAAGTTCCACA-1_2	Oligodendrocytes
ACCTTTACAATCGGTT-1_2	excitatory neurons
ACCTTTACACCAGTTA-1_2	excitatory neurons
ACGAGCCAGGGTGTTG-1_2	inhibitory neurons
ACGAGCCCAATCAGAA-1_2	excitatory neurons
ACGAGCCCACTACAGT-1_2	excitatory neurons
ACGAGCCCATAGACTC-1_2	inhibitory neurons
ACGAGGAAGGCGCTCT-1_2	excitatory neurons
ACGAGGAAGTGTCCAT-1_2	excitatory neurons
ACGAGGATCATTATCC-1_2	Oligodendrocytes
ACGATGTAGGAACTGC-1_2	excitatory neurons
ACGATGTGTGACTCAT-1_2	excitatory neurons
ACGATGTTCATATCGG-1_2	excitatory neurons
ACGATGTTCATCGATG-1_2	excitatory neurons
ACGATGTTCTGAGGGA-1_2	Oligodendrocytes
ACGCAGCAGAAGATTC-1_2	Oligodendrocytes
ACGCAGCAGAGGTTGC-1_2	excitatory neurons
ACGCAGCAGGAGTTTA-1_2	oligodendrocyte progenitor cell
ACGCAGCAGGCTAGAC-1_2	excitatory neurons
ACGCAGCCAACTGCGC-1_2	Oligodendrocytes
ACGCAGCCATACAGCT-1_2	excitatory neurons
ACGCAGCGTAACGACG-1_2	excitatory neurons
ACGCAGCTCGCCAAAT-1_2	inhibitory neurons
ACGCCAGAGACATAAC-1_2	excitatory neurons
ACGCCAGAGCGTTCCG-1_2	oligodendrocyte progenitor cell
ACGCCAGAGCTAGCCC-1_2	excitatory neurons
ACGCCAGCACAGATTC-1_2	excitatory neurons
ACGCCAGGTCCAGTAT-1_2	inhibitory neurons
ACGCCAGTCATGCATG-1_2	inhibitory neurons
ACGCCAGTCCAGATCA-1_2	microglia
ACGCCAGTCCTAGGGC-1_2	excitatory neurons
ACGCCGAAGATGAGAG-1_2	inhibitory neurons
ACGCCGAAGCTTCGCG-1_2	inhibitory neurons
ACGCCGACAATAACGA-1_2	excitatory neurons
ACGCCGACACCCATTC-1_2	inhibitory neurons
ACGCCGAGTACCATCA-1_2	excitatory neurons
ACGGAGAAGTGCGATG-1_2	excitatory neurons
ACGGAGACACTGAAGG-1_2	excitatory neurons
ACGGAGACATTCCTCG-1_2	excitatory neurons
ACGGAGAGTTCGGCAC-1_2	excitatory neurons
ACGGAGATCAGCACAT-1_2	excitatory neurons
ACGGCCAGTCACTTCC-1_2	excitatory neurons
ACGGCCATCATGGTCA-1_2	excitatory neurons
ACGGCCATCTTCAACT-1_2	excitatory neurons
ACGGGCTAGAGTCTGG-1_2	excitatory neurons
ACGGGCTTCCTACAGA-1_2	excitatory neurons
ACGGGTCCACGAAACG-1_2	excitatory neurons
ACGGGTCCATTAGGCT-1_2	excitatory neurons
ACGGGTCGTCGCTTCT-1_2	oligodendrocyte progenitor cell
ACGGGTCGTTTGGGCC-1_2	excitatory neurons
ACGTCAAGTCACCCAG-1_2	inhibitory neurons
ACGTCAATCTGTCTAT-1_2	excitatory neurons
ACGTCAATCTTACCTA-1_2	excitatory neurons
ACTATCTGTAATAGCA-1_2	Oligodendrocytes
ACTATCTGTGCAACTT-1_2	excitatory neurons
ACTATCTGTTCTGTTT-1_2	Oligodendrocytes
ACTATCTTCGGGAGTA-1_2	excitatory neurons
ACTGAACCACCACCAG-1_2	inhibitory neurons
ACTGAACCAGGAATGC-1_2	inhibitory neurons
ACTGAACGTAGCTGCC-1_2	excitatory neurons
ACTGAACGTATCACCA-1_2	excitatory neurons
ACTGAACGTCAACTGT-1_2	inhibitory neurons
ACTGAACGTGCCTGTG-1_2	Oligodendrocytes
ACTGAACTCCCAACGG-1_2	inhibitory neurons
ACTGAGTAGGGCACTA-1_2	excitatory neurons
ACTGAGTAGTGCCAGA-1_2	excitatory neurons
ACTGAGTCAAGTACCT-1_2	excitatory neurons
ACTGAGTCATGCCTAA-1_2	Oligodendrocytes
ACTGAGTGTCTCATCC-1_2	inhibitory neurons
ACTGAGTTCACCCGAG-1_2	excitatory neurons
ACTGAGTTCACCCTCA-1_2	excitatory neurons
ACTGAGTTCCTTGACC-1_2	inhibitory neurons
ACTGAGTTCTTGAGGT-1_2	oligodendrocyte progenitor cell
ACTGATGCATTGGGCC-1_2	excitatory neurons
ACTGATGGTAGAGGAA-1_2	inhibitory neurons
ACTGATGGTATTCTCT-1_2	Oligodendrocytes
ACTGCTCAGAGAACAG-1_2	excitatory neurons
ACTGCTCGTGACCAAG-1_2	excitatory neurons
ACTGCTCTCATAACCG-1_2	inhibitory neurons
ACTGTCCAGCCACTAT-1_2	excitatory neurons
ACTGTCCCACCGCTAG-1_2	excitatory neurons
ACTGTCCGTGGTACAG-1_2	Oligodendrocytes
ACTTGTTCACGGTAAG-1_2	excitatory neurons
ACTTGTTGTCTGCCAG-1_2	excitatory neurons
ACTTGTTTCATGTAGC-1_2	Oligodendrocytes
ACTTGTTTCCAGTATG-1_2	inhibitory neurons
ACTTTCACATCTGGTA-1_2	Astrocyte
ACTTTCATCGTTTATC-1_2	excitatory neurons
ACTTTCATCTGTGCAA-1_2	excitatory neurons
AGAATAGAGACCTAGG-1_2	excitatory neurons
AGAATAGCAAGTTAAG-1_2	inhibitory neurons
AGAATAGCAGCCTATA-1_2	Oligodendrocytes
AGAATAGTCCAAACAC-1_2	excitatory neurons
AGACGTTCAGGTCTCG-1_2	excitatory neurons
AGACGTTTCAGCCTAA-1_2	excitatory neurons
AGACGTTTCTAACTCT-1_2	excitatory neurons
AGAGCGAAGAACAACT-1_2	inhibitory neurons
AGAGCGAAGAGCTTCT-1_2	inhibitory neurons
AGAGCGAAGCGACGTA-1_2	excitatory neurons
AGAGCGAAGCTCCCAG-1_2	Astrocyte
AGAGCGAAGGAGCGTT-1_2	Oligodendrocytes
AGAGCGACAAGTAATG-1_2	excitatory neurons
AGAGCGACAGCTGGCT-1_2	excitatory neurons
AGAGCGACATCCCATC-1_2	inhibitory neurons
AGAGCGAGTTACGACT-1_2	excitatory neurons
AGAGCGAGTTCAGACT-1_2	excitatory neurons
AGAGCGAGTTCGTCTC-1_2	excitatory neurons
AGAGCTTAGATGCGAC-1_2	excitatory neurons
AGAGCTTCACCATCCT-1_2	excitatory neurons
AGAGCTTGTGAGGGAG-1_2	excitatory neurons
AGAGCTTTCACCATAG-1_2	inhibitory neurons
AGAGCTTTCCGCGTTT-1_2	Oligodendrocytes
AGAGTGGCAACGATGG-1_2	excitatory neurons
AGAGTGGCACTGAAGG-1_2	excitatory neurons
AGAGTGGCAGTAGAGC-1_2	excitatory neurons
AGAGTGGGTAAACGCG-1_2	excitatory neurons
AGAGTGGTCGGTTAAC-1_2	excitatory neurons
AGAGTGGTCTTGGGTA-1_2	inhibitory neurons
AGATCTGAGTTAACGA-1_2	inhibitory neurons
AGATCTGCACAACGTT-1_2	Oligodendrocytes
AGATCTGGTGGCAAAC-1_2	inhibitory neurons
AGATTGCAGACTCGGA-1_2	excitatory neurons
AGATTGCAGCTCCTTC-1_2	inhibitory neurons
AGATTGCGTACACCGC-1_2	oligodendrocyte progenitor cell
AGATTGCGTCGAGATG-1_2	excitatory neurons
AGATTGCGTGCAACTT-1_2	Astrocyte
AGATTGCTCTTTACAC-1_2	excitatory neurons
AGCAGCCAGTGACATA-1_2	inhibitory neurons
AGCAGCCCACGAAAGC-1_2	Astrocyte
AGCAGCCCAGACGCAA-1_2	Astrocyte
AGCAGCCCATGCTGGC-1_2	inhibitory neurons
AGCAGCCCATTGGTAC-1_2	excitatory neurons
AGCAGCCTCCCTTGTG-1_2	Oligodendrocytes
AGCATACAGAGCAATT-1_2	excitatory neurons
AGCATACAGGTTACCT-1_2	oligodendrocyte progenitor cell
AGCATACCACACAGAG-1_2	Oligodendrocytes
AGCATACCATTCGACA-1_2	excitatory neurons
AGCATACTCATGTCTT-1_2	excitatory neurons
AGCATACTCGCTGATA-1_2	excitatory neurons
AGCCTAAGTCCATGAT-1_2	excitatory neurons
AGCGGTCAGCAGATCG-1_2	inhibitory neurons
AGCGGTCCATCCGCGA-1_2	oligodendrocyte progenitor cell
AGCGGTCTCCCTCAGT-1_2	excitatory neurons
AGCGGTCTCCTGCCAT-1_2	excitatory neurons
AGCGTATTCTCTAAGG-1_2	oligodendrocyte progenitor cell
AGCGTCGAGAATTCCC-1_2	excitatory neurons
AGCGTCGAGGATGGTC-1_2	inhibitory neurons
AGCGTCGCACTGTTAG-1_2	Oligodendrocytes
AGCTCCTAGACCACGA-1_2	inhibitory neurons
AGCTCCTAGATGTAAC-1_2	inhibitory neurons
AGCTCCTCAGCTGCTG-1_2	Oligodendrocytes
AGCTCCTCATCCTTGC-1_2	Astrocyte
AGCTCCTTCCAAATGC-1_2	inhibitory neurons
AGCTCCTTCGGAGGTA-1_2	Oligodendrocytes
AGCTCTCAGAAACGCC-1_2	microglia
AGCTCTCAGCCCAATT-1_2	inhibitory neurons
AGCTCTCCAGTACACT-1_2	excitatory neurons
AGCTCTCCAGTATGCT-1_2	excitatory neurons
AGCTCTCGTATATGGA-1_2	excitatory neurons
AGCTTGAGTACGAAAT-1_2	excitatory neurons
AGGCCACAGAGACGAA-1_2	excitatory neurons
AGGCCGTCATCGTCGG-1_2	inhibitory neurons
AGGCCGTGTACTTGAC-1_2	excitatory neurons
AGGGAGTAGATGCGAC-1_2	excitatory neurons
AGGGAGTCAAGAAAGG-1_2	excitatory neurons
AGGGAGTGTGTTTGTG-1_2	excitatory neurons
AGGGAGTTCAAAGACA-1_2	Oligodendrocytes
AGGGAGTTCACAGGCC-1_2	oligodendrocyte progenitor cell
AGGGATGAGTGAACGC-1_2	excitatory neurons
AGGGATGCAAATCCGT-1_2	excitatory neurons
AGGGATGCAACCGCCA-1_2	inhibitory neurons
AGGGATGGTATAATGG-1_2	excitatory neurons
AGGGATGGTTGAGGTG-1_2	Oligodendrocytes
AGGGTGAAGAAACCTA-1_2	inhibitory neurons
AGGGTGACACCATCCT-1_2	inhibitory neurons
AGGGTGAGTGTTCGAT-1_2	inhibitory neurons
AGGGTGATCACTCCTG-1_2	inhibitory neurons
AGGGTGATCCTATTCA-1_2	excitatory neurons
AGGTCATAGAGAGCTC-1_2	excitatory neurons
AGGTCATAGGCAGGTT-1_2	excitatory neurons
AGGTCATGTAGCGTCC-1_2	excitatory neurons
AGGTCATGTTACGTCA-1_2	excitatory neurons
AGGTCATTCCTGCCAT-1_2	excitatory neurons
AGGTCCGAGCCCAGCT-1_2	inhibitory neurons
AGGTCCGCACCGGAAA-1_2	inhibitory neurons
AGGTCCGCACGTGAGA-1_2	inhibitory neurons
AGGTCCGCAGAGCCAA-1_2	excitatory neurons
AGTAGTCAGCTTATCG-1_2	excitatory neurons
AGTAGTCCAAGGGTCA-1_2	excitatory neurons
AGTAGTCCAGCCTTGG-1_2	excitatory neurons
AGTAGTCGTTTGACAC-1_2	excitatory neurons
AGTAGTCTCACTATTC-1_2	inhibitory neurons
AGTAGTCTCCCTCAGT-1_2	oligodendrocyte progenitor cell
AGTCTTTAGGGCTCTC-1_2	inhibitory neurons
AGTCTTTCACCCATTC-1_2	inhibitory neurons
AGTCTTTCACTTGGAT-1_2	excitatory neurons
AGTCTTTCAGATTGCT-1_2	inhibitory neurons
AGTCTTTGTCCTAGCG-1_2	excitatory neurons
AGTCTTTTCAAAGACA-1_2	inhibitory neurons
AGTGAGGAGATGAGAG-1_2	inhibitory neurons
AGTGAGGAGGCAAAGA-1_2	inhibitory neurons
AGTGAGGCAAGTAGTA-1_2	inhibitory neurons
AGTGGGAAGGTAAACT-1_2	excitatory neurons
AGTGGGAGTTAAAGTG-1_2	excitatory neurons
AGTGGGATCTTGTCAT-1_2	Oligodendrocytes
AGTGTCACAAACTGTC-1_2	excitatory neurons
AGTGTCACACACATGT-1_2	excitatory neurons
AGTGTCAGTTCCTCCA-1_2	Oligodendrocytes
AGTTGGTCACAGGCCT-1_2	excitatory neurons
AGTTGGTCAGCTTCGG-1_2	excitatory neurons
AGTTGGTCATATGAGA-1_2	excitatory neurons
AGTTGGTCATTCCTGC-1_2	excitatory neurons
ATAAGAGAGGAGTACC-1_2	inhibitory neurons
ATAAGAGCAATGACCT-1_2	excitatory neurons
ATAAGAGCACAGACTT-1_2	excitatory neurons
ATAAGAGCATCACGAT-1_2	excitatory neurons
ATAAGAGTCAACACTG-1_2	inhibitory neurons
ATAAGAGTCCCGGATG-1_2	excitatory neurons
ATAGACCGTATGAATG-1_2	inhibitory neurons
ATAGACCGTCTAACGT-1_2	Oligodendrocytes
ATAGACCTCGGCCGAT-1_2	excitatory neurons
ATCACGACAATGTTGC-1_2	excitatory neurons
ATCACGACAGACGCAA-1_2	excitatory neurons
ATCATCTAGATAGTCA-1_2	excitatory neurons
ATCATCTCAGCTTAAC-1_2	excitatory neurons
ATCATCTTCCGTTGCT-1_2	Astrocyte
ATCATCTTCGACGGAA-1_2	excitatory neurons
ATCATCTTCGGTTCGG-1_2	inhibitory neurons
ATCATGGCAATCTGCA-1_2	excitatory neurons
ATCATGGGTAGAAGGA-1_2	inhibitory neurons
ATCATGGGTTCGGCAC-1_2	oligodendrocyte progenitor cell
ATCCACCAGAGTCGGT-1_2	excitatory neurons
ATCCACCCATTAGCCA-1_2	Astrocyte
ATCCACCGTTATCCGA-1_2	Astrocyte
ATCCACCTCAACACGT-1_2	inhibitory neurons
ATCCACCTCGTACCGG-1_2	inhibitory neurons
ATCCGAACACCAGTTA-1_2	excitatory neurons
ATCCGAAGTCGCATCG-1_2	excitatory neurons
ATCCGAAGTTAAGGGC-1_2	microglia
ATCCGAATCGACAGCC-1_2	inhibitory neurons
ATCGAGTAGTCCGTAT-1_2	excitatory neurons
ATCGAGTGTAGCGCTC-1_2	excitatory neurons
ATCGAGTGTCGCGTGT-1_2	excitatory neurons
ATCGAGTGTCTCAACA-1_2	Oligodendrocytes
ATCGAGTGTGCAGTAG-1_2	excitatory neurons
ATCGAGTTCGTTTGCC-1_2	excitatory neurons
ATCTACTAGCGTTTAC-1_2	excitatory neurons
ATCTACTAGTCCGGTC-1_2	excitatory neurons
ATCTACTCACCCTATC-1_2	Oligodendrocytes
ATCTACTGTCATGCAT-1_2	inhibitory neurons
ATCTGCCAGGGATACC-1_2	excitatory neurons
ATCTGCCAGTGAACGC-1_2	oligodendrocyte progenitor cell
ATCTGCCCAGCCACCA-1_2	inhibitory neurons
ATCTGCCCAGGGCATA-1_2	excitatory neurons
ATCTGCCCATCACCCT-1_2	excitatory neurons
ATCTGCCGTAGCGCTC-1_2	inhibitory neurons
ATCTGCCGTGTCGCTG-1_2	oligodendrocyte progenitor cell
ATCTGCCTCGCTGATA-1_2	excitatory neurons
ATCTGCCTCTCATTCA-1_2	Oligodendrocytes
ATCTGCCTCTGCGGCA-1_2	inhibitory neurons
ATGAGGGAGATAGTCA-1_2	excitatory neurons
ATGAGGGCAATTCCTT-1_2	excitatory neurons
ATGAGGGCATGCCCGA-1_2	excitatory neurons
ATGAGGGTCGCCTGTT-1_2	inhibitory neurons
ATGCGATAGGAATCGC-1_2	excitatory neurons
ATGCGATAGGCCCTCA-1_2	excitatory neurons
ATGCGATAGTCAAGGC-1_2	excitatory neurons
ATGCGATAGTCTTGCA-1_2	inhibitory neurons
ATGCGATCAAGGGTCA-1_2	excitatory neurons
ATGCGATCACATCCAA-1_2	excitatory neurons
ATGCGATCAGAGCCAA-1_2	excitatory neurons
ATGCGATCATAGGATA-1_2	inhibitory neurons
ATGCGATCATGTTCCC-1_2	excitatory neurons
ATGCGATGTGTGAAAT-1_2	excitatory neurons
ATGCGATTCCAAACAC-1_2	inhibitory neurons
ATGCGATTCTTGAGAC-1_2	excitatory neurons
ATGCGATTCTTGTACT-1_2	excitatory neurons
ATGGGAGAGGGAGTAA-1_2	inhibitory neurons
ATGGGAGAGGGTCTCC-1_2	excitatory neurons
ATGGGAGTCGTGACAT-1_2	excitatory neurons
ATGGGAGTCTCGGACG-1_2	excitatory neurons
ATGTGTGCAATGTTGC-1_2	excitatory neurons
ATGTGTGCATCACGTA-1_2	excitatory neurons
ATGTGTGCATTTCACT-1_2	excitatory neurons
ATGTGTGGTATAGGTA-1_2	inhibitory neurons
ATGTGTGGTCAAGCGA-1_2	excitatory neurons
ATGTGTGTCCTTAATC-1_2	inhibitory neurons
ATTACTCAGGCTAGAC-1_2	excitatory neurons
ATTACTCAGGGATGGG-1_2	inhibitory neurons
ATTACTCCACCGGAAA-1_2	inhibitory neurons
ATTACTCCACCTCGTT-1_2	excitatory neurons
ATTACTCCACGGTTTA-1_2	excitatory neurons
ATTACTCGTACGCACC-1_2	excitatory neurons
ATTACTCTCTTGTCAT-1_2	excitatory neurons
ATTATCCCACTTCTGC-1_2	inhibitory neurons
ATTATCCTCAATACCG-1_2	inhibitory neurons
ATTATCCTCAGGCAAG-1_2	inhibitory neurons
ATTCTACAGCTCCCAG-1_2	Oligodendrocytes
ATTCTACCAACTGCTA-1_2	Oligodendrocytes
ATTCTACCATGGATGG-1_2	excitatory neurons
ATTCTACTCAAAGTAG-1_2	excitatory neurons
ATTCTACTCAGGCGAA-1_2	excitatory neurons
ATTCTACTCGCGGATC-1_2	Oligodendrocytes
ATTGGACAGACGACGT-1_2	excitatory neurons
ATTGGACAGTCGTTTG-1_2	excitatory neurons
ATTGGACGTAGCGTAG-1_2	excitatory neurons
ATTGGACGTTGTTTGG-1_2	excitatory neurons
ATTGGTGAGTTATCGC-1_2	Astrocyte
ATTGGTGCAGACGCCT-1_2	inhibitory neurons
ATTGGTGCAGACTCGC-1_2	excitatory neurons
ATTGGTGTCCCATTAT-1_2	microglia
ATTGGTGTCTACTCAT-1_2	excitatory neurons
ATTGGTGTCTCGTTTA-1_2	excitatory neurons
ATTTCTGAGTTCGATC-1_2	excitatory neurons
ATTTCTGCACCAGGCT-1_2	excitatory neurons
CAACCAAAGAAACCGC-1_2	excitatory neurons
CAACCAACATCGGACC-1_2	Astrocyte
CAACCAACATGTAAGA-1_2	excitatory neurons
CAACCAATCCCTGACT-1_2	inhibitory neurons
CAACCAATCTGCTGCT-1_2	excitatory neurons
CAACCTCCATTTGCTT-1_2	excitatory neurons
CAACTAGCAATAAGCA-1_2	excitatory neurons
CAACTAGGTCTTTCAT-1_2	Oligodendrocytes
CAACTAGTCCCTAATT-1_2	inhibitory neurons
CAACTAGTCTGCAGTA-1_2	excitatory neurons
CAAGAAACACATGGGA-1_2	inhibitory neurons
CAAGAAACACCGATAT-1_2	excitatory neurons
CAAGAAACAGACAAAT-1_2	excitatory neurons
CAAGAAAGTCGAATCT-1_2	inhibitory neurons
CAAGAAATCGGACAAG-1_2	excitatory neurons
CAAGATCAGCTAGTCT-1_2	inhibitory neurons
CAAGATCCACGAAAGC-1_2	excitatory neurons
CAAGATCCACGAGGTA-1_2	excitatory neurons
CAAGATCTCCAATGGT-1_2	Astrocyte
CAAGGCCCACTCGACG-1_2	inhibitory neurons
CAAGTTGAGAAGGACA-1_2	inhibitory neurons
CAAGTTGAGGCCGAAT-1_2	inhibitory neurons
CAAGTTGAGTCATGCT-1_2	oligodendrocyte progenitor cell
CAAGTTGGTCAACATC-1_2	excitatory neurons
CACAAACAGAATTCCC-1_2	inhibitory neurons
CACAAACAGGCTACGA-1_2	excitatory neurons
CACAAACGTCATCCCT-1_2	Oligodendrocytes
CACAAACGTCGGCATC-1_2	excitatory neurons
CACACAAAGGGCACTA-1_2	excitatory neurons
CACACAAGTCGGCTCA-1_2	inhibitory neurons
CACACAAGTCTCTTTA-1_2	excitatory neurons
CACACAAGTTATCCGA-1_2	oligodendrocyte progenitor cell
CACACAATCGTGGTCG-1_2	excitatory neurons
CACACCTGTCGCCATG-1_2	excitatory neurons
CACACCTGTGGTAACG-1_2	inhibitory neurons
CACACCTTCGTTGACA-1_2	excitatory neurons
CACACTCAGAGACTTA-1_2	Oligodendrocytes
CACACTCCACAAGCCC-1_2	excitatory neurons
CACACTCCACACCGAC-1_2	excitatory neurons
CACAGGCAGTTAGGTA-1_2	excitatory neurons
CACAGTATCCTCTAGC-1_2	Oligodendrocytes
CACATAGAGATGTCGG-1_2	inhibitory neurons
CACATAGGTAGCTCCG-1_2	inhibitory neurons
CACATAGTCCACTCCA-1_2	inhibitory neurons
CACATTTCACCTTGTC-1_2	excitatory neurons
CACATTTCAGGGATTG-1_2	inhibitory neurons
CACATTTGTGTGACCC-1_2	excitatory neurons
CACATTTTCCGCAAGC-1_2	Oligodendrocytes
CACCACTAGAATAGGG-1_2	excitatory neurons
CACCACTAGTCATCCA-1_2	Oligodendrocytes
CACCACTTCACATACG-1_2	excitatory neurons
CACCACTTCTGGTGTA-1_2	excitatory neurons
CACCAGGAGAGTAAGG-1_2	inhibitory neurons
CACCAGGAGGGATGGG-1_2	excitatory neurons
CACCAGGGTGATAAGT-1_2	inhibitory neurons
CACCAGGTCCGCATAA-1_2	excitatory neurons
CACCAGGTCGGCGCTA-1_2	inhibitory neurons
CACCTTGAGGAATTAC-1_2	excitatory neurons
CACCTTGCAAGCCGTC-1_2	Oligodendrocytes
CACCTTGGTGCGGTAA-1_2	Oligodendrocytes
CACTCCACAGCTGTAT-1_2	inhibitory neurons
CACTCCATCCACGTGG-1_2	excitatory neurons
CACTCCATCGTAGGTT-1_2	oligodendrocyte progenitor cell
CACTCCATCTAGAGTC-1_2	inhibitory neurons
CAGAATCAGAGTAAGG-1_2	excitatory neurons
CAGAATCAGGCATGGT-1_2	inhibitory neurons
CAGAATCGTCGCTTCT-1_2	inhibitory neurons
CAGAGAGCAGCTATTG-1_2	excitatory neurons
CAGAGAGCATACTACG-1_2	excitatory neurons
CAGATCAAGCACACAG-1_2	excitatory neurons
CAGATCAAGGAATCGC-1_2	excitatory neurons
CAGATCAAGGAGTAGA-1_2	excitatory neurons
CAGATCACACGTCAGC-1_2	Oligodendrocytes
CAGATCACATGTCGAT-1_2	oligodendrocyte progenitor cell
CAGATCAGTGGGTATG-1_2	inhibitory neurons
CAGATCAGTTTACTCT-1_2	inhibitory neurons
CAGCAGCAGTATTGGA-1_2	inhibitory neurons
CAGCAGCGTATTCGTG-1_2	Oligodendrocytes
CAGCAGCGTTTGTTTC-1_2	inhibitory neurons
CAGCAGCTCACGCGGT-1_2	Oligodendrocytes
CAGCATAAGACGCACA-1_2	inhibitory neurons
CAGCATAAGTGGCACA-1_2	Oligodendrocytes
CAGCCGAAGTGTGGCA-1_2	excitatory neurons
CAGCCGACACGGTTTA-1_2	Oligodendrocytes
CAGCCGACAGACAAGC-1_2	excitatory neurons
CAGCCGACATGTAGTC-1_2	Oligodendrocytes
CAGCCGAGTGTTAAGA-1_2	excitatory neurons
CAGCCGATCGTCCAGG-1_2	Astrocyte
CAGCCGATCTAACTCT-1_2	excitatory neurons
CAGCGACCATTGTGCA-1_2	excitatory neurons
CAGCTAAAGTGTTTGC-1_2	inhibitory neurons
CAGCTAAGTAGCTTGT-1_2	inhibitory neurons
CAGCTAAGTATCAGTC-1_2	excitatory neurons
CAGCTAAGTGCCTTGG-1_2	Oligodendrocytes
CAGCTAATCGGTTAAC-1_2	excitatory neurons
CAGCTGGAGGCATGGT-1_2	excitatory neurons
CAGCTGGCAATCGGTT-1_2	oligodendrocyte progenitor cell
CAGCTGGGTTTGTTTC-1_2	excitatory neurons
CAGCTGGTCAGTGTTG-1_2	excitatory neurons
CAGCTGGTCCACGTTC-1_2	excitatory neurons
CAGGTGCAGACCCACC-1_2	excitatory neurons
CAGGTGCAGATAGTCA-1_2	Oligodendrocytes
CAGGTGCAGTCTCCTC-1_2	excitatory neurons
CAGGTGCCAGCTGTTA-1_2	oligodendrocyte progenitor cell
CAGGTGCGTGTGCGTC-1_2	inhibitory neurons
CAGGTGCTCCACGAAT-1_2	inhibitory neurons
CAGTAACAGGCCCTTG-1_2	excitatory neurons
CAGTAACAGGTAGCCA-1_2	excitatory neurons
CAGTAACCATTACGAC-1_2	Oligodendrocytes
CAGTAACGTATAATGG-1_2	excitatory neurons
CAGTAACGTCTCACCT-1_2	excitatory neurons
CAGTAACTCGACCAGC-1_2	excitatory neurons
CAGTCCTAGACCACGA-1_2	excitatory neurons
CAGTCCTCACAGTCGC-1_2	inhibitory neurons
CAGTCCTCAGTGAGTG-1_2	excitatory neurons
CAGTCCTGTCCAGTAT-1_2	inhibitory neurons
CAGTCCTGTTGGTGGA-1_2	oligodendrocyte progenitor cell
CAGTCCTTCACTTCAT-1_2	excitatory neurons
CATATGGCAGCCAGAA-1_2	inhibitory neurons
CATATGGCATGTCGAT-1_2	excitatory neurons
CATATGGGTGTTAAGA-1_2	excitatory neurons
CATATGGTCGCACTCT-1_2	excitatory neurons
CATATTCAGACTTGAA-1_2	inhibitory neurons
CATATTCGTACCGCTG-1_2	inhibitory neurons
CATCAAGAGCGTCAAG-1_2	microglia
CATCAAGAGGAGTCTG-1_2	excitatory neurons
CATCAAGCAATAGCGG-1_2	excitatory neurons
CATCAAGGTGTAAGTA-1_2	inhibitory neurons
CATCAAGTCCTTCAAT-1_2	excitatory neurons
CATCAAGTCTCCGGTT-1_2	Oligodendrocytes
CATCAGAAGACAGAGA-1_2	excitatory neurons
CATCAGAAGACTCGGA-1_2	excitatory neurons
CATCAGACACGCTTTC-1_2	excitatory neurons
CATCAGACACGGCCAT-1_2	Oligodendrocytes
CATCAGAGTCATTAGC-1_2	inhibitory neurons
CATCAGAGTGAACCTT-1_2	inhibitory neurons
CATCAGAGTTCGGGCT-1_2	inhibitory neurons
CATCAGATCCCAACGG-1_2	inhibitory neurons
CATCAGATCGCAAACT-1_2	excitatory neurons
CATCCACAGCACAGGT-1_2	Oligodendrocytes
CATCCACGTGGTAACG-1_2	oligodendrocyte progenitor cell
CATCCACTCCGCATCT-1_2	excitatory neurons
CATCCACTCTAGCACA-1_2	oligodendrocyte progenitor cell
CATCGAACATTGTGCA-1_2	excitatory neurons
CATCGAATCATTTGGG-1_2	excitatory neurons
CATCGGGGTAGCGCAA-1_2	inhibitory neurons
CATCGGGTCGTTTATC-1_2	excitatory neurons
CATCGGGTCTAACTTC-1_2	excitatory neurons
CATGACAAGTGTACCT-1_2	inhibitory neurons
CATGACACATCAGTAC-1_2	inhibitory neurons
CATGACAGTAGCTAAA-1_2	Astrocyte
CATGACATCCTAAGTG-1_2	microglia
CATGCCTTCATCGGAT-1_2	excitatory neurons
CATGCCTTCGAACTGT-1_2	excitatory neurons
CATGGCGAGCGTTCCG-1_2	excitatory neurons
CATGGCGAGGAGCGTT-1_2	Oligodendrocytes
CATGGCGCAGCTATTG-1_2	excitatory neurons
CATGGCGGTACCGAGA-1_2	Oligodendrocytes
CATTATCCAAGCTGAG-1_2	inhibitory neurons
CATTATCCATGGATGG-1_2	excitatory neurons
CATTATCTCGGGAGTA-1_2	inhibitory neurons
CATTCGCAGTTATCGC-1_2	excitatory neurons
CATTCGCCACAAGTAA-1_2	excitatory neurons
CATTCGCTCGCTAGCG-1_2	Oligodendrocytes
CCAATCCCAGGGTACA-1_2	excitatory neurons
CCAATCCGTTAAGTAG-1_2	excitatory neurons
CCACCTAAGATAGTCA-1_2	Astrocyte
CCACCTAAGGTAGCTG-1_2	excitatory neurons
CCACCTACATCTACGA-1_2	inhibitory neurons
CCACCTATCATGCATG-1_2	inhibitory neurons
CCACCTATCTGCTGCT-1_2	Oligodendrocytes
CCACGGACAGATGAGC-1_2	excitatory neurons
CCACGGAGTAAACGCG-1_2	excitatory neurons
CCACGGATCTTATCTG-1_2	excitatory neurons
CCACTACGTATGCTTG-1_2	excitatory neurons
CCACTACGTCAGAATA-1_2	excitatory neurons
CCACTACGTTAAGTAG-1_2	excitatory neurons
CCAGCGAAGAAACGAG-1_2	Oligodendrocytes
CCAGCGAAGCTGTCTA-1_2	Oligodendrocytes
CCAGCGACACATGGGA-1_2	excitatory neurons
CCAGCGAGTATTACCG-1_2	oligodendrocyte progenitor cell
CCAGCGATCAAGAAGT-1_2	inhibitory neurons
CCATGTCAGGACACCA-1_2	excitatory neurons
CCATGTCGTACTCAAC-1_2	excitatory neurons
CCATTCGGTATATGAG-1_2	Oligodendrocytes
CCCAATCCAGCGAACA-1_2	excitatory neurons
CCCAATCTCATTGCCC-1_2	excitatory neurons
CCCAGTTAGATGCCAG-1_2	Astrocyte
CCCAGTTAGGCGTACA-1_2	inhibitory neurons
CCCAGTTCAATGCCAT-1_2	excitatory neurons
CCCAGTTGTAGATTAG-1_2	excitatory neurons
CCCATACAGACAGACC-1_2	inhibitory neurons
CCCATACAGGATGGTC-1_2	excitatory neurons
CCCATACCATACGCTA-1_2	Oligodendrocytes
CCCATACCATTCCTCG-1_2	inhibitory neurons
CCCATACTCAAACCGT-1_2	excitatory neurons
CCCTCCTAGGATGGAA-1_2	inhibitory neurons
CCGGGATAGAATTGTG-1_2	excitatory neurons
CCGGGATAGAGTAAGG-1_2	excitatory neurons
CCGGGATAGGATTCGG-1_2	inhibitory neurons
CCGGGATGTCCGACGT-1_2	excitatory neurons
CCGGGATGTTGGACCC-1_2	Oligodendrocytes
CCGGGATTCACCTTAT-1_2	excitatory neurons
CCGGGATTCGCAAGCC-1_2	inhibitory neurons
CCGGTAGAGCGTAATA-1_2	excitatory neurons
CCGGTAGTCGGACAAG-1_2	excitatory neurons
CCGGTAGTCGGAGGTA-1_2	excitatory neurons
CCGTACTTCATCGCTC-1_2	inhibitory neurons
CCGTGGAAGTGAACAT-1_2	excitatory neurons
CCGTGGACAAGCGCTC-1_2	excitatory neurons
CCGTGGACAGACGCCT-1_2	excitatory neurons
CCGTTCAAGTATCGAA-1_2	Oligodendrocytes
CCGTTCACAAGCGTAG-1_2	inhibitory neurons
CCGTTCACAGACAAGC-1_2	inhibitory neurons
CCGTTCACATATGCTG-1_2	excitatory neurons
CCGTTCAGTTAAGAAC-1_2	inhibitory neurons
CCTAAAGAGTCGTACT-1_2	excitatory neurons
CCTAAAGGTCCGCTGA-1_2	excitatory neurons
CCTAAAGGTCTGATTG-1_2	excitatory neurons
CCTAAAGGTGACAAAT-1_2	excitatory neurons
CCTAAAGGTGAGTGAC-1_2	excitatory neurons
CCTAAAGGTTAGATGA-1_2	inhibitory neurons
CCTAAAGGTTATGCGT-1_2	inhibitory neurons
CCTACACAGTAGGTGC-1_2	inhibitory neurons
CCTACACCAGTGACAG-1_2	excitatory neurons
CCTACACCATGCAACT-1_2	excitatory neurons
CCTACACGTTTGTTTC-1_2	excitatory neurons
CCTACACTCCTATTCA-1_2	Astrocyte
CCTACACTCGCCAAAT-1_2	inhibitory neurons
CCTACCACACAACGCC-1_2	inhibitory neurons
CCTACCAGTCAAGCGA-1_2	excitatory neurons
CCTAGCTCAAGCCTAT-1_2	inhibitory neurons
CCTAGCTCACCAACCG-1_2	Oligodendrocytes
CCTAGCTTCACATAGC-1_2	excitatory neurons
CCTAGCTTCTGATTCT-1_2	Oligodendrocytes
CCTATTAAGCACCGTC-1_2	excitatory neurons
CCTATTACAAACCCAT-1_2	excitatory neurons
CCTATTAGTAGCGCTC-1_2	excitatory neurons
CCTATTAGTCCAGTTA-1_2	inhibitory neurons
CCTATTAGTGCTCTTC-1_2	excitatory neurons
CCTATTAGTTGACGTT-1_2	inhibitory neurons
CCTATTATCTGCCAGG-1_2	inhibitory neurons
CCTATTATCTGGCGAC-1_2	excitatory neurons
CCTATTATCTTCGGTC-1_2	excitatory neurons
CCTCAGTAGCGATGAC-1_2	microglia
CCTCAGTAGCTAGTCT-1_2	Oligodendrocytes
CCTCAGTCAACTGCTA-1_2	inhibitory neurons
CCTCAGTCAATGCCAT-1_2	excitatory neurons
CCTCAGTCACCAGGTC-1_2	Oligodendrocytes
CCTCAGTCATCTATGG-1_2	excitatory neurons
CCTCAGTCATTTGCCC-1_2	inhibitory neurons
CCTCAGTGTCTCTCTG-1_2	excitatory neurons
CCTCAGTTCCAAACAC-1_2	excitatory neurons
CCTCAGTTCTCCAACC-1_2	excitatory neurons
CCTCTGACACAGGAGT-1_2	excitatory neurons
CCTCTGACACGGCCAT-1_2	excitatory neurons
CCTCTGACACTTAACG-1_2	inhibitory neurons
CCTTACGCAGCCAGAA-1_2	Oligodendrocytes
CCTTACGCATGGGAAC-1_2	inhibitory neurons
CCTTACGGTACATGTC-1_2	excitatory neurons
CCTTACGGTCCAAGTT-1_2	excitatory neurons
CCTTACGGTGGACGAT-1_2	inhibitory neurons
CCTTCCCGTCCTCTTG-1_2	Oligodendrocytes
CCTTCCCGTGAGGCTA-1_2	Oligodendrocytes
CCTTCCCTCAGAGACG-1_2	Oligodendrocytes
CCTTCCCTCAGCAACT-1_2	Astrocyte
CCTTCCCTCCAATGGT-1_2	microglia
CCTTCCCTCCCTTGTG-1_2	inhibitory neurons
CCTTCCCTCCGTTGTC-1_2	excitatory neurons
CCTTCCCTCCTTTCGG-1_2	excitatory neurons
CCTTCCCTCGTATCAG-1_2	excitatory neurons
CCTTTCTGTGTATGGG-1_2	excitatory neurons
CCTTTCTTCAAACAAG-1_2	Oligodendrocytes
CCTTTCTTCATGCATG-1_2	excitatory neurons
CGAACATGTACAGACG-1_2	Astrocyte
CGAACATTCGATAGAA-1_2	excitatory neurons
CGAATGTAGTCTCGGC-1_2	inhibitory neurons
CGAATGTCAGATTGCT-1_2	excitatory neurons
CGAATGTTCACTTACT-1_2	inhibitory neurons
CGAATGTTCCTAGTGA-1_2	inhibitory neurons
CGAATGTTCGTGACAT-1_2	excitatory neurons
CGACCTTAGCTCCTCT-1_2	excitatory neurons
CGACCTTAGTCGCCGT-1_2	Oligodendrocytes
CGACCTTGTTGGTGGA-1_2	excitatory neurons
CGACCTTTCACGATGT-1_2	excitatory neurons
CGACCTTTCGATGAGG-1_2	excitatory neurons
CGACTTCCACTCTGTC-1_2	excitatory neurons
CGAGAAGAGCGCTCCA-1_2	inhibitory neurons
CGAGAAGCACAGCCCA-1_2	excitatory neurons
CGAGAAGCATAGAAAC-1_2	excitatory neurons
CGAGAAGGTGTTGAGG-1_2	Astrocyte
CGAGCACCAAGGTTTC-1_2	excitatory neurons
CGAGCACGTCTCCATC-1_2	inhibitory neurons
CGAGCCACACCTGGTG-1_2	excitatory neurons
CGAGCCACATACAGCT-1_2	excitatory neurons
CGAGCCAGTCCGAGTC-1_2	inhibitory neurons
CGAGCCAGTGTGACGA-1_2	Oligodendrocytes
CGAGCCATCACCATAG-1_2	excitatory neurons
CGAGCCATCCGTTGTC-1_2	excitatory neurons
CGATGGCAGAACTCGG-1_2	inhibitory neurons
CGATGGCAGACATAAC-1_2	Astrocyte
CGATGGCCAAGTCATC-1_2	excitatory neurons
CGATGGCCAGGCAGTA-1_2	excitatory neurons
CGATGGCCATGTTCCC-1_2	Oligodendrocytes
CGATGTAAGCGACGTA-1_2	excitatory neurons
CGATGTAAGTAGATGT-1_2	Oligodendrocytes
CGATGTACATGCCCGA-1_2	excitatory neurons
CGATGTAGTCACACGC-1_2	Oligodendrocytes
CGATGTAGTCCAACTA-1_2	excitatory neurons
CGATGTAGTTTCGCTC-1_2	excitatory neurons
CGATGTATCGCTGATA-1_2	excitatory neurons
CGATTGAAGGGAAACA-1_2	inhibitory neurons
CGATTGAAGTGTTAGA-1_2	excitatory neurons
CGATTGATCTCAAGTG-1_2	excitatory neurons
CGCCAAGAGGCTAGCA-1_2	excitatory neurons
CGCCAAGCACCAGGCT-1_2	Oligodendrocytes
CGCCAAGCACGCCAGT-1_2	excitatory neurons
CGCCAAGGTAGCTCCG-1_2	excitatory neurons
CGCCAAGGTCGAATCT-1_2	inhibitory neurons
CGCCAAGGTGATGATA-1_2	Oligodendrocytes
CGCCAAGGTGGCAAAC-1_2	inhibitory neurons
CGCGGTAAGCGAGAAA-1_2	excitatory neurons
CGCGGTATCCTCGCAT-1_2	Oligodendrocytes
CGCGGTATCTGATACG-1_2	excitatory neurons
CGCGTTTAGCACACAG-1_2	Astrocyte
CGCGTTTGTCTTGCGG-1_2	excitatory neurons
[truncated: 26,999 more rows]
